# Supplementary material for: Crystal structure of cyclo-tris­(μ-3,4,5,6-tetra­fluoro-o-phenyl­ene-κ2 C 1:C 2)trimercury–tetra­cyano­ethyl­ene (1/1)
Source: Acta Crystallogr E Crystallogr Commun. 2015 Oct 24;71(Pt 11):1375–8. doi: 10.1107/S2056989015019350 (PMC4644994; doi:10.1107/S2056989015019350)
Supplement: Supplementary file 1 [file e-71-01375-sup1.cif]

##############################################################################
#                                                                            #
# This CIF contains the data in a paper accepted for publication in          #
# Acta Crystallographica Section E. It conforms to the requirements of       #
# Notes for Authors for Acta Crystallographica Section E, and has been       #
# peer reviewed under the auspices of the IUCr Commission on Journals.       #
#                                                                            #
# Full details of the Crystallographic Information File format               #
# are given in the paper "The Crystallographic Information File (CIF):       #
# a New Standard Archive File for Crystallography" by S. R. Hall, F. H.      #
# Allen and I. D. Brown [Acta Cryst. (1991), A47, 655-685].                  #
#                                                                            #
# The current version of the core CIF dictionary is obtainable from          #
# ftp://ftp.iucr.org/pub/cif_core.dic.                                       #
#                                                                            #
# Software is freely available for graphical display of the structure(s)     #
# in this CIF. For information consult the CIF software page                 #
# http://www.iucr.org/resources/cif/software.                                #
#                                                                            #
# This file may be used for bona fide research purposes within the           #
# scientific community so long as proper attribution is given to the journal # 
# article from which it was obtained.                                        #
#                                                                            #
##############################################################################
data_global
_audit_creation_method     'from SHELXL97 CIF and IUCr SHELXL97-template'
_journal_date_recd_electronic     2015-08-08
_journal_date_accepted     2015-10-13
_journal_name_full     'Acta Crystallographica, Section E'
_journal_year     2015
_journal_volume     71
_journal_issue     11
_journal_page_first     1375
_journal_page_last     1378
_journal_paper_category     GM
_journal_paper_doi     10.1107/S2056989015019350
_journal_coeditor_code     RU2064
_publ_contact_author_name     'Tatiana V. Timofeeva'
_publ_contact_author_address
;
Department of Chemistry & Biology, New Mexico Highlands University,
803 University Ave., Las Vegas, NM 87701, USA
;
_publ_contact_author_email     'tvtimofeeva@nmhu.edu'
_publ_contact_author_fax     '+1-505-4543202'
_publ_contact_author_phone     '+1-505-4543362'
_publ_section_title
;\
Crystal structure of
<i>cyclo</i>-tris(\m-3,4,5,6-tetrafluoro-<i>o</i>-phenylene-\k^2^<i>C</i>^1^:\
<i>C</i>^2^)trimercury--tetracyanoethylene (1/1)
;
_publ_section_title_footnote     .
loop_
    _publ_author_name
    _publ_author_footnote
    _publ_author_address
    'Ra\'ul Casta\~neda' .
;
Department of Chemistry & Biology, New Mexico Highlands University,
803 University Ave., Las Vegas, NM 87701, USA
;
    'Tatiana V. Timofeeva' .
;
Department of Chemistry & Biology, New Mexico Highlands University,
803 University Ave., Las Vegas, NM 87701, USA
;
    'Victor N. Khrustalev' .
;
Department of Chemistry & Biology, New Mexico Highlands University,
803 University Ave., Las Vegas, NM 87701, USA
Inorganic Chemistry Department, Peoples' Friendship University of Russia,
6 Miklukho-Maklay St, Moscow, 117198, Russian Federation
;
_publ_section_synopsis
;
The crystal structure and thermal properties of a mixed-stack donor--acceptor
complex of trimeric perfluoro-<i>o</i>-phenylene mercury with
tetracyanoethylene in an 1:1 ratio were studied by X-ray diffraction and TGA
methods.
;
data_I
_audit_creation_method     SHELXL-2014/6
_database_code_depnum_ccdc_archive     'CCDC 1430883'
_chemical_name_systematic
;\
<i>cyclo</i>-Tris(\m-3,4,5,6-tetrafluoro-<i>o</i>-phenylene-\
\k^2^<i>C</i>^1^:<i>C</i>^2^)trimercury--tetracyanoethylene (1/1)
;
_chemical_name_common     ?
_chemical_formula_moiety     'C18 F12 Hg3, C6 N4'
_chemical_formula_sum     'C24 F12 Hg3 N4'
_chemical_formula_iupac     '[Hg3 (C6 F4)3], C6 N4'
_chemical_formula_weight     1174.05
_chemical_melting_point     ?
_shelx_space_group_comment
;
The symmetry employed for this shelxl refinement is uniquely defined
by the following loop, which should always be used as a source of
symmetry information in preference to the above space-group names.
They are only intended as comments.
;
_space_group_crystal_system     monoclinic
_space_group_name_H-M_alt     'C 2/c'
_space_group_name_Hall     '-C 2yc'
loop_
    _space_group_symop_operation_xyz
    'x, y, z'
    '-x, y, -z+1/2'
    'x+1/2, y+1/2, z'
    '-x+1/2, y+1/2, -z+1/2'
    '-x, -y, -z'
    'x, -y, z-1/2'
    '-x+1/2, -y+1/2, -z'
    'x+1/2, -y+1/2, z-1/2'
_cell_length_a     10.5658(11)
_cell_length_b     13.8297(15)
_cell_length_c     16.7166(18)
_cell_angle_alpha     90
_cell_angle_beta     90.5750(10)
_cell_angle_gamma     90
_cell_volume     2442.5(5)
_cell_formula_units_Z     4
_cell_measurement_reflns_used     9624
_cell_measurement_theta_min     4.37
_cell_measurement_theta_max     32.72
_cell_measurement_temperature     100(2)
_exptl_crystal_description     prism
_exptl_crystal_colour     'light-yellow'
_exptl_crystal_size_max     0.15
_exptl_crystal_size_mid     0.15
_exptl_crystal_size_min     0.10
_exptl_crystal_density_diffrn     3.193
_exptl_crystal_density_meas     ?
_exptl_crystal_density_method     ?
_exptl_crystal_F_000     2080
_exptl_absorpt_coefficient_mu     18.927
_exptl_absorpt_correction_type     multi-scan
_exptl_absorpt_process_details
;
(SADABS; Bruker, 2003)
;
_shelx_estimated_absorpt_T_min     0.164
_shelx_estimated_absorpt_T_max     0.253
_exptl_absorpt_correction_T_min     0.150
_exptl_absorpt_correction_T_max     0.250
_diffrn_ambient_temperature     100(2)
_diffrn_radiation_type     MoK\a
_diffrn_radiation_wavelength     0.71073
_diffrn_measurement_device_type     'Bruker APEXII CCD'
_diffrn_measurement_method     '\f and \w scans'
_diffrn_detector_area_resol_mean     ?
_diffrn_reflns_number     13813
_diffrn_reflns_av_R_equivalents     0.0359
_diffrn_reflns_theta_min     4.374
_diffrn_reflns_theta_max     29.998
_diffrn_reflns_theta_full     25.242
_diffrn_measured_fraction_theta_max     0.997
_diffrn_measured_fraction_theta_full     0.995
_diffrn_reflns_limit_h_min     -14
_diffrn_reflns_limit_h_max     14
_diffrn_reflns_limit_k_min     -19
_diffrn_reflns_limit_k_max     19
_diffrn_reflns_limit_l_min     -23
_diffrn_reflns_limit_l_max     23
_refine_special_details     ?
_reflns_number_total     3560
_reflns_number_gt     3404
_reflns_threshold_expression     'I > 2\s(I)'
_refine_ls_structure_factor_coef     Fsqd
_refine_ls_matrix_type     full
_refine_ls_R_factor_all     0.0247
_refine_ls_R_factor_gt     0.0230
_refine_ls_wR_factor_gt     0.0539
_refine_ls_wR_factor_ref     0.0547
_refine_ls_goodness_of_fit_ref     1.060
_refine_ls_restrained_S_all     1.060
_refine_ls_number_reflns     3560
_refine_ls_number_parameters     195
_refine_ls_number_restraints     0
_refine_ls_hydrogen_treatment     undef
_refine_ls_weighting_scheme     calc
_refine_ls_weighting_details
                'w=1/[\s^2^(Fo^2^)+(0.0191P)^2^+19.1P] where P=(Fo^2^+2Fc^2^)/3'
_atom_sites_solution_hydrogens     .
_atom_sites_solution_primary     difmap
_atom_sites_solution_secondary     difmap
_refine_ls_shift/su_max     0.002
_refine_ls_shift/su_mean     0.000
_refine_diff_density_max     1.776
_refine_diff_density_min     -1.704
_refine_ls_extinction_method     none
_refine_ls_extinction_coef     .
loop_
    _atom_type_symbol
    _atom_type_description
    _atom_type_scat_dispersion_real
    _atom_type_scat_dispersion_imag
    _atom_type_scat_source
    'C' 'C' 0.0033 0.0016
                         'International Tables Vol C Tables 4.2.6.8 and 6.1.1.4'
    'N' 'N' 0.0061 0.0033
                         'International Tables Vol C Tables 4.2.6.8 and 6.1.1.4'
    'F' 'F' 0.0171 0.0103
                         'International Tables Vol C Tables 4.2.6.8 and 6.1.1.4'
    'Hg' 'Hg' -2.3894 9.2266
                         'International Tables Vol C Tables 4.2.6.8 and 6.1.1.4'
_computing_data_collection
;
APEX2 (Bruker, 2005)
;
_computing_cell_refinement
;
SAINT (Bruker, 2001)
;
_computing_data_reduction
;
SAINT (Bruker, 2001)
;
_computing_structure_solution
;
SHELXTL (Sheldrick, 2008)
;
_computing_structure_refinement
;
SHELXL2014 (Sheldrick, 2015)
;
_computing_molecular_graphics
;
SHELXTL (Sheldrick, 2008)
;
_computing_publication_material
;
SHELXTL (Sheldrick, 2008)
;
loop_
    _atom_site_type_symbol
    _atom_site_label
    _atom_site_fract_x
    _atom_site_fract_y
    _atom_site_fract_z
    _atom_site_U_iso_or_equiv
    _atom_site_adp_type
    _atom_site_calc_flag
    _atom_site_occupancy
    _atom_site_disorder_assembly
    _atom_site_disorder_group
    Hg Hg1 0.5000 0.83281(2) 0.2500 0.01573(6) Uani d 1 . .
    Hg Hg2 0.36631(2) 0.60249(2) 0.31557(2) 0.01493(5) Uani d 1 . .
    F F1 0.3423(3) 0.9966(2) 0.33993(17) 0.0259(6) Uani d 1 . .
    F F2 0.1469(3) 0.98904(19) 0.44275(17) 0.0267(6) Uani d 1 . .
    F F3 0.0409(3) 0.8182(2) 0.48130(17) 0.0253(5) Uani d 1 . .
    F F4 0.1388(3) 0.65100(19) 0.42523(17) 0.0247(5) Uani d 1 . .
    F F5 0.3016(3) 0.38265(19) 0.35217(16) 0.0240(5) Uani d 1 . .
    F F6 0.4034(3) 0.21483(18) 0.30301(17) 0.0238(5) Uani d 1 . .
    C C1 0.3490(4) 0.8248(3) 0.3293(3) 0.0186(7) Uani d 1 . .
    C C2 0.2968(4) 0.9087(3) 0.3601(3) 0.0198(8) Uani d 1 . .
    C C3 0.1952(4) 0.9069(3) 0.4121(3) 0.0199(8) Uani d 1 . .
    C C4 0.1415(4) 0.8193(3) 0.4332(3) 0.0191(8) Uani d 1 . .
    C C5 0.1927(4) 0.7350(3) 0.4030(2) 0.0177(7) Uani d 1 . .
    C C6 0.2958(4) 0.7350(3) 0.3517(2) 0.0153(7) Uani d 1 . .
    C C7 0.4474(4) 0.4743(3) 0.2765(2) 0.0161(7) Uani d 1 . .
    C C8 0.4008(4) 0.3863(3) 0.3008(2) 0.0173(7) Uani d 1 . .
    C C9 0.4501(4) 0.2987(3) 0.2762(3) 0.0189(8) Uani d 1 . .
    N N1 0.6254(4) 0.6785(3) 0.3521(2) 0.0213(7) Uani d 1 . .
    N N2 0.9176(4) 0.5836(3) 0.5355(3) 0.0289(8) Uani d 1 . .
    C C10 0.7588(4) 0.7081(3) 0.4799(2) 0.0165(7) Uani d 1 . .
    C C11 0.6861(4) 0.6895(3) 0.4081(2) 0.0174(7) Uani d 1 . .
    C C12 0.8478(4) 0.6369(3) 0.5080(2) 0.0198(7) Uani d 1 . .
loop_
    _atom_site_aniso_label
    _atom_site_aniso_U_11
    _atom_site_aniso_U_22
    _atom_site_aniso_U_33
    _atom_site_aniso_U_12
    _atom_site_aniso_U_13
    _atom_site_aniso_U_23
    Hg1 0.01452(9) 0.01481(10) 0.01793(10) 0.000 0.00398(7) 0.000
    Hg2 0.01430(7) 0.01349(8) 0.01709(8) 0.00109(4) 0.00400(5) 0.00000(5)
    F1 0.0273(13) 0.0178(12) 0.0327(14) -0.0010(10) 0.0092(11) 0.0003(10)
    F2 0.0296(14) 0.0186(13) 0.0321(14) 0.0050(10) 0.0088(11) -0.0055(10)
    F3 0.0209(12) 0.0275(14) 0.0277(13) 0.0033(10) 0.0111(10) -0.0001(11)
    F4 0.0243(13) 0.0192(12) 0.0308(14) -0.0003(10) 0.0110(10) 0.0012(10)
    F5 0.0237(13) 0.0204(13) 0.0281(13) -0.0003(10) 0.0139(10) 0.0032(10)
    F6 0.0251(13) 0.0132(12) 0.0333(14) -0.0026(9) 0.0073(11) 0.0029(10)
    C1 0.0174(18) 0.0188(19) 0.0195(18) 0.0010(14) 0.0016(14) 0.0010(14)
    C2 0.0200(19) 0.0171(19) 0.0225(19) 0.0003(14) 0.0045(15) -0.0001(15)
    C3 0.0190(18) 0.0184(19) 0.0223(19) 0.0091(14) 0.0018(15) -0.0041(15)
    C4 0.0142(17) 0.023(2) 0.0206(18) 0.0024(14) 0.0054(14) -0.0003(15)
    C5 0.0181(18) 0.0180(18) 0.0171(17) 0.0014(14) 0.0023(14) 0.0010(14)
    C6 0.0142(16) 0.0158(18) 0.0161(17) 0.0034(13) 0.0031(13) -0.0007(13)
    C7 0.0148(17) 0.0149(17) 0.0186(17) 0.0038(13) 0.0053(14) 0.0002(14)
    C8 0.0159(17) 0.0188(19) 0.0173(17) 0.0026(14) 0.0035(14) 0.0019(14)
    C9 0.0177(18) 0.0161(18) 0.0228(19) -0.0020(14) 0.0001(15) 0.0018(15)
    N1 0.0216(17) 0.0193(17) 0.0231(17) -0.0011(13) 0.0044(13) 0.0001(13)
    N2 0.028(2) 0.028(2) 0.031(2) 0.0051(16) 0.0072(16) 0.0016(16)
    C10 0.0143(16) 0.0169(18) 0.0184(17) -0.0012(13) 0.0030(13) 0.0010(14)
    C11 0.0182(18) 0.0166(18) 0.0174(17) -0.0001(14) 0.0036(14) -0.0011(14)
    C12 0.0196(18) 0.0195(19) 0.0205(18) 0.0001(15) 0.0030(14) -0.0006(15)
_geom_special_details
;
All e.s.d.'s (except the e.s.d. in the dihedral angle between two l.s. planes)
are estimated using the full covariance matrix. The cell e.s.d.'s are taken
into account individually in the estimation of e.s.d.'s in distances, angles
and torsion angles; correlations between e.s.d.'s in cell parameters are only
used when they are defined by crystal symmetry. An approximate (isotropic)
treatment of cell e.s.d.'s is used for estimating e.s.d.'s involving l.s.
planes.
;
loop_
    _geom_bond_atom_site_label_1
    _geom_bond_atom_site_label_2
    _geom_bond_site_symmetry_2
    _geom_bond_distance
    _geom_bond_publ_flag
    Hg1 C1 . 2.087(4) ?
    Hg1 N1 . 3.030(4) ?
    Hg2 C6 . 2.071(4) ?
    Hg2 C7 . 2.077(4) ?
    Hg2 N1 . 2.990(4) ?
    F1 C2 . 1.351(5) ?
    F2 C3 . 1.348(5) ?
    F3 C4 . 1.340(4) ?
    F4 C5 . 1.347(5) ?
    F5 C8 . 1.363(5) ?
    F6 C9 . 1.339(5) ?
    C1 C2 . 1.387(6) ?
    C1 C6 . 1.415(6) ?
    C2 C3 . 1.389(6) ?
    C3 C4 . 1.385(6) ?
    C4 C5 . 1.382(6) ?
    C5 C6 . 1.394(5) ?
    C7 C8 . 1.375(6) ?
    C7 C7 2_655 1.429(7) ?
    C8 C9 . 1.384(6) ?
    C9 C9 2_655 1.377(8) ?
    N1 C11 . 1.140(6) ?
    N2 C12 . 1.136(6) ?
    C10 C10 7_666 1.355(8) ?
    C10 C12 . 1.437(6) ?
    C10 C11 . 1.441(6) ?
loop_
    _geom_angle_atom_site_label_1
    _geom_angle_atom_site_label_2
    _geom_angle_atom_site_label_3
    _geom_angle_site_symmetry_1
    _geom_angle_site_symmetry_3
    _geom_angle
    _geom_angle_publ_flag
    C1 Hg1 C1 . 2_655 173.9(2) ?
    C6 Hg2 C7 . . 176.24(16) ?
    C2 C1 C6 . . 118.4(4) ?
    C2 C1 Hg1 . . 120.0(3) ?
    C6 C1 Hg1 . . 121.6(3) ?
    F1 C2 C1 . . 121.1(4) ?
    F1 C2 C3 . . 116.8(4) ?
    C1 C2 C3 . . 122.1(4) ?
    F2 C3 C4 . . 118.9(4) ?
    F2 C3 C2 . . 121.4(4) ?
    C4 C3 C2 . . 119.7(4) ?
    F3 C4 C5 . . 121.7(4) ?
    F3 C4 C3 . . 119.5(4) ?
    C5 C4 C3 . . 118.9(4) ?
    F4 C5 C4 . . 117.3(4) ?
    F4 C5 C6 . . 120.3(4) ?
    C4 C5 C6 . . 122.4(4) ?
    C5 C6 C1 . . 118.6(4) ?
    C5 C6 Hg2 . . 117.7(3) ?
    C1 C6 Hg2 . . 123.7(3) ?
    C8 C7 C7 . 2_655 117.8(2) ?
    C8 C7 Hg2 . . 120.8(3) ?
    C7 C7 Hg2 2_655 . 121.39(11) ?
    F5 C8 C7 . . 119.9(3) ?
    F5 C8 C9 . . 116.7(4) ?
    C7 C8 C9 . . 123.4(4) ?
    F6 C9 C9 . 2_655 120.0(2) ?
    F6 C9 C8 . . 121.2(4) ?
    C9 C9 C8 2_655 . 118.8(2) ?
    C11 N1 Hg2 . . 136.2(3) ?
    C11 N1 Hg1 . . 127.4(3) ?
    Hg2 N1 Hg1 . . 74.82(9) ?
    C10 C10 C12 7_666 . 121.1(5) ?
    C10 C10 C11 7_666 . 119.4(5) ?
    C12 C10 C11 . . 119.5(4) ?
    N1 C11 C10 . . 176.9(5) ?
    N2 C12 C10 . . 175.2(5) ?
loop_
    _geom_torsion_atom_site_label_1
    _geom_torsion_atom_site_label_2
    _geom_torsion_atom_site_label_3
    _geom_torsion_atom_site_label_4
    _geom_torsion_site_symmetry_1
    _geom_torsion_site_symmetry_2
    _geom_torsion_site_symmetry_3
    _geom_torsion_site_symmetry_4
    _geom_torsion
    _geom_torsion_publ_flag
    C6 C1 C2 F1 . . . . -179.0(4) ?
    Hg1 C1 C2 F1 . . . . -0.2(6) ?
    C6 C1 C2 C3 . . . . 0.3(6) ?
    Hg1 C1 C2 C3 . . . . 179.1(3) ?
    F1 C2 C3 F2 . . . . -1.9(6) ?
    C1 C2 C3 F2 . . . . 178.8(4) ?
    F1 C2 C3 C4 . . . . 177.9(4) ?
    C1 C2 C3 C4 . . . . -1.4(7) ?
    F2 C3 C4 F3 . . . . 2.0(6) ?
    C2 C3 C4 F3 . . . . -177.8(4) ?
    F2 C3 C4 C5 . . . . -178.7(4) ?
    C2 C3 C4 C5 . . . . 1.5(6) ?
    F3 C4 C5 F4 . . . . -1.2(6) ?
    C3 C4 C5 F4 . . . . 179.5(4) ?
    F3 C4 C5 C6 . . . . 178.8(4) ?
    C3 C4 C5 C6 . . . . -0.5(6) ?
    F4 C5 C6 C1 . . . . 179.4(4) ?
    C4 C5 C6 C1 . . . . -0.6(6) ?
    F4 C5 C6 Hg2 . . . . -2.5(5) ?
    C4 C5 C6 Hg2 . . . . 177.5(3) ?
    C2 C1 C6 C5 . . . . 0.7(6) ?
    Hg1 C1 C6 C5 . . . . -178.1(3) ?
    C2 C1 C6 Hg2 . . . . -177.2(3) ?
    Hg1 C1 C6 Hg2 . . . . 4.0(5) ?
    C7 C7 C8 F5 2_655 . . . 179.2(4) ?
    Hg2 C7 C8 F5 . . . . -1.1(5) ?
    C7 C7 C8 C9 2_655 . . . -0.4(7) ?
    Hg2 C7 C8 C9 . . . . 179.3(3) ?
    F5 C8 C9 F6 . . . . -1.2(6) ?
    C7 C8 C9 F6 . . . . 178.4(4) ?
    F5 C8 C9 C9 . . . 2_655 179.5(5) ?
    C7 C8 C9 C9 . . . 2_655 -0.8(8) ?
_shelx_hkl_file
;
   4   0   0  119.08    5.13
   4   0   0  120.43    5.13
  -6   0   0  111.69    5.52
   6   0   0  109.14    4.80
   6   0   0  112.07    4.79
   8   0   0  125.88    5.38
   8   0   0  121.68    5.35
  10   0   0    0.60    0.21
  10   0   0    0.79    0.17
 -12   0   0    6.35    0.51
  12   0   0    5.67    0.43
  14   0   0   32.82    1.58
 -14   0   0   32.46    1.63
 -16   0   0   18.10    1.03
   3  -1   0  124.68    5.43
   3  -1   0  132.64    5.46
   3   1   0  126.78    5.45
   5  -1   0   40.38    1.94
   5  -1   0   43.63    1.93
  -5   1   0   44.87    2.21
   5   1   0   44.16    1.97
   5   1   0   42.89    1.93
   5   1   0   45.39    2.20
   7  -1   0   14.46    0.75
   7  -1   0   15.15    0.79
  -7  -1   0   15.27    0.81
   7   1   0   15.26    0.81
   7   1   0   15.50    0.76
  -7   1   0   15.12    0.82
   9  -1   0    0.17    0.11
   9  -1   0    0.02    0.13
   9   1   0    0.55    0.19
   9   1   0    0.17    0.11
  11  -1   0   45.35    2.09
 -11  -1   0   44.29    2.14
  11  -1   0   46.32    2.13
  11   1   0   45.90    2.09
 -13  -1   0    6.09    0.51
  13  -1   0    5.60    0.44
 -13   1   0    6.58    0.51
  13   1   0    6.11    0.45
 -15  -1   0    6.54    0.54
  15  -1   0    6.24    0.48
 -15   1   0    5.88    0.53
  15   1   0    6.48    0.48
   2  -2   0   13.84    0.61
   2  -2   0   12.79    0.62
   2   2   0   13.52    0.61
   4  -2   0   53.96    2.35
   4  -2   0   54.30    2.36
   4   2   0   54.65    2.36
   4   2   0   53.99    2.38
  -4   2   0   52.50    2.74
   4   2   0   54.00    2.71
   6  -2   0    0.50    0.14
   6  -2   0    0.60    0.12
   6   2   0    0.59    0.10
   6   2   0    0.71    0.16
  -6   2   0    1.18    0.16
   6   2   0    0.43    0.11
  -8  -2   0    0.25    0.09
   8  -2   0    0.08    0.09
   8  -2   0    0.01    0.13
   8   2   0    0.20    0.14
   8   2   0    0.22    0.11
 -10  -2   0   10.90    0.68
  10  -2   0    9.93    0.63
  10  -2   0   10.28    0.60
  10   2   0   11.16    0.61
 -12  -2   0    5.74    0.48
  12  -2   0    5.00    0.40
 -12   2   0    5.02    0.45
  12   2   0    5.04    0.39
 -14  -2   0    0.06    0.19
  14  -2   0    0.24    0.17
 -14   2   0   -0.16    0.17
  14   2   0    0.02    0.14
   1  -3   0    8.79    0.38
   1   3   0    8.67    0.38
   1   3   0    7.33    0.51
  -1   3   0    6.02    0.56
   3  -3   0   85.08    3.53
   3  -3   0   86.67    3.49
   3   3   0   87.99    3.52
  -3   3   0   72.80    4.14
   3   3   0   72.99    3.51
   3   3   0   84.62    4.10
   5  -3   0   35.14    1.58
   5  -3   0   34.45    1.58
   5   3   0   35.86    1.58
  -5   3   0   33.99    1.85
   5   3   0   36.59    1.81
   5   3   0   35.47    1.64
   7  -3   0    6.49    0.41
   7  -3   0    6.82    0.44
   7   3   0    7.24    0.43
   7   3   0    7.36    0.50
  -7   3   0    7.88    0.50
   7   3   0    7.42    0.43
   9  -3   0    9.62    0.55
  -9  -3   0    9.97    0.62
   9  -3   0    9.08    0.58
   9   3   0   10.26    0.56
  11  -3   0   24.34    1.23
  11  -3   0   26.19    1.28
 -11  -3   0   26.03    1.30
  11   3   0   24.46    1.22
 -13  -3   0   13.07    0.80
  13  -3   0   13.69    0.77
 -13   3   0   14.51    0.83
  13   3   0   12.87    0.74
 -15  -3   0    0.44    0.21
 -15   3   0    0.51    0.21
  15   3   0    0.46    0.18
   0  -4   0  205.06    8.69
   2  -4   0    3.30    0.19
   2  -4   0    2.97    0.17
   2   4   0    3.12    0.28
   2   4   0    2.79    0.17
  -2   4   0    2.84    0.36
   4  -4   0   48.96    2.04
   4  -4   0   49.57    2.02
  -4  -4   0   40.75    2.04
  -4   4   0   40.73    2.41
   4   4   0   46.76    2.36
   4   4   0   49.26    2.03
   6  -4   0   23.14    1.14
  -6  -4   0   23.25    1.18
   6  -4   0   23.08    1.13
   6   4   0   26.43    1.30
  -6   4   0   25.32    1.36
   6   4   0   24.66    1.14
  -8  -4   0   65.19    3.08
   8  -4   0   67.87    3.04
   8  -4   0   65.36    3.03
  -8   4   0   74.81    3.55
   8   4   0   70.46    3.04
  10  -4   0    0.54    0.19
 -10  -4   0    0.70    0.22
  10  -4   0    0.39    0.14
  10   4   0    1.24    0.20
  12  -4   0    6.70    0.46
 -12  -4   0    6.95    0.53
  12   4   0    6.35    0.45
 -12   4   0    7.15    0.51
  14  -4   0   15.24    0.85
 -14  -4   0   14.83    0.88
  14   4   0   14.88    0.83
 -14   4   0   16.18    0.90
   1  -5   0  102.87    3.83
  -1  -5   0   94.84    3.82
   1   5   0   75.99    4.59
  -1   5   0   81.33    4.61
  -3  -5   0   65.17    2.75
   3  -5   0   65.36    2.74
   3  -5   0   63.87    2.78
   3   5   0   63.98    2.76
   3   5   0   60.86    3.28
   5  -5   0    5.09    0.32
  -5  -5   0    4.92    0.35
   5  -5   0    6.17    0.33
   5   5   0    5.25    0.32
  -5   5   0    4.41    0.43
   5   5   0    5.36    0.37
  -7  -5   0   85.88    4.00
   7  -5   0   92.04    3.97
   7  -5   0   87.81    3.97
   7   5   0   95.57    4.60
   7   5   0   94.07    3.98
  -7   5   0   92.21    4.67
   9  -5   0   23.83    1.12
   9  -5   0   20.64    1.07
  -9  -5   0   22.05    1.14
   9   5   0   22.63    1.09
  11  -5   0    9.81    0.58
 -11  -5   0    9.85    0.64
  11  -5   0   10.14    0.62
  11   5   0   10.05    0.59
 -13  -5   0    1.06    0.24
  13  -5   0    1.20    0.23
 -13   5   0    0.88    0.25
  13   5   0    1.31    0.22
 -15  -5   0   18.51    1.05
 -15   5   0   21.65    1.09
  15   5   0   18.84    1.02
   0  -6   0    0.64    0.09
   0   6   0    0.65    0.23
   2  -6   0   63.76    2.57
   2  -6   0   61.08    2.52
   2   6   0   57.48    3.13
   2   6   0   59.43    2.55
  -2   6   0   52.34    3.12
   4  -6   0   94.86    4.16
   4  -6   0   97.29    4.11
  -4  -6   0   96.80    4.11
   4   6   0   93.64    4.14
   4   6   0   98.26    4.89
   6  -6   0   18.83    0.89
   6  -6   0   19.07    0.88
  -6  -6   0   17.04    0.90
   6   6   0   19.53    1.04
   6   6   0   18.02    0.88
  -6   6   0   16.65    1.09
   8  -6   0    0.52    0.13
   8  -6   0    0.23    0.12
  -8  -6   0    0.08    0.14
   8   6   0    0.29    0.11
  -8   6   0    0.07    0.16
   8   6   0    0.20    0.12
  10  -6   0   10.06    0.57
 -10  -6   0    9.31    0.62
  10  -6   0   10.14    0.60
  10   6   0   10.32    0.58
 -12  -6   0   30.89    1.49
  12  -6   0   29.09    1.43
  12   6   0   31.25    1.44
 -12   6   0   28.71    1.46
 -14  -6   0   -0.13    0.16
  14   6   0    0.12    0.15
 -14   6   0   -0.08    0.16
  -1  -7   0   15.86    0.71
   1  -7   0   16.36    0.71
  -1   7   0   15.14    1.01
   1   7   0   11.61    0.96
   3  -7   0    0.06    0.08
   3  -7   0    0.22    0.07
  -3  -7   0    0.09    0.05
   3   7   0    0.06    0.06
   3   7   0    0.51    0.18
  -3   7   0    0.35    0.20
   5  -7   0    5.33    0.33
  -5  -7   0    5.47    0.32
   5  -7   0    5.29    0.33
  -5   7   0    4.33    0.46
   5   7   0    5.63    0.42
   5   7   0    5.42    0.32
   7  -7   0   22.89    1.07
   7  -7   0   23.14    1.06
  -7  -7   0   21.80    1.08
  -7   7   0   20.80    1.29
   7   7   0   21.52    1.06
   7   7   0   22.96    1.24
   9  -7   0    1.86    0.25
   9  -7   0    1.23    0.19
  -9  -7   0    1.33    0.23
   9   7   0    0.98    0.18
 -11  -7   0    0.15    0.17
  11  -7   0    0.34    0.17
  11  -7   0    0.16    0.14
  11   7   0    0.41    0.16
  13  -7   0    1.42    0.23
 -13  -7   0    1.22    0.25
 -13   7   0    1.34    0.25
  13   7   0    1.39    0.24
 -15  -7   0    3.00    0.37
  15   7   0    3.31    0.35
 -15   7   0    2.68    0.35
   0  -8   0    5.82    0.31
   0   8   0    4.90    0.53
   2  -8   0   25.86    1.11
   2  -8   0   25.80    1.15
  -2  -8   0   26.91    1.16
   2   8   0   22.85    1.51
  -2   8   0   24.29    1.51
   4  -8   0   49.74    2.10
   4  -8   0   48.73    2.14
  -4  -8   0   48.51    2.06
   4   8   0   47.90    2.12
   4   8   0   52.12    2.61
  -4   8   0   40.95    2.58
   6  -8   0    0.18    0.11
  -6  -8   0    0.08    0.09
   6  -8   0    0.16    0.09
   6   8   0    0.09    0.12
   6   8   0    0.24    0.10
  -6   8   0    0.17    0.18
   8  -8   0    0.61    0.15
   8  -8   0    0.73    0.17
  -8  -8   0    0.55    0.16
   8   8   0    0.59    0.14
   8   8   0    1.41    0.22
  -8   8   0    0.48    0.19
  10  -8   0    5.39    0.36
 -10  -8   0    4.61    0.40
  10  -8   0    4.92    0.39
  10   8   0    5.12    0.38
 -12  -8   0    7.83    0.53
  12  -8   0    7.69    0.48
  12   8   0    7.26    0.49
 -12   8   0    6.72    0.50
  14   8   0    0.24    0.16
 -14   8   0    0.08    0.18
  -1  -9   0   96.56    4.19
   1  -9   0  104.95    4.20
   1   9   0   83.17    5.08
  -1   9   0  103.86    5.12
   3  -9   0    6.83    0.34
   3  -9   0    6.03    0.37
   3   9   0    6.41    0.57
   3   9   0    6.41    0.35
  -3   9   0    6.24    0.57
   5  -9   0    1.19    0.17
   5  -9   0    1.09    0.16
   5   9   0    1.58    0.27
   5   9   0    0.87    0.14
  -5   9   0    0.77    0.23
   7  -9   0   84.05    3.67
   7  -9   0   87.26    3.67
   7   9   0   87.52    4.33
  -7   9   0   77.81    4.35
   7   9   0   83.72    3.68
   9  -9   0   22.89    1.09
   9  -9   0   22.87    1.12
   9   9   0   22.05    1.10
  11  -9   0    4.33    0.33
  11   9   0    3.44    0.33
 -13   9   0    2.17    0.31
  13   9   0    2.55    0.29
   0 -10   0   96.80    4.16
   0  10   0   95.76    5.08
  -2 -10   0   11.24    0.57
   2 -10   0   10.98    0.56
   2  10   0    9.48    0.84
  -2  10   0   11.67    0.82
   4 -10   0   97.72    4.00
   4 -10   0   94.23    4.05
  -4  10   0   88.89    4.83
   4  10   0   97.41    4.89
   4  10   0   87.82    4.02
   6 -10   0    0.32    0.13
   6 -10   0    0.36    0.13
   6  10   0    0.30    0.16
  -6  10   0    0.67    0.22
   6  10   0    0.16    0.11
   8 -10   0   14.46    0.74
   8 -10   0   13.88    0.71
  -8  10   0   12.54    0.86
   8  10   0   13.86    0.86
   8  10   0   13.25    0.71
  10 -10   0   16.82    0.89
  10 -10   0   16.35    0.84
  10  10   0   16.42    0.86
  12  10   0   18.01    0.94
 -12  10   0   18.21    0.95
  14  10   0    1.62    0.25
 -14  10   0    2.24    0.29
   1 -11   0    8.55    0.45
  -1 -11   0    7.57    0.44
   1  11   0    8.12    0.73
  -1  11   0    8.95    0.71
   3 -11   0   51.81    2.24
  -3 -11   0   52.34    2.25
  -3  11   0   49.34    2.75
   3  11   0   46.52    2.81
   5 -11   0   21.14    1.03
   5  11   0   22.10    1.32
   5  11   0   19.71    1.00
  -5  11   0   21.60    1.29
   7 -11   0   10.89    0.57
   7 -11   0    8.94    0.53
   7  11   0    9.03    0.68
  -7  11   0    9.27    0.69
   7  11   0    9.44    0.54
   9 -11   0    0.49    0.18
   9 -11   0    0.31    0.13
   9  11   0    0.31    0.15
  11 -11   0   24.27    1.11
 -11  11   0   21.42    1.12
  11  11   0   22.27    1.13
  13  11   0    2.23    0.29
 -13  11   0    2.25    0.30
   0 -12   0   31.48    1.52
   0  12   0   36.95    2.02
   2 -12   0    9.31    0.52
  -2 -12   0   10.47    0.53
   2  12   0    8.85    0.79
  -2  12   0    9.17    0.74
  -4 -12   0    4.13    0.32
   4 -12   0    3.92    0.31
   4  12   0    3.86    0.53
  -4  12   0    3.99    0.50
   6 -12   0   21.40    1.03
  -6  12   0   20.72    1.25
   6  12   0   19.40    0.99
   6  12   0   20.68    1.27
   8 -12   0   10.54    0.59
  -8  12   0   10.79    0.74
   8  12   0   10.10    0.60
   8  12   0   11.19    0.75
  10 -12   0    3.12    0.28
  10  12   0    2.60    0.30
  12  12   0    2.26    0.28
   1 -13   0   31.33    1.49
  -1 -13   0   31.21    1.49
  -1  13   0   34.77    1.94
   1  13   0   34.66    2.00
   3 -13   0    4.81    0.33
  -3 -13   0    4.92    0.34
   3  13   0    3.77    0.56
  -3  13   0    4.62    0.50
   5 -13   0    0.04    0.12
  -5 -13   0    0.53    0.17
   5  13   0    0.22    0.18
  -5  13   0    0.12    0.16
   7 -13   0   13.88    0.73
  -7  13   0   12.96    0.89
   7  13   0   14.53    0.93
   7  13   0   12.69    0.71
   9 -13   0    3.28    0.28
   9  13   0    2.35    0.27
  11  13   0    1.19    0.23
   0 -14   0   59.72    2.74
   0  14   0   65.44    3.43
  -2 -14   0    2.00    0.22
   2 -14   0    1.36    0.20
   2  14   0    1.79    0.43
  -2  14   0    1.98    0.39
   4 -14   0   12.17    0.67
  -4 -14   0   13.00    0.70
   4  14   0   11.88    0.94
  -4  14   0   12.57    0.87
   6 -14   0   11.08    0.63
  -6 -14   0   10.72    0.64
   6  14   0   10.55    0.81
  -6  14   0   11.03    0.78
   8 -14   0   25.55    1.22
  -8  14   0   26.21    1.47
   8  14   0   25.23    1.48
   8  14   0   23.68    1.21
  10 -14   0    0.35    0.15
  10  14   0    0.32    0.15
  -1 -15   0    1.53    0.21
   1 -15   0    1.76    0.22
   1  15   0    1.58    0.39
  -1  15   0    1.95    0.37
   3 -15   0   58.97    2.70
  -3 -15   0   63.45    2.73
  -3  15   0   63.86    3.30
   3  15   0   56.35    3.36
  -5 -15   0   31.77    1.48
   5 -15   0   28.37    1.44
   5  15   0   31.10    1.85
  -5  15   0   31.19    1.77
  -7 -15   0    4.48    0.38
   7 -15   0    4.23    0.36
   7  15   0    5.43    0.51
  -7  15   0    4.99    0.47
   9 -15   0    1.10    0.20
  -9 -15   0    0.50    0.20
  11  15   0   29.28    1.43
   0 -16   0   19.54    1.04
   0  16   0   24.82    1.45
   2 -16   0    0.86    0.17
  -2 -16   0    0.94    0.19
  -2  16   0    1.45    0.32
   2  16   0    0.81    0.33
   4 -16   0    3.36    0.32
  -4 -16   0    3.60    0.33
   4  16   0    3.24    0.54
  -4  16   0    4.54    0.48
   6 -16   0    1.75    0.25
  -6 -16   0    2.13    0.29
  -6  16   0    1.94    0.33
   6  16   0    2.30    0.41
   8 -16   0   11.62    0.66
  -8 -16   0   11.79    0.71
   8  16   0   12.05    0.85
  -8  16   0   11.99    0.82
 -10 -16   0   -0.08    0.14
  -1 -17   0    1.42    0.22
   1 -17   0    1.24    0.20
  -1  17   0    1.43    0.34
   1  17   0    1.16    0.34
  -3 -17   0    2.46    0.29
   3 -17   0    2.61    0.28
  -3  17   0    3.29    0.45
   3  17   0    2.66    0.48
   5 -17   0    2.15    0.27
  -5 -17   0    2.39    0.30
   5  17   0    2.13    0.41
  -5  17   0    2.46    0.37
  -7 -17   0    2.01    0.30
   7 -17   0    2.28    0.30
   7  17   0    2.41    0.42
  -7  17   0    2.58    0.37
  -9 -17   0   -0.11    0.14
   0 -18   0   25.21    1.28
   0  18   0   28.67    1.68
   2 -18   0    2.94    0.32
  -2 -18   0    3.30    0.34
  -2  18   0    3.88    0.52
   2  18   0    3.55    0.55
  -4 -18   0    0.91    0.24
   4 -18   0    0.57    0.18
   4  18   0    0.74    0.33
  -4  18   0    0.81    0.28
   6 -18   0    7.56    0.52
  -6 -18   0    8.62    0.58
   6  18   0    8.05    0.71
  -6  18   0    7.70    0.64
  -8 -18   0   15.92    0.91
  -8  18   0   17.22    1.06
   1 -19   0    1.55    0.24
  -1 -19   0    2.11    0.29
   1  19   0    2.36    0.43
  -1  19   0    2.43    0.41
   3 -19   0   15.73    0.88
  -3 -19   0   16.81    0.92
  -3  19   0   17.91    1.13
   3  19   0   16.80    1.21
   5 -19   0    8.40    0.54
  -5 -19   0    7.76    0.56
  -5  19   0    8.64    0.68
   5  19   0    7.33    0.72
   0 -20   0    7.87    0.54
   0  20   0    8.79    0.76
   2 -20   0    3.03    0.33
  -2 -20   0    3.36    0.37
  -2  20   0    3.37    0.47
   2  20   0    3.27    0.54
  -4 -20   0   20.80    1.10
   4 -20   0   19.88    1.07
   4  20   0   20.56    1.40
  -4  20   0   22.50    1.34
 -16   0   1    0.07    0.21
  16   0  -1   -0.11    0.15
  14   0  -1    0.07    0.16
 -14   0   1    0.06    0.17
 -12   0   1   -0.03    0.17
  12   0  -1    0.07    0.14
 -10   0   1    0.10    0.14
  10   0  -1    0.78    0.16
   8   0  -1    0.34    0.13
   8   0  -1    0.20    0.16
   6   0  -1    0.12    0.08
   6   0  -1    0.30    0.14
   4   0  -1    0.52    0.10
   4   0  -1    0.79    0.14
   4   0   1    0.27    0.08
  -4   0  -1    0.09    0.07
   4   0   1   -0.02    0.07
   6   0   1    0.29    0.11
   6   0   1    0.17    0.08
  -6   0  -1    0.38    0.09
   8   0   1   -0.08    0.12
  -8   0  -1    0.29    0.10
   8   0   1    0.15    0.09
  10   0   1    0.16    0.12
  10   0   1    0.03    0.15
  12   0   1    0.02    0.12
  12   0   1   -0.02    0.16
  14   0   1    0.05    0.14
 -14   0  -1   -0.04    0.18
 -16   0  -1   -0.36    0.18
  15  -1  -1   15.94    0.92
 -15  -1   1   16.89    0.97
 -15   1   1   18.48    0.99
  15   1  -1   16.69    0.92
 -13  -1   1   16.66    0.96
  13  -1  -1   16.97    0.93
  13   1  -1   17.79    0.93
 -13   1   1   17.59    0.98
  11  -1  -1    2.17    0.27
 -11  -1   1    2.35    0.32
  11   1  -1    2.31    0.28
 -11   1   1    2.62    0.35
  -9  -1   1    5.31    0.44
   9  -1  -1    5.39    0.43
   9  -1  -1    5.77    0.38
   9   1  -1    4.83    0.35
   7  -1  -1   83.85    3.76
  -7  -1   1   87.86    4.30
   7  -1  -1   82.31    3.79
   7   1  -1   86.83    3.82
   7   1  -1   87.07    3.77
  -7   1   1   89.34    4.32
   5  -1  -1   33.50    1.59
   5  -1  -1   36.31    1.56
   5   1  -1   33.54    1.61
   5   1  -1   35.43    1.56
   3  -1  -1    8.64    0.46
   3  -1  -1    9.45    0.44
   3   1  -1    7.72    0.46
   3   1  -1    9.78    0.44
   3  -1   1    2.75    0.16
   3  -1   1    2.62    0.17
   3   1   1    2.70    0.17
   5  -1   1    0.24    0.07
   5  -1   1    0.19    0.08
   5   1   1    0.40    0.09
  -5   1  -1    0.31    0.08
   5   1   1    0.15    0.06
   5   1   1    0.08    0.08
  -7  -1  -1  104.89    5.13
   7  -1   1   97.89    4.43
   7  -1   1  103.77    4.44
   7   1   1  101.77    4.46
  -7   1  -1  105.71    5.13
   7   1   1  101.12    4.44
   9  -1   1   46.39    2.15
   9  -1   1   47.63    2.13
   9   1   1   46.76    2.12
   9   1   1   47.42    2.17
  11  -1   1    0.23    0.14
  11  -1   1    0.09    0.17
  11   1   1    0.15    0.12
  11   1   1    0.03    0.16
  13  -1   1    0.16    0.15
 -13  -1  -1    0.34    0.21
 -13   1  -1    0.21    0.21
  13   1   1    0.22    0.15
 -15  -1  -1   20.11    1.12
  15   1   1   19.94    1.06
 -15   1  -1   19.85    1.11
 -14  -2   1    2.87    0.37
  14  -2  -1    3.27    0.37
 -14   2   1    3.22    0.40
  14   2  -1    2.43    0.31
  12  -2  -1   21.93    1.13
 -12  -2   1   22.97    1.19
 -12   2   1   24.09    1.19
  12   2  -1   21.59    1.13
 -10  -2   1   78.19    3.40
  10  -2  -1   74.87    3.34
  10   2  -1   73.07    3.34
  -8  -2   1    6.30    0.46
   8  -2  -1    5.79    0.43
   8  -2  -1    6.17    0.39
   8   2  -1    6.24    0.40
   6  -2  -1    2.64    0.24
  -6  -2   1    3.35    0.33
   6  -2  -1    2.46    0.21
  -6   2   1    2.59    0.23
   6   2  -1    2.47    0.18
   6   2  -1    2.74    0.22
  -4  -2   1  265.69   11.98
   4  -2  -1  293.76   12.04
   4  -2  -1  288.35   11.97
   4   2  -1  284.79   12.03
   2  -2  -1  138.05    5.76
   2  -2  -1  126.43    5.71
   2   2  -1  140.24    5.74
   2  -2   1    2.15    0.12
   2   2   1    2.24    0.13
   4  -2   1  231.81   10.14
   4  -2   1  240.94   10.07
   4   2   1  233.79   10.14
   4   2   1  235.76   11.80
   4   2   1  248.44   10.10
  -4   2  -1  240.96   11.82
   6  -2   1   25.52    1.17
   6  -2   1   24.23    1.17
   6   2   1   26.12    1.32
  -6   2  -1   26.17    1.35
   6   2   1   24.81    1.17
   6   2   1   24.86    1.21
   8  -2   1   33.33    1.60
   8  -2   1   35.34    1.58
   8   2   1   34.48    1.59
   8   2   1   33.62    1.63
  -8   2  -1   35.60    1.81
  10  -2   1   16.27    0.90
  10  -2   1   17.99    0.88
  10   2   1   17.60    0.88
  10   2   1   16.12    0.92
  12  -2   1   59.28    2.66
  12  -2   1   55.91    2.68
 -12  -2  -1   63.36    2.74
  12   2   1   57.39    2.65
 -14  -2  -1    0.05    0.18
  14  -2   1    0.02    0.15
 -14   2  -1    0.32    0.21
  14   2   1    0.04    0.14
  15  -3  -1   12.28    0.74
 -15  -3   1   13.28    0.79
  15   3  -1   11.59    0.73
 -15   3   1   13.51    0.80
 -13  -3   1    2.64    0.37
  13  -3  -1    3.66    0.33
  13   3  -1    2.67    0.32
 -13   3   1    3.13    0.38
 -11  -3   1   33.05    1.58
  11  -3  -1   31.25    1.52
 -11   3   1   30.33    1.56
  11   3  -1   33.39    1.53
   9  -3  -1    2.21    0.25
   9  -3  -1    3.38    0.35
  -9  -3   1    1.92    0.30
   9   3  -1    2.38    0.26
   7  -3  -1   81.20    3.70
   7  -3  -1   82.50    3.71
  -7  -3   1   81.47    3.73
   7   3  -1   84.68    3.70
   7   3  -1   88.38    4.23
  -7   3   1   89.12    4.29
   5  -3  -1    2.88    0.25
  -5  -3   1    3.36    0.28
   5  -3  -1    3.27    0.24
   5   3  -1    3.43    0.24
  -5   3   1    3.14    0.29
  -3  -3   1   87.39    3.74
   3  -3  -1   89.87    3.75
   3  -3  -1   84.09    3.72
   3   3  -1   86.57    3.73
   3   3  -1   86.71    4.36
   1  -3  -1   19.37    0.77
   1   3  -1   18.78    0.76
  -1   3   1   13.68    0.96
   1   3  -1   13.76    0.99
   1   3   1  153.84    6.04
   1   3   1  130.54    7.09
   3  -3   1   36.44    1.65
   3  -3   1   38.56    1.62
   3   3   1   37.05    1.63
   3   3   1   39.31    1.65
  -3   3  -1   36.60    1.96
   3   3   1   36.54    1.92
   5  -3   1   85.37    3.88
   5  -3   1   90.53    3.86
   5   3   1   90.29    3.89
   5   3   1   90.25    4.51
  -5   3  -1   91.80    4.55
   5   3   1   92.29    3.91
   7  -3   1   28.83    1.33
   7  -3   1   26.94    1.33
   7   3   1   28.37    1.39
   7   3   1   29.28    1.51
   7   3   1   30.03    1.34
  -7   3  -1   29.63    1.55
   9  -3   1   22.70    1.14
   9  -3   1   22.11    1.11
   9   3   1   23.91    1.19
   9   3   1   24.17    1.13
  11  -3   1   22.94    1.18
  11  -3   1   23.57    1.15
 -11  -3  -1   23.31    1.21
  11   3   1   23.15    1.14
  13  -3   1    3.99    0.35
 -13  -3  -1    4.14    0.44
  13   3   1    3.84    0.35
 -15  -3  -1    9.24    0.66
  15   3   1    9.83    0.61
 -15   3  -1   10.58    0.70
  14  -4  -1   20.56    1.06
 -14  -4   1   19.72    1.09
  14   4  -1   20.25    1.05
 -14   4   1   20.52    1.09
 -12  -4   1    0.79    0.24
  12  -4  -1    1.04    0.21
  12   4  -1    1.02    0.20
 -12   4   1    1.28    0.26
  10  -4  -1    0.34    0.15
  10  -4  -1    0.37    0.18
 -10  -4   1    0.24    0.18
  10   4  -1    0.44    0.14
   8  -4  -1   44.78    2.00
  -8  -4   1   41.68    2.02
   8  -4  -1   41.32    1.96
   8   4  -1   45.72    1.98
   6  -4  -1   87.53    3.69
  -6  -4   1   78.66    3.70
   6  -4  -1   78.90    3.68
   6   4  -1   89.04    3.69
   6   4  -1   91.40    4.26
  -6   4   1   82.13    4.30
  -4  -4   1    4.91    0.31
   4  -4  -1    4.48    0.28
   4  -4  -1    4.31    0.27
   4   4  -1    4.58    0.31
   4   4  -1    4.70    0.27
  -4   4   1    3.30    0.35
   2  -4  -1    4.58    0.25
   2  -4  -1    4.81    0.26
  -2   4   1    4.26    0.38
   2   4  -1    4.75    0.38
   2   4  -1    4.60    0.24
   0   4   1   66.76    3.32
   0   4  -1   61.26    3.37
   2  -4   1  100.68    4.00
   2  -4   1   98.39    4.04
   2   4   1   93.45    4.77
  -2   4  -1   81.81    4.81
   2   4   1   97.17    4.04
   4  -4   1    1.93    0.16
   4  -4   1    1.64    0.14
  -4   4  -1    2.16    0.28
   4   4   1    1.76    0.18
   4   4   1    1.78    0.20
   4   4   1    1.48    0.14
   6  -4   1   11.10    0.57
   6  -4   1    9.59    0.56
   6   4   1   11.48    0.57
  -6   4  -1   11.21    0.71
   6   4   1   11.50    0.64
   6   4   1   11.38    0.63
   8  -4   1   58.25    2.75
   8  -4   1   60.42    2.75
  -8   4  -1   66.16    3.23
   8   4   1   63.13    2.76
   8   4   1   62.54    3.16
   8   4   1   62.92    2.82
 -10  -4  -1    0.78    0.22
  10  -4   1    0.98    0.18
  10  -4   1    0.91    0.20
  10   4   1    1.40    0.21
  12  -4   1    0.12    0.15
  12  -4   1    0.12    0.14
 -12  -4  -1    0.19    0.17
  12   4   1    0.16    0.13
 -14  -4  -1    7.89    0.58
  14   4   1    7.96    0.52
 -14   4  -1    7.87    0.58
 -15  -5   1    3.34    0.39
  15   5  -1    2.85    0.33
 -15   5   1    3.15    0.37
  13  -5  -1    4.79    0.38
 -13  -5   1    4.79    0.43
  13   5  -1    3.75    0.36
 -13   5   1    4.65    0.43
 -11  -5   1    5.86    0.46
  11  -5  -1    5.10    0.39
 -11   5   1    5.94    0.45
  11   5  -1    5.75    0.41
  -9  -5   1    4.47    0.39
   9  -5  -1    3.76    0.35
   9  -5  -1    3.92    0.32
   9   5  -1    4.42    0.33
  -7  -5   1   24.05    1.20
   7  -5  -1   24.78    1.16
   7  -5  -1   24.01    1.17
   7   5  -1   26.09    1.17
   7   5  -1   25.55    1.30
  -7   5   1   21.60    1.34
   5  -5  -1    9.02    0.48
  -5  -5   1    8.82    0.50
   5  -5  -1    8.77    0.48
   5   5  -1    9.23    0.47
  -5   5   1    6.98    0.58
   5   5  -1    9.57    0.55
  -3  -5   1    7.95    0.39
   3  -5  -1    8.09    0.41
   3  -5  -1    7.67    0.40
  -3   5   1    6.50    0.54
   3   5  -1    7.42    0.39
   3   5  -1    8.05    0.54
   1  -5  -1   51.58    2.12
  -1   5   1   41.58    2.58
   1   5  -1   51.72    2.11
   1  -5   1   38.91    1.62
  -1  -5  -1   37.78    1.62
   1   5   1   34.50    2.00
  -3  -5  -1   40.10    1.87
   3  -5   1   44.14    1.89
   3  -5   1   46.55    1.86
   3   5   1   45.43    2.26
   3   5   1   43.16    1.87
  -3   5  -1   37.67    2.30
   5  -5   1   12.69    0.63
   5  -5   1   13.32    0.62
   5   5   1   11.25    0.66
   5   5   1   13.00    0.62
  -5   5  -1   12.25    0.81
   5   5   1   12.72    0.74
   7  -5   1   11.53    0.68
   7  -5   1   14.24    0.71
   7   5   1   13.28    0.77
   7   5   1   14.05    0.70
   7   5   1   14.41    0.79
  -7   5  -1   14.89    0.88
  -9  -5  -1   15.28    0.86
   9  -5   1   16.69    0.83
   9  -5   1   15.05    0.80
   9   5   1   16.03    0.81
 -11  -5  -1    3.25    0.38
  11  -5   1    2.47    0.31
  11  -5   1    2.78    0.29
  11   5   1    3.06    0.31
 -13  -5  -1    3.07    0.38
  13  -5   1    3.18    0.37
  13   5   1    3.29    0.34
 -15  -5  -1    3.62    0.41
 -15   5  -1    3.38    0.41
  14  -6  -1    8.22    0.55
 -14  -6   1    8.74    0.59
 -14   6   1    8.67    0.59
 -12  -6   1    3.51    0.38
  12  -6  -1    3.38    0.31
  12   6  -1    3.71    0.33
 -12   6   1    3.51    0.37
  10  -6  -1   19.04    0.99
  10  -6  -1   19.93    0.97
 -10  -6   1   18.28    1.00
  10   6  -1   19.18    0.97
   8  -6  -1   11.18    0.60
  -8  -6   1   10.71    0.64
   8  -6  -1   11.25    0.63
   8   6  -1   10.86    0.60
   6  -6  -1   22.88    1.03
  -6  -6   1   20.47    1.03
   6  -6  -1   22.41    1.04
   6   6  -1   21.43    1.02
   6   6  -1   22.25    1.19
  -6   6   1   19.32    1.22
   4  -6  -1   21.51    1.02
  -4  -6   1   23.20    1.01
   4  -6  -1   23.18    1.05
  -4   6   1   19.47    1.26
   4   6  -1   22.86    1.26
   4   6  -1   22.72    1.02
   2  -6  -1    1.28    0.12
   2  -6  -1    1.45    0.14
   2   6  -1    0.98    0.25
  -2   6   1    1.12    0.25
   2   6  -1    1.15    0.11
   0  -6   1   31.37    1.24
   0   6   1   23.99    1.58
   0   6  -1   26.81    1.64
   2  -6   1    9.36    0.44
   2  -6   1    9.68    0.41
   2   6   1    8.57    0.43
  -2   6  -1    6.44    0.64
   2   6   1    9.12    0.63
  -4  -6  -1   39.21    1.77
   4  -6   1   42.47    1.75
   4  -6   1   40.93    1.79
  -4   6  -1   34.17    2.17
   4   6   1   42.31    2.13
   4   6   1   40.09    1.77
   6  -6   1   -0.02    0.08
  -6  -6  -1    0.14    0.12
   6  -6   1    0.15    0.09
   6   6   1    0.17    0.08
   6   6   1    0.14    0.10
  -6   6  -1    0.22    0.19
   8  -6   1   31.09    1.41
   8  -6   1   28.73    1.39
  -8  -6  -1   28.15    1.44
  -8   6  -1   31.76    1.71
   8   6   1   29.80    1.41
   8   6   1   31.52    1.61
  10  -6   1    6.03    0.43
  10  -6   1    5.67    0.41
 -10  -6  -1    5.98    0.46
  10   6   1    7.14    0.43
  12  -6   1   10.74    0.62
 -12  -6  -1    9.98    0.66
  12  -6   1   10.94    0.66
  12   6   1   10.45    0.61
 -14  -6  -1    1.31    0.26
  14   6   1    1.31    0.24
 -14   6  -1    0.87    0.25
 -15  -7   1    4.84    0.43
 -15   7   1    4.84    0.42
  15   7  -1    4.39    0.39
  13  -7  -1    0.36    0.15
 -13  -7   1    0.13    0.18
 -13   7   1    0.36    0.19
  13   7  -1    0.23    0.16
 -11  -7   1   77.09    3.44
  11  -7  -1   78.76    3.42
 -11   7   1   75.77    3.43
  -9  -7   1    8.43    0.56
   9  -7  -1    9.36    0.53
   9  -7  -1    9.10    0.57
   9   7  -1   10.14    0.55
   7  -7  -1   17.42    0.87
  -7  -7   1   16.60    0.86
   7  -7  -1   17.38    0.85
   7   7  -1   17.61    0.86
  -7   7   1   15.62    1.01
   7   7  -1   18.26    0.99
  -5  -7   1   28.59    1.26
   5  -7  -1   28.12    1.29
   5  -7  -1   27.70    1.28
   5   7  -1   30.07    1.55
   5   7  -1   27.54    1.28
  -5   7   1   24.81    1.54
   3  -7  -1  107.03    4.76
  -3  -7   1  106.80    4.73
   3  -7  -1  116.97    4.82
   3   7  -1  113.83    4.80
  -3   7   1  108.21    5.72
   3   7  -1  119.66    5.77
  -1  -7   1    1.84    0.14
   1  -7  -1    1.70    0.15
  -1   7   1    1.79    0.31
   1   7  -1    1.93    0.38
   1  -7   1   22.52    0.92
  -1  -7  -1   21.82    0.96
   1  -7   1   22.02    0.96
  -1   7  -1   19.56    1.32
   1   7   1   17.97    1.27
  -3  -7  -1  100.41    4.14
   3  -7   1   99.64    4.16
   3  -7   1   96.84    4.21
   3   7   1   99.38    5.04
   3   7   1   93.40    4.20
  -5  -7  -1  117.58    5.08
   5  -7   1  116.56    5.13
   5  -7   1  121.09    5.08
   5   7   1  117.19    5.11
   5   7   1  122.41    6.03
   7  -7   1    2.26    0.21
  -7  -7  -1    2.02    0.26
   7  -7   1    2.76    0.26
   7   7   1    2.44    0.23
  -7   7  -1    2.21    0.35
   7   7   1    2.83    0.28
   9  -7   1    0.10    0.11
  -9  -7  -1    0.09    0.15
   9  -7   1    0.12    0.12
   9   7   1    0.28    0.13
  11  -7   1   46.53    2.07
 -11  -7  -1   43.66    2.11
  11  -7   1   45.67    2.10
  11   7   1   45.42    2.08
 -13  -7  -1   13.71    0.82
  13   7   1   14.97    0.78
 -13   7  -1   13.46    0.80
 -15  -7  -1    1.73    0.29
  15   7   1    1.99    0.29
 -15   7  -1    2.27    0.33
  14   8  -1   23.41    1.20
 -14   8   1   24.45    1.22
 -12  -8   1   -0.03    0.15
  12  -8  -1    0.20    0.15
 -12   8   1    0.03    0.15
  12   8  -1    0.10    0.14
  10  -8  -1    5.00    0.35
 -10  -8   1    4.63    0.38
  10   8  -1    4.78    0.36
 -10   8   1    4.21    0.36
   8  -8  -1   55.28    2.45
   8  -8  -1   54.32    2.47
  -8  -8   1   55.98    2.45
   8   8  -1   55.88    2.47
  -8   8   1   53.36    2.87
   6  -8  -1   74.39    3.19
   6  -8  -1   73.82    3.20
  -6  -8   1   73.78    3.15
  -6   8   1   69.29    3.77
   6   8  -1   70.47    3.19
   6   8  -1   75.67    3.77
   4  -8  -1   12.24    0.61
   4  -8  -1   11.98    0.63
  -4  -8   1   12.10    0.57
   4   8  -1   12.56    0.83
  -4   8   1   12.90    0.82
   4   8  -1   12.37    0.61
   2  -8  -1    0.36    0.08
   2  -8  -1    0.98    0.13
   2   8  -1    0.20    0.18
  -2   8   1    0.37    0.19
   2   8  -1    0.42    0.09
   0  -8   1  173.85    7.11
   0  -8  -1  174.11    7.12
   0   8   1  147.91    8.47
   0   8  -1  170.01    8.54
   2  -8   1   67.43    2.75
  -2  -8  -1   65.96    2.81
   2  -8   1   68.89    2.81
  -2   8  -1   58.73    3.45
   2   8   1   59.53    3.44
   4  -8   1   18.15    0.85
   4  -8   1   18.26    0.81
  -4  -8  -1   18.11    0.79
   4   8   1   17.35    0.83
  -4   8  -1   13.48    1.09
   4   8   1   18.85    1.09
  -6  -8  -1    4.87    0.33
   6  -8   1    4.99    0.33
   6  -8   1    5.30    0.33
  -6   8  -1    4.15    0.52
   6   8   1    5.11    0.33
   6   8   1    5.20    0.42
   8  -8   1   78.58    3.32
  -8  -8  -1   72.46    3.33
   8  -8   1   78.30    3.33
   8   8   1   75.35    3.33
   8   8   1   79.88    3.90
  -8   8  -1   69.67    3.95
  10  -8   1    2.85    0.32
 -10  -8  -1    2.45    0.31
  10  -8   1    2.67    0.28
  10   8   1    2.62    0.30
 -12  -8  -1    4.26    0.39
  12  -8   1    4.05    0.36
  12   8   1    4.17    0.35
 -14   8  -1    8.38    0.59
  14   8   1    9.28    0.57
  13  -9  -1    1.09    0.21
  13   9  -1    0.87    0.20
 -13   9   1    0.88    0.21
  11  -9  -1    6.43    0.41
  11   9  -1    5.20    0.41
 -11   9   1    6.25    0.44
  -9  -9   1    0.44    0.16
   9  -9  -1    0.39    0.17
   9  -9  -1    0.47    0.15
   9   9  -1    0.27    0.13
   7  -9  -1    7.96    0.48
  -7  -9   1    8.87    0.46
   7  -9  -1    8.92    0.52
   7   9  -1    8.77    0.60
  -7   9   1    8.63    0.61
   7   9  -1    8.64    0.50
  -5  -9   1    0.32    0.08
   5  -9  -1    0.32    0.12
   5  -9  -1    0.19    0.10
   5   9  -1    0.14    0.09
   5   9  -1    0.24    0.16
  -5   9   1    0.19    0.16
   3  -9  -1   21.74    0.97
   3  -9  -1   19.13    0.93
  -3   9   1   21.09    1.24
   3   9  -1   18.94    1.28
   3   9  -1   20.39    0.94
   1  -9  -1    7.20    0.40
  -1  -9   1    7.91    0.40
  -1   9   1    7.48    0.63
   1   9  -1    6.49    0.65
  -1  -9  -1   14.13    0.69
   1  -9   1   14.86    0.63
   1  -9   1   14.93    0.69
  -1   9  -1   14.40    1.01
   1   9   1   12.13    0.98
   3  -9   1   10.22    0.48
   3  -9   1   10.65    0.52
  -3   9  -1    8.47    0.74
   3   9   1    9.79    0.76
   5  -9   1    6.22    0.34
   5  -9   1    5.26    0.36
   5   9   1    5.49    0.33
  -5   9  -1    4.93    0.53
   5   9   1    5.80    0.49
   7  -9   1   10.66    0.58
   7  -9   1   11.36    0.60
  -7   9  -1    9.96    0.78
   7   9   1   10.31    0.58
   7   9   1   11.96    0.74
   9  -9   1    3.98    0.34
   9  -9   1    4.16    0.31
   9   9   1    4.03    0.33
  11  -9   1    3.13    0.35
  11  -9   1    4.14    0.32
  11   9   1    3.84    0.33
 -13   9  -1    0.95    0.23
  13   9   1    1.03    0.21
 -14  10   1    4.43    0.39
  14  10  -1    4.51    0.39
  12 -10  -1    3.97    0.33
 -12  10   1    3.62    0.34
  12  10  -1    3.19    0.34
  10 -10  -1    3.48    0.29
  10  10  -1    3.06    0.33
 -10  10   1    3.05    0.32
   8 -10  -1   12.07    0.67
   8 -10  -1   12.50    0.64
  -8  10   1   11.40    0.76
   8  10  -1   11.97    0.66
   6 -10  -1   22.19    1.05
   6 -10  -1   21.64    1.04
   6  10  -1   20.36    1.02
   6  10  -1   22.20    1.27
  -6  10   1   20.81    1.25
   4 -10  -1    9.23    0.50
   4 -10  -1    9.50    0.53
  -4  10   1    9.88    0.69
   4  10  -1    9.06    0.49
   4  10  -1    9.78    0.74
  -2 -10   1    9.04    0.48
   2 -10  -1    9.31    0.48
   2  10  -1    6.94    0.71
  -2  10   1    9.07    0.70
   0 -10   1   25.50    1.18
   0 -10  -1   26.62    1.19
   0  10   1   25.00    1.59
   0  10  -1   26.38    1.61
  -2 -10  -1   17.66    0.84
   2 -10   1   18.42    0.84
  -2  10  -1   17.32    1.17
   2  10   1   15.70    1.17
   4 -10   1    3.27    0.26
   4 -10   1    3.31    0.23
  -4 -10  -1    3.18    0.26
   4  10   1    3.68    0.49
  -4  10  -1    3.55    0.49
   6 -10   1    4.00    0.30
   6 -10   1    4.05    0.29
   6  10   1    3.86    0.29
   6  10   1    3.68    0.40
  -6  10  -1    3.82    0.50
   8 -10   1   14.61    0.75
   8 -10   1   15.67    0.78
   8  10   1   15.46    0.92
   8  10   1   13.71    0.75
  -8  10  -1   13.45    0.96
  10 -10   1    7.42    0.50
  10 -10   1    7.66    0.46
  10  10   1    7.24    0.48
  12  10   1    1.31    0.22
 -14  10  -1    4.10    0.39
  14  10   1    4.19    0.37
 -13  11   1    0.06    0.15
  13  11  -1    0.42    0.18
  11 -11  -1   27.88    1.27
 -11  11   1   24.67    1.27
  11  11  -1   26.32    1.29
   9 -11  -1    8.30    0.48
  -9  11   1    8.22    0.51
   9  11  -1    7.47    0.49
   7 -11  -1    6.83    0.43
   7  11  -1    6.67    0.43
  -7  11   1    6.87    0.53
   7  11  -1    7.09    0.55
   5 -11  -1    9.93    0.56
   5  11  -1   10.23    0.75
   5  11  -1    9.18    0.53
  -5  11   1   10.36    0.71
   3 -11  -1   84.45    3.62
  -3 -11   1   87.43    3.63
  -3  11   1   82.75    4.34
   3  11  -1   76.19    4.41
   1 -11  -1    3.68    0.25
  -1 -11   1    3.42    0.25
   1  11  -1    3.15    0.48
  -1  11   1    3.35    0.46
  -1 -11  -1    0.36    0.10
   1 -11   1    0.34    0.10
  -1  11  -1    0.21    0.24
   1  11   1    0.34    0.22
   3 -11   1   31.39    1.45
  -3 -11  -1   32.86    1.47
   3  11   1   31.06    1.91
  -3  11  -1   32.01    1.87
   5 -11   1   50.49    2.27
   5 -11   1   53.66    2.25
   5  11   1   52.77    2.78
   5  11   1   48.01    2.24
  -5  11  -1   47.44    2.75
   7 -11   1    2.14    0.25
   7 -11   1    1.60    0.21
   7  11   1    1.54    0.28
  -7  11  -1    1.24    0.29
   7  11   1    1.29    0.20
   9 -11   1    0.21    0.13
   9 -11   1    0.11    0.15
   9  11   1    0.28    0.14
  11 -11   1   23.51    1.16
  11  11   1   21.71    1.12
 -13  11  -1    7.67    0.52
  13  11   1    7.52    0.51
  12 -12  -1    3.09    0.33
  12  12  -1    2.63    0.32
  10 -12  -1   18.79    0.91
  10  12  -1   16.83    0.91
   8 -12  -1   11.62    0.64
  -8  12   1   11.39    0.76
   8  12  -1   13.36    0.85
   8  12  -1   10.94    0.64
   6 -12  -1   17.63    0.91
   6  12  -1   16.64    0.88
  -6  12   1   18.95    1.10
   6  12  -1   18.80    1.14
  -4 -12   1   37.75    1.62
   4 -12  -1   34.07    1.60
  -4  12   1   34.74    1.95
   4  12  -1   31.79    2.02
   2 -12  -1   15.92    0.80
  -2 -12   1   15.89    0.80
  -2  12   1   18.29    1.10
   2  12  -1   14.60    1.12
   0 -12  -1   25.17    1.18
   0 -12   1   24.95    1.18
   0  12   1   26.46    1.60
   0  12  -1   25.89    1.60
   2 -12   1    6.32    0.39
  -2 -12  -1    6.78    0.40
  -2  12  -1    6.65    0.61
   2  12   1    5.93    0.65
   4 -12   1   43.21    1.97
  -4 -12  -1   45.64    1.99
   4  12   1   42.08    2.48
  -4  12  -1   42.94    2.43
   6 -12   1    0.95    0.18
  -6  12  -1    0.92    0.27
   6  12   1    1.38    0.30
   6  12   1    1.11    0.18
   8 -12   1   41.19    1.81
  -8  12  -1   39.53    2.19
   8  12   1   37.28    1.82
   8  12   1   40.49    2.18
  10 -12   1    0.28    0.19
  10 -12   1    0.48    0.17
  10  12   1    0.23    0.14
  12  12   1   14.91    0.82
  11 -13  -1    2.51    0.27
  11  13  -1    2.07    0.27
   9 -13  -1    2.33    0.27
   9  13  -1    2.45    0.29
   7 -13  -1   49.14    2.21
   7  13  -1   47.30    2.21
   7  13  -1   49.28    2.65
  -7  13   1   49.51    2.61
  -5 -13   1    4.72    0.38
   5 -13  -1    4.93    0.36
  -5  13   1    4.49    0.44
   5  13  -1    4.98    0.52
   3 -13  -1    9.70    0.57
  -3 -13   1   11.27    0.60
  -3  13   1   11.02    0.79
   3  13  -1   10.52    0.85
  -1 -13   1   18.12    0.90
   1 -13  -1   17.58    0.90
   1  13  -1   20.05    1.29
  -1  13   1   19.51    1.23
   1 -13   1  105.96    4.78
  -1 -13  -1  108.86    4.79
  -1  13  -1  124.03    5.83
   1  13   1  105.45    5.82
  -3 -13  -1    0.47    0.13
   3 -13   1    0.65    0.15
   3  13   1    0.38    0.24
  -3  13  -1    0.85    0.27
   5 -13   1    4.82    0.36
  -5 -13  -1    5.29    0.37
   5  13   1    4.79    0.53
  -5  13  -1    5.15    0.52
   7 -13   1   37.85    1.77
  -7 -13  -1   38.98    1.80
   7  13   1   39.69    2.16
  -7  13  -1   36.84    2.14
   9 -13   1   29.23    1.38
  11  13   1    1.35    0.25
  10 -14  -1    8.46    0.51
  10  14  -1    7.98    0.53
   8 -14  -1    0.50    0.16
   8  14  -1    0.21    0.14
  -8  14   1    0.37    0.18
   6 -14  -1    1.35    0.22
  -6 -14   1    1.32    0.23
   6  14  -1    1.24    0.29
  -6  14   1    1.29    0.26
  -4 -14   1   19.95    0.98
   4 -14  -1   18.34    0.96
   4  14  -1   18.97    1.28
  -4  14   1   19.80    1.21
  -2 -14   1   17.01    0.85
   2 -14  -1   16.51    0.84
   2  14  -1   16.28    1.19
  -2  14   1   17.95    1.13
   0 -14   1    0.48    0.14
   0 -14  -1    0.39    0.13
   0  14  -1    0.09    0.21
   0  14   1   -0.01    0.21
  -2 -14  -1    3.17    0.27
   2 -14   1    3.05    0.25
  -2  14  -1    4.15    0.52
   2  14   1    3.01    0.51
   4 -14   1   24.05    1.18
  -4 -14  -1   24.55    1.20
  -4  14  -1   25.84    1.52
   4  14   1   24.71    1.60
   6 -14   1    5.22    0.39
  -6 -14  -1    5.42    0.40
   6  14   1    5.36    0.53
  -6  14  -1    5.19    0.52
  -8 -14  -1    0.17    0.18
   8 -14   1    0.37    0.15
  -8  14  -1    0.40    0.21
   8  14   1    0.25    0.19
  10  14   1    4.10    0.34
  11  15  -1    0.52    0.18
  -9 -15   1    0.00    0.13
   9 -15  -1    0.06    0.14
  -7 -15   1    2.75    0.33
   7 -15  -1    3.05    0.32
  -7  15   1    2.69    0.36
   7  15  -1    3.71    0.46
  -5 -15   1    1.43    0.24
   5 -15  -1    1.38    0.23
  -5  15   1    1.89    0.32
   5  15  -1    1.67    0.34
   3 -15  -1    2.67    0.28
  -3 -15   1    3.03    0.28
   3  15  -1    2.44    0.48
  -3  15   1    2.96    0.44
   1 -15  -1    2.29    0.26
  -1 -15   1    2.26    0.26
  -1  15   1    2.34    0.41
   1  15  -1    2.96    0.48
  -1 -15  -1    2.18    0.25
   1 -15   1    2.18    0.24
   1  15   1    1.34    0.37
  -1  15  -1    2.01    0.41
   3 -15   1    0.35    0.14
  -3 -15  -1    0.61    0.17
   3  15   1   -0.03    0.23
  -3  15  -1    0.19    0.22
  -5 -15  -1    0.65    0.19
   5 -15   1    0.52    0.16
   5  15   1    0.39    0.25
  -5  15  -1    0.20    0.20
   7 -15   1    1.06    0.20
  -7 -15  -1    0.80    0.20
  -7  15  -1    0.83    0.25
   7  15   1    0.71    0.27
  -9 -15  -1    0.73    0.21
 -11 -15  -1    0.98    0.22
 -10 -16   1   14.63    0.87
  10 -16  -1   17.63    0.89
  -8 -16   1   -0.07    0.16
   8 -16  -1   -0.14    0.12
   6 -16  -1    0.14    0.15
  -6 -16   1    0.13    0.17
  -6  16   1    0.19    0.19
   6  16  -1    0.13    0.21
   4 -16  -1   30.39    1.45
  -4 -16   1   32.69    1.48
   4  16  -1   27.25    1.83
  -4  16   1   30.94    1.76
   2 -16  -1   15.35    0.84
  -2 -16   1   16.28    0.86
  -2  16   1   19.08    1.15
   2  16  -1   16.64    1.19
   0 -16  -1    2.73    0.26
   0 -16   1    3.32    0.29
   0  16   1    3.06    0.49
   0  16  -1    3.02    0.47
  -2 -16  -1    2.54    0.29
   2 -16   1    2.58    0.27
  -2  16  -1    2.55    0.42
   2  16   1    2.51    0.49
  -4 -16  -1   33.79    1.57
   4 -16   1   32.04    1.54
   4  16   1   30.84    2.00
  -4  16  -1   34.76    1.93
   6 -16   1    4.88    0.39
  -6 -16  -1    4.99    0.42
   6  16   1    5.20    0.56
  -6  16  -1    5.20    0.52
  -8 -16  -1    1.49    0.26
   8 -16   1    2.04    0.28
   8  16   1    1.58    0.33
  -8  16  -1    1.67    0.31
 -10 -16  -1    3.17    0.36
   9 -17  -1    1.66    0.24
  -9 -17   1    0.92    0.24
  -7 -17   1   33.64    1.67
   7 -17  -1   34.27    1.64
   7  17  -1   34.31    1.99
  -7  17   1   36.03    1.94
  -5 -17   1    2.61    0.32
   5 -17  -1    2.57    0.30
   5  17  -1    3.10    0.49
  -5  17   1    3.78    0.46
  -3 -17   1    6.20    0.45
   3 -17  -1    6.45    0.44
   3  17  -1    5.64    0.71
  -3  17   1    6.88    0.61
   1 -17  -1   11.87    0.69
  -1 -17   1   12.63    0.70
   1  17  -1   13.43    1.00
  -1  17   1   13.75    0.97
   1 -17   1   42.67    2.10
  -1 -17  -1   43.71    2.11
  -1  17  -1   50.96    2.65
   1  17   1   51.18    2.70
   3 -17   1    0.34    0.15
  -3 -17  -1    0.42    0.18
  -3  17  -1    0.05    0.21
   3  17   1    0.46    0.30
   5 -17   1    3.37    0.35
  -5 -17  -1    3.96    0.40
   5  17   1    3.57    0.56
  -5  17  -1    3.92    0.49
  -7 -17  -1   22.18    1.20
   7 -17   1   23.57    1.17
   7  17   1   23.25    1.47
  -7  17  -1   25.02    1.43
  -9 -17  -1   11.15    0.69
   8 -18  -1    8.21    0.52
  -8 -18   1    6.99    0.52
  -6 -18   1    5.02    0.45
   6 -18  -1    5.07    0.41
  -6  18   1    5.52    0.51
   6  18  -1    5.55    0.57
   4 -18  -1    9.42    0.61
  -4 -18   1   11.33    0.65
  -4  18   1   10.96    0.79
   4  18  -1    9.27    0.83
   2 -18  -1    2.04    0.27
  -2 -18   1    2.50    0.30
  -2  18   1    3.49    0.49
   2  18  -1    2.61    0.46
   0 -18   1   16.19    0.88
   0 -18  -1   15.96    0.89
   0  18   1   19.17    1.23
   0  18  -1   18.36    1.21
   2 -18   1    1.52    0.23
  -2 -18  -1    1.70    0.26
   2  18   1    1.55    0.41
  -2  18  -1    2.17    0.40
  -4 -18  -1   18.37    0.96
   4 -18   1   16.69    0.92
   4  18   1   16.79    1.24
  -4  18  -1   19.48    1.19
  -6 -18  -1    0.18    0.17
   6 -18   1    0.09    0.15
  -6  18  -1    0.28    0.23
   6  18   1    0.13    0.24
  -8 -18  -1   10.20    0.66
   8  18   1    9.08    0.76
  -8  18  -1   10.65    0.75
  -5 -19   1    3.24    0.37
   5 -19  -1    3.11    0.35
  -5  19   1    4.66    0.47
  -3 -19   1   10.75    0.66
   3 -19  -1    9.83    0.63
   3  19  -1   10.58    0.89
  -3  19   1   12.44    0.86
   1 -19  -1    2.19    0.29
  -1 -19   1    2.27    0.30
   1  19  -1    2.50    0.45
  -1  19   1    2.21    0.43
   1 -19   1    0.50    0.18
  -1 -19  -1    0.43    0.18
  -1  19  -1    0.79    0.31
   1  19   1    0.31    0.29
   3 -19   1    8.14    0.54
  -3 -19  -1    8.37    0.57
   3  19   1    9.02    0.82
  -3  19  -1    9.40    0.75
  -5 -19  -1    7.59    0.55
   5 -19   1    7.07    0.49
   5  19   1    5.65    0.66
  -5  19  -1    8.30    0.66
  -4 -20   1    6.55    0.50
   4  20  -1    5.76    0.70
  -4  20   1    6.36    0.60
   2 -20  -1    3.90    0.36
  -2 -20   1    4.05    0.36
  -2  20   1    3.43    0.50
   2  20  -1    4.36    0.59
   0 -20  -1    0.19    0.16
   0 -20   1    0.48    0.18
   0  20   1    0.65    0.28
   0  20  -1    0.45    0.28
  -2 -20  -1    1.20    0.25
   2 -20   1    1.09    0.21
   2  20   1    1.08    0.37
  -2  20  -1    1.61    0.36
  -4 -20  -1    7.61    0.56
   4 -20   1    7.78    0.52
   4  20   1    7.68    0.76
  -4  20  -1    8.16    0.69
 -16   0   2    2.59    0.38
  16   0  -2    2.76    0.36
 -14   0   2   41.65    2.02
  14   0  -2   42.54    1.99
  12   0  -2    4.41    0.36
 -12   0   2    4.13    0.44
 -10   0   2    4.16    0.39
  10   0  -2    4.41    0.35
  -8   0   2   58.40    2.70
   8   0  -2   60.89    2.66
  -6   0   2  136.15    6.00
   6   0  -2  141.52    5.98
   4   0  -2    0.05    0.05
  -4   0   2    0.09    0.09
  -2   0   2    4.51    0.29
   2   0  -2    4.42    0.24
   2   0   2  279.35   11.73
   4   0   2   18.00    0.83
   4   0   2   18.18    0.83
  -4   0  -2   18.51    0.97
   6   0   2    0.57    0.13
   6   0   2    0.77    0.12
  -6   0  -2    0.70    0.12
   8   0   2  101.57    4.52
  -8   0  -2  105.81    5.22
   8   0   2  105.54    4.52
  10   0   2   33.59    1.61
  10   0   2   34.38    1.58
  12   0   2    7.38    0.53
  12   0   2    7.61    0.49
 -14   0  -2    4.28    0.47
 -15  -1   2    1.45    0.30
  15  -1  -2    1.81    0.29
  15   1  -2    1.37    0.25
 -15   1   2    1.52    0.31
  13  -1  -2    2.87    0.34
 -13  -1   2    2.72    0.37
  13   1  -2    2.83    0.33
 -13   1   2    1.79    0.31
  11  -1  -2   37.48    1.71
 -11  -1   2   38.16    1.77
 -11   1   2   35.12    1.74
  11   1  -2   34.15    1.70
  -9  -1   2   18.77    1.04
   9  -1  -2   21.17    1.00
   9   1  -2   19.34    0.98
  -9   1   2   19.73    1.04
   7  -1  -2   16.98    0.87
  -7  -1   2   17.68    0.94
   7   1  -2   18.66    0.88
  -7   1   2   17.94    0.93
  -5  -1   2    8.25    0.52
   5  -1  -2    9.05    0.48
   5   1  -2    9.48    0.48
  -5   1   2    8.73    0.52
   3  -1  -2  162.47    6.42
  -3  -1   2  146.42    6.41
  -3   1   2  141.66    6.41
   3  -1   2   10.64    0.50
  -3   1  -2   12.16    0.61
   3   1   2   10.42    0.51
   3   1   2   10.62    0.59
   3   1   2   10.76    0.50
   5  -1   2  111.91    4.86
   5  -1   2  111.32    4.88
   5   1   2  116.62    4.87
  -5   1  -2  116.67    5.69
   5   1   2  113.22    4.89
   5   1   2  114.27    5.68
   7  -1   2    2.54    0.24
   7  -1   2    2.05    0.19
  -7  -1  -2    2.06    0.20
   7   1   2    2.39    0.20
  -7   1  -2    2.25    0.21
   7   1   2    1.74    0.21
   9  -1   2   10.11    0.59
   9  -1   2   10.98    0.58
   9   1   2   10.43    0.58
   9   1   2   10.01    0.60
  11  -1   2   15.41    0.84
  11  -1   2   16.12    0.81
  11   1   2   14.85    0.80
  11   1   2   14.39    0.84
  13  -1   2   18.61    0.96
 -13  -1  -2   19.32    1.04
  13  -1   2   16.44    0.97
  13   1   2   18.37    0.95
 -15  -1  -2    0.87    0.27
 -15   1  -2    1.24    0.30
 -14  -2   2   -0.03    0.18
  14  -2  -2    0.13    0.17
  14   2  -2   -0.04    0.15
 -14   2   2    0.06    0.20
 -12  -2   2    2.93    0.36
  12  -2  -2    3.00    0.32
 -12   2   2    2.66    0.34
  12   2  -2    3.31    0.35
 -10  -2   2   18.96    1.02
  10  -2  -2   18.13    0.95
  10   2  -2   19.19    0.96
 -10   2   2   18.18    0.99
  -8  -2   2    6.11    0.46
   8  -2  -2    6.09    0.39
   8   2  -2    5.60    0.38
  -8   2   2    5.81    0.43
   6  -2  -2    0.32    0.14
  -6  -2   2    0.07    0.12
   6  -2  -2    0.29    0.10
   6   2  -2    0.32    0.11
   4  -2  -2    3.02    0.22
   4  -2  -2    3.01    0.25
  -4  -2   2    2.72    0.26
   4   2  -2    4.12    0.23
   2  -2  -2   67.20    2.94
  -2  -2   2   70.19    2.92
   2   2  -2   68.56    2.92
  -2   2   2   66.12    2.95
   2  -2   2    0.31    0.05
  -2   2  -2    0.57    0.10
   2   2   2    0.70    0.09
   2   2   2    0.27    0.04
   4  -2   2   30.29    1.32
   4  -2   2   29.48    1.33
   4   2   2   29.51    1.55
   4   2   2   30.59    1.33
   4   2   2   30.47    1.33
  -4   2  -2   29.91    1.56
   6  -2   2   11.32    0.58
   6  -2   2   11.92    0.59
   6   2   2   12.37    0.59
   6   2   2   11.50    0.66
   6   2   2   11.52    0.61
  -6   2  -2   11.55    0.68
   8  -2   2    0.82    0.15
   8  -2   2    0.82    0.17
   8   2   2    0.61    0.13
   8   2   2    0.98    0.19
   8   2   2    0.58    0.13
  -8   2  -2    0.62    0.15
  10  -2   2    3.91    0.34
  10  -2   2    3.95    0.31
  10   2   2    3.52    0.29
  10   2   2    3.31    0.37
  12  -2   2    8.02    0.56
  12  -2   2    8.85    0.54
  12   2   2    8.07    0.58
  12   2   2    9.12    0.54
 -14  -2  -2    2.16    0.36
 -14   2  -2    2.82    0.39
  14   2   2    2.61    0.31
 -15  -3   2    1.54    0.30
  15  -3  -2    1.20    0.24
 -15   3   2    1.38    0.29
  15   3  -2    1.37    0.25
 -13  -3   2    0.71    0.23
  13  -3  -2    0.57    0.18
 -13   3   2    0.60    0.23
  13   3  -2    0.65    0.19
  11  -3  -2   25.14    1.23
 -11  -3   2   25.42    1.28
 -11   3   2   24.69    1.26
  11   3  -2   24.14    1.22
  -9  -3   2   25.39    1.26
   9  -3  -2   24.62    1.20
  -9   3   2   23.50    1.23
   9   3  -2   25.45    1.20
  -7  -3   2    1.21    0.23
   7  -3  -2    1.23    0.18
   7  -3  -2    1.17    0.21
  -7   3   2    1.19    0.17
   7   3  -2    1.37    0.19
  -5  -3   2    9.16    0.56
   5  -3  -2    9.93    0.53
   5  -3  -2    9.56    0.56
   5   3  -2   10.61    0.53
   5   3  -2   10.80    0.56
  -5   3   2    9.29    0.59
   3  -3  -2  160.25    6.92
  -3  -3   2  176.90    6.88
   3   3  -2  165.17    8.07
   3   3  -2  160.31    6.91
  -3   3   2  154.76    6.89
  -3   3   2  154.74    8.07
   1  -3  -2   73.37    2.81
  -1   3   2   61.08    3.30
   1   3  -2   54.40    3.37
   1   3  -2   69.82    2.79
  -1  -3  -2    1.72    0.11
  -1   3  -2    2.03    0.25
   1   3   2    1.75    0.16
   3  -3   2  108.87    4.40
   3  -3   2   98.35    4.44
   3   3   2  111.36    4.41
  -3   3  -2  103.57    5.22
   3   3   2   97.42    5.19
   3   3   2  103.38    4.43
   5  -3   2  102.49    4.44
   5  -3   2  103.57    4.48
   5   3   2  104.20    5.22
   5   3   2  103.82    4.48
  -5   3  -2  108.44    5.25
   5   3   2  103.13    4.48
   7  -3   2    3.45    0.26
   7  -3   2    3.60    0.28
   7   3   2    3.70    0.28
   7   3   2    3.39    0.30
   7   3   2    4.39    0.28
  -7   3  -2    4.19    0.33
   9  -3   2    1.42    0.22
   9  -3   2    1.31    0.19
   9   3   2    1.37    0.20
   9   3   2    1.60    0.25
  11  -3   2   19.54    1.02
  11  -3   2   19.40    0.99
  11   3   2   20.26    1.00
  11   3   2   19.92    1.05
 -13  -3  -2   12.30    0.75
  13  -3   2   11.11    0.69
  13   3   2   11.52    0.67
 -15  -3  -2    0.27    0.21
 -15   3  -2    0.41    0.22
  14  -4  -2   23.64    1.20
 -14  -4   2   23.45    1.23
 -14   4   2   23.62    1.23
  14   4  -2   23.64    1.20
  12  -4  -2    0.44    0.16
 -12  -4   2    0.28    0.20
  12   4  -2    0.48    0.16
 -12   4   2    0.35    0.19
  10  -4  -2   11.14    0.64
 -10  -4   2   10.97    0.70
  10   4  -2   11.96    0.65
 -10   4   2   11.49    0.67
  -8  -4   2   24.97    1.28
   8  -4  -2   25.29    1.23
   8   4  -2   26.86    1.23
   6  -4  -2   72.44    3.25
  -6  -4   2   71.44    3.26
   6  -4  -2   71.61    3.24
  -6   4   2   68.65    3.74
   6   4  -2   78.87    3.25
   6   4  -2   80.89    3.73
   4  -4  -2    0.46    0.11
  -4  -4   2    0.45    0.12
   4   4  -2    0.43    0.11
   4   4  -2    1.07    0.13
  -4   4   2    0.36    0.12
  -2  -4   2   32.13    1.41
   2  -4  -2   35.19    1.45
  -2   4   2   35.26    1.47
   2   4  -2   35.04    1.43
  -2   4   2   29.94    1.73
   2   4  -2   27.19    1.78
   0  -4  -2   90.00    3.37
   0  -4   2   82.76    3.36
   0   4   2   73.97    4.00
   0   4  -2   66.30    4.05
   2  -4   2   62.97    2.65
   2  -4   2   64.20    2.68
   2   4   2   65.12    2.69
   2   4   2   59.79    3.18
  -2   4  -2   59.95    3.23
   4  -4   2   26.32    1.23
   4  -4   2   26.65    1.20
  -4   4  -2   28.68    1.50
   4   4   2   28.63    1.24
   4   4   2   26.84    1.22
   4   4   2   27.09    1.45
   6  -4   2    0.70    0.13
   6  -4   2    0.80    0.13
   6   4   2    0.88    0.13
  -6   4  -2    0.82    0.19
   6   4   2    0.73    0.16
   6   4   2    0.63    0.13
   8  -4   2   61.65    2.79
   8  -4   2   63.67    2.79
  -8   4  -2   62.37    3.28
   8   4   2   65.09    3.22
   8   4   2   62.29    2.84
   8   4   2   64.54    2.80
  10  -4   2   12.04    0.68
  10  -4   2   12.51    0.67
  10   4   2   12.42    0.67
  10   4   2   12.59    0.74
  12  -4   2    7.46    0.48
 -12  -4  -2    7.38    0.55
  12  -4   2    7.14    0.51
  12   4   2    7.38    0.48
 -14  -4  -2    0.22    0.20
  14  -4   2    0.34    0.18
  14   4   2    0.26    0.16
 -15  -5   2    9.61    0.63
  15  -5  -2    9.73    0.61
 -15   5   2    9.70    0.63
  15   5  -2    9.25    0.61
  13  -5  -2   21.29    1.08
 -13  -5   2   21.21    1.12
 -13   5   2   21.95    1.12
  13   5  -2   20.40    1.08
 -11  -5   2    5.48    0.46
  11  -5  -2    5.28    0.39
 -11   5   2    5.72    0.45
  11   5  -2    6.03    0.42
  -9  -5   2    6.24    0.47
   9  -5  -2    6.44    0.43
  -9   5   2    6.33    0.44
   9   5  -2    7.05    0.44
   7  -5  -2  119.57    5.10
  -7  -5   2  111.82    5.09
   7  -5  -2  117.31    5.09
  -7   5   2  109.16    5.89
   7   5  -2  123.69    5.10
   7   5  -2  123.78    5.88
   5  -5  -2   45.60    1.92
   5  -5  -2   38.43    1.91
  -5  -5   2   43.43    1.91
   5   5  -2   45.58    2.22
  -5   5   2   40.31    2.23
   5   5  -2   42.53    1.91
   3  -5  -2  144.71    6.19
  -3  -5   2  146.44    6.11
   3  -5  -2  128.47    6.14
  -3   5   2  147.23    7.27
   3   5  -2  148.56    6.17
   3   5  -2  152.13    7.31
   1  -5  -2    2.82    0.18
   1   5  -2    2.47    0.16
  -1   5   2    2.17    0.30
   1   5  -2    1.74    0.36
   1  -5   2  451.26   17.80
  -1  -5  -2  436.48   17.73
   1  -5   2  431.23   17.59
  -1   5  -2  353.10   20.81
   1   5   2  420.71   20.77
   3  -5   2    3.74    0.20
   3  -5   2    3.28    0.22
   3   5   2    3.30    0.29
   3   5   2    3.28    0.21
   3   5   2    3.59    0.23
  -3   5  -2    3.22    0.37
   5  -5   2  104.90    4.39
   5  -5   2   99.12    4.42
  -5   5  -2  102.77    5.25
   5   5   2  103.03    4.44
   5   5   2  102.34    4.42
   5   5   2  104.72    5.19
   7  -5   2   30.31    1.35
   7  -5   2   26.36    1.34
   7   5   2   30.39    1.36
  -7   5  -2   28.95    1.64
   7   5   2   30.36    1.57
   7   5   2   30.15    1.42
   9  -5   2   69.99    3.21
   9  -5   2   71.34    3.21
   9   5   2   73.50    3.22
   9   5   2   71.82    3.28
  -9   5  -2   78.88    3.81
  11  -5   2    3.45    0.30
  11  -5   2    2.91    0.33
 -11  -5  -2    3.54    0.39
  11   5   2    3.04    0.29
  13  -5   2    3.49    0.39
 -13  -5  -2    3.70    0.41
  13   5   2    3.40    0.32
 -15  -5  -2   12.14    0.78
  15   5   2   13.13    0.74
 -15   5  -2   13.79    0.82
  14  -6  -2    1.90    0.27
 -14  -6   2    1.93    0.31
  14   6  -2    2.49    0.31
 -14   6   2    2.10    0.31
  12  -6  -2   10.24    0.58
 -12  -6   2    9.16    0.62
  12   6  -2    9.68    0.59
 -12   6   2    9.12    0.60
  10  -6  -2   76.69    3.35
 -10  -6   2   76.46    3.38
  10   6  -2   73.99    3.35
 -10   6   2   75.52    3.36
  -8  -6   2    2.11    0.28
   8  -6  -2    3.25    0.26
   8   6  -2    2.45    0.26
  -6  -6   2    8.56    0.46
   6  -6  -2    7.85    0.45
   6  -6  -2    7.66    0.47
  -6   6   2    7.11    0.51
   6   6  -2    7.48    0.44
   6   6  -2    7.96    0.50
  -4  -6   2   85.02    3.40
   4  -6  -2   79.43    3.46
   4  -6  -2   69.69    3.41
  -4   6   2   77.64    4.05
   4   6  -2   85.85    4.09
   4   6  -2   77.84    3.43
   2  -6  -2  186.92    7.98
  -2  -6   2  181.51    7.88
  -2   6   2  204.50    7.94
   2   6  -2  183.44    7.96
  -2   6   2  179.81    9.40
   0  -6   2    1.90    0.11
   0  -6  -2    1.60    0.13
   0  -6   2    1.73    0.13
   0   6  -2    1.53    0.33
   0   6   2    2.11    0.31
  -2  -6  -2    2.14    0.15
   2  -6   2    1.57    0.13
   2  -6   2    1.72    0.12
  -2   6  -2    1.24    0.28
   2   6   2    2.36    0.25
   4  -6   2  140.98    5.97
   4  -6   2  149.16    5.90
   4   6   2  136.74    5.95
   4   6   2  144.50    7.01
   4   6   2  129.13    5.93
  -4   6  -2  134.56    7.08
   6  -6   2   53.67    2.34
   6  -6   2   52.84    2.35
  -6   6  -2   54.58    2.86
   6   6   2   51.73    2.40
   6   6   2   54.52    2.77
   6   6   2   53.14    2.35
   8  -6   2    3.05    0.27
   8  -6   2    2.98    0.25
  -8   6  -2    3.57    0.44
   8   6   2    3.36    0.27
   8   6   2    3.13    0.36
   8   6   2    4.33    0.32
 -10  -6  -2    1.78    0.28
  10  -6   2    1.96    0.24
  10  -6   2    1.88    0.26
  10   6   2    1.91    0.23
 -12  -6  -2   40.65    1.96
  12  -6   2   40.68    1.94
  12   6   2   42.75    1.92
 -14  -6  -2    6.14    0.49
  14   6   2    5.96    0.45
 -15  -7   2    1.08    0.23
 -15   7   2    0.82    0.22
  15   7  -2    0.93    0.22
 -13  -7   2    4.14    0.41
  13  -7  -2    4.74    0.36
 -13   7   2    3.38    0.37
  13   7  -2    4.02    0.36
  11  -7  -2    1.01    0.20
 -11  -7   2    0.57    0.21
 -11   7   2    0.63    0.19
  11   7  -2    0.73    0.18
   9  -7  -2    0.14    0.12
  -9  -7   2    0.21    0.15
  -9   7   2    0.20    0.14
   9   7  -2    0.11    0.12
   7  -7  -2    7.50    0.47
  -7  -7   2    7.52    0.44
   7  -7  -2    7.67    0.44
  -7   7   2    7.39    0.50
   7   7  -2    7.42    0.50
   7   7  -2    7.00    0.44
  -5  -7   2   13.86    0.65
   5  -7  -2   14.05    0.69
   5  -7  -2   12.89    0.68
   5   7  -2   14.18    0.83
   5   7  -2   12.86    0.67
  -5   7   2   12.85    0.81
  -3  -7   2    0.53    0.08
   3  -7  -2    0.52    0.11
  -3   7   2    0.92    0.21
   3   7  -2    0.78    0.23
  -3   7   2    0.79    0.13
   3   7  -2    0.76    0.12
  -1  -7   2    6.52    0.28
   1  -7  -2    6.33    0.33
  -1   7   2    5.11    0.48
   1   7  -2    4.78    0.53
   1  -7   2   18.81    0.81
  -1  -7  -2   17.83    0.81
   1  -7   2   18.43    0.77
   1   7   2   15.80    1.08
  -1   7  -2   14.72    1.14
  -3  -7  -2    5.62    0.31
   3  -7   2    5.55    0.32
   3  -7   2    6.36    0.30
   3   7   2    5.49    0.31
   3   7   2    5.78    0.46
  -3   7  -2    4.91    0.53
  -5  -7  -2    0.23    0.11
   5  -7   2    0.19    0.09
   5  -7   2    0.22    0.10
  -5   7  -2    0.20    0.21
   5   7   2    0.66    0.12
   5   7   2    0.92    0.19
  -7  -7  -2    7.33    0.50
   7  -7   2    8.07    0.46
   7  -7   2    8.33    0.47
   7   7   2    9.14    0.57
  -7   7  -2    7.47    0.64
   7   7   2    8.93    0.47
   9  -7   2    7.56    0.45
  -9  -7  -2    6.78    0.50
   9  -7   2    7.65    0.47
  -9   7  -2    8.15    0.63
   9   7   2    7.63    0.46
 -11  -7  -2   -0.04    0.16
  11  -7   2    0.06    0.13
  11  -7   2    0.14    0.13
  11   7   2    0.01    0.12
 -13  -7  -2    0.29    0.20
  13  -7   2    0.77    0.23
  13   7   2    0.75    0.19
 -15   7  -2    2.12    0.32
  15   7   2    2.05    0.28
 -14  -8   2    0.50    0.20
  14  -8  -2    0.32    0.16
  14   8  -2    0.27    0.16
 -14   8   2    0.28    0.18
  12  -8  -2    4.06    0.34
 -12  -8   2    4.12    0.37
  12   8  -2    3.92    0.34
 -12   8   2    4.79    0.39
 -10  -8   2   13.34    0.74
  10  -8  -2   14.09    0.72
 -10   8   2   13.92    0.75
  10   8  -2   13.10    0.74
   8  -8  -2    0.78    0.16
  -8  -8   2    0.92    0.17
   8   8  -2    0.65    0.15
  -8   8   2    0.97    0.18
   6  -8  -2    0.53    0.13
  -6  -8   2    0.23    0.09
   6   8  -2    0.32    0.11
   6   8  -2   -0.01    0.10
  -6   8   2    0.04    0.12
   4  -8  -2    8.01    0.45
  -4  -8   2    7.73    0.39
   4   8  -2    7.60    0.42
  -4   8   2    7.70    0.56
   4   8  -2    8.25    0.61
  -2  -8   2   51.96    2.13
   2  -8  -2   52.67    2.21
   2   8  -2   41.03    2.72
   2   8  -2   48.06    2.18
  -2   8   2   56.83    2.20
  -2   8   2   47.27    2.68
   0  -8   2    1.43    0.10
   0  -8  -2    1.57    0.16
   0  -8   2    1.62    0.14
   0   8  -2    1.07    0.31
   0   8   2    1.45    0.31
   2  -8   2    3.79    0.23
   2  -8   2    3.64    0.20
  -2  -8  -2    3.82    0.24
  -2   8  -2    3.57    0.51
   2   8   2    3.12    0.42
  -4  -8  -2   30.34    1.32
   4  -8   2   30.69    1.36
   4  -8   2   31.07    1.32
   4   8   2   28.50    1.34
  -4   8  -2   26.30    1.74
   4   8   2   31.68    1.70
   6  -8   2   15.27    0.74
   6  -8   2   14.80    0.72
  -6  -8  -2   14.61    0.74
   6   8   2   15.21    0.92
  -6   8  -2   13.39    0.99
   6   8   2   15.07    0.73
  -8  -8  -2   -0.10    0.13
   8  -8   2    0.17    0.11
   8  -8   2    0.11    0.13
  -8   8  -2    0.63    0.25
   8   8   2    0.45    0.14
   8   8   2    0.33    0.15
 -10  -8  -2    0.24    0.16
  10  -8   2    0.13    0.12
  10  -8   2    0.18    0.14
  10   8   2    0.14    0.13
  12  -8   2    8.89    0.56
  12   8   2    7.85    0.52
 -14   8  -2    2.37    0.32
  14   8   2    2.11    0.28
  13  -9  -2   24.23    1.14
  13   9  -2   22.59    1.16
 -13   9   2   22.26    1.15
  11  -9  -2    3.79    0.32
 -11   9   2    4.28    0.35
  11   9  -2    4.25    0.35
  -9  -9   2    0.55    0.15
   9  -9  -2    0.67    0.16
  -9   9   2    0.55    0.17
   9   9  -2    0.39    0.14
  -7  -9   2   70.64    3.02
   7  -9  -2   69.58    3.07
   7   9  -2   67.25    3.08
  -7   9   2   68.54    3.06
  -7   9   2   68.73    3.58
   7   9  -2   73.86    3.61
   5  -9  -2   39.15    1.76
  -5  -9   2   37.90    1.67
  -5   9   2   39.03    2.07
   5   9  -2   39.72    2.12
  -5   9   2   37.04    1.72
   5   9  -2   37.37    1.73
   3  -9  -2    4.07    0.30
  -3  -9   2    4.57    0.24
  -3   9   2    4.52    0.43
   3   9  -2    4.53    0.28
   3   9  -2    3.71    0.50
  -3   9   2    4.75    0.30
   1  -9  -2   15.46    0.72
  -1  -9   2   16.23    0.65
  -1  -9   2   14.42    0.71
  -1   9   2   13.34    0.97
   1   9  -2   12.87    1.02
   1  -9   2  178.32    7.30
   1  -9   2  184.39    7.21
  -1  -9  -2  168.06    7.31
  -1   9  -2  174.97    8.77
   1   9   2  147.97    8.70
  -3  -9  -2   15.18    0.72
   3  -9   2   14.90    0.67
   3  -9   2   14.43    0.70
  -3   9  -2   12.13    0.99
   3   9   2   15.03    0.99
   5  -9   2    4.33    0.27
   5  -9   2    4.39    0.30
   5   9   2    3.66    0.27
  -5   9  -2    3.73    0.53
   5   9   2    4.64    0.42
   7  -9   2   27.75    1.26
   7  -9   2   27.94    1.26
  -7   9  -2   24.88    1.60
   7   9   2   25.67    1.25
   7   9   2   27.67    1.52
   9  -9   2   53.77    2.36
   9  -9   2   53.88    2.34
   9   9   2   53.31    2.36
  -9   9  -2   47.89    2.82
  11  -9   2    0.21    0.15
  11   9   2    0.34    0.16
  13  -9   2    1.50    0.26
  13   9   2    1.90    0.27
 -14  10   2    6.70    0.48
  12 -10  -2    1.55    0.23
  12  10  -2    1.79    0.25
 -12  10   2    1.75    0.26
  10 -10  -2   43.22    1.87
  10  10  -2   39.12    1.87
 -10  10   2   39.47    1.87
   8 -10  -2    0.30    0.13
  -8  10   2    0.35    0.14
   8  10  -2    0.71    0.17
   6 -10  -2   26.61    1.25
   6  10  -2   25.65    1.23
   6  10  -2   27.02    1.51
  -6  10   2   25.16    1.46
  -6  10   2   27.03    1.24
   4 -10  -2   43.29    1.89
   4  10  -2   39.79    1.86
   4  10  -2   40.91    2.33
  -4  10   2   42.93    2.26
  -2 -10   2   93.58    3.90
   2 -10  -2   90.09    3.90
  -2  10   2   96.34    4.70
   2  10  -2   79.14    4.74
   0 -10   2   18.49    0.90
   0 -10  -2   20.60    0.92
   0  10  -2   21.03    1.32
   0  10   2   18.10    1.24
   2 -10   2   22.93    1.06
   2 -10   2   24.64    1.01
  -2 -10  -2   23.05    1.07
   2  10   2   20.28    1.43
  -2  10  -2   22.51    1.46
   4 -10   2   91.14    3.91
   4 -10   2   93.55    3.85
  -4 -10  -2   93.13    3.92
  -4  10  -2   77.61    4.71
   4  10   2   92.99    4.73
   6 -10   2   26.21    1.21
   6 -10   2   27.91    1.19
   6  10   2   24.61    1.19
  -6  10  -2   20.13    1.50
   6  10   2   27.92    1.51
   8 -10   2   17.66    0.88
   8 -10   2   18.78    0.90
  -8  10  -2   16.99    1.15
   8  10   2   17.72    1.08
   8  10   2   17.45    0.89
  10 -10   2    0.12    0.15
  10  10   2    0.38    0.14
  12 -10   2   30.03    1.45
  12  10   2   28.97    1.42
  14  10   2    0.81    0.21
 -14  10  -2    0.73    0.21
  13 -11  -2    0.33    0.16
 -13  11   2    0.21    0.16
  13  11  -2    0.39    0.17
  11 -11  -2    8.42    0.51
 -11  11   2    8.37    0.53
  11  11  -2    8.48    0.53
   9 -11  -2    8.05    0.49
   9  11  -2    8.36    0.51
   7 -11  -2    6.60    0.44
  -7  11   2    7.76    0.54
   7  11  -2    6.65    0.44
   7  11  -2    7.47    0.55
   5 -11  -2    6.66    0.42
   5  11  -2    5.97    0.39
  -5  11   2    6.10    0.50
   5  11  -2    6.74    0.56
  -3 -11   2   47.89    2.01
   3 -11  -2   44.41    2.00
   3  11  -2   39.00    2.49
  -3  11   2   45.85    2.44
  -1 -11   2    1.22    0.16
   1 -11  -2    1.49    0.18
   1  11  -2    1.19    0.34
  -1  11   2    1.94    0.34
   1 -11   2    0.52    0.11
  -1 -11  -2    0.75    0.13
   1  11   2    0.35    0.22
  -1  11  -2    0.61    0.26
  -3 -11  -2    1.81    0.20
   3 -11   2    2.13    0.20
  -3  11  -2    1.79    0.36
   3  11   2    2.00    0.40
   5 -11   2   42.09    1.79
  -5 -11  -2   41.79    1.84
   5 -11   2   39.59    1.82
   5  11   2   39.06    2.26
  -5  11  -2   36.92    2.27
   7 -11   2    2.83    0.27
   7 -11   2    2.59    0.25
   7  11   2    3.10    0.41
   7  11   2    2.88    0.26
  -7  11  -2    2.73    0.43
   9 -11   2    6.10    0.39
   9 -11   2    6.56    0.44
   9  11   2    5.73    0.41
  -9  11  -2    6.03    0.57
  11 -11   2    8.88    0.56
  11  11   2    8.07    0.52
 -13  11  -2    6.83    0.48
  13  11   2    6.60    0.47
  12 -12  -2    7.27    0.45
  12  12  -2    6.17    0.45
  10 -12  -2    2.61    0.28
  10  12  -2    2.46    0.29
   8 -12  -2    8.17    0.49
   8  12  -2    7.94    0.50
   6 -12  -2   19.03    0.95
   6  12  -2   17.80    0.91
  -6  12   2   18.38    1.10
   6  12  -2   18.97    1.16
   4 -12  -2   15.53    0.79
  -4 -12   2   16.46    0.80
   4  12  -2   13.34    1.02
  -4  12   2   14.66    0.96
   2 -12  -2    7.68    0.45
  -2 -12   2    7.95    0.45
  -2  12   2    8.32    0.64
   2  12  -2    7.11    0.70
   0 -12  -2   11.72    0.62
   0 -12   2   11.40    0.60
   0  12  -2   13.64    0.94
   0  12   2   11.82    0.91
   2 -12   2    7.45    0.42
  -2 -12  -2    7.35    0.42
  -2  12  -2    7.52    0.66
   2  12   2    6.55    0.69
   4 -12   2    7.73    0.46
  -4 -12  -2    8.06    0.47
   4  12   2    8.14    0.71
  -4  12  -2    7.16    0.68
   6 -12   2   11.50    0.63
  -6 -12  -2   10.90    0.63
   6  12   2   12.06    0.84
  -6  12  -2   10.31    0.84
   8 -12   2   18.43    0.90
   8  12   2   17.61    0.91
  -8  12  -2   18.12    1.17
   8  12   2   18.14    1.13
  10 -12   2    5.01    0.39
  10  12   2    3.28    0.35
  12  12   2    2.28    0.29
  11 -13  -2    0.63    0.18
  11  13  -2    0.49    0.18
   9 -13  -2    0.07    0.13
   9  13  -2    0.22    0.15
   7 -13  -2   13.15    0.71
   7  13  -2   12.23    0.69
   7  13  -2   13.36    0.87
  -7  13   2   13.14    0.82
   5 -13  -2    4.56    0.36
  -5 -13   2    4.98    0.38
   5  13  -2    4.54    0.49
  -5  13   2    4.49    0.43
   3 -13  -2    3.40    0.29
  -3 -13   2    3.74    0.30
  -3  13   2    3.59    0.46
   3  13  -2    2.84    0.48
   1 -13  -2    1.78    0.22
  -1 -13   2    2.05    0.22
   1  13  -2    2.02    0.40
  -1  13   2    2.33    0.40
  -1 -13  -2   25.98    1.25
   1 -13   2   26.18    1.24
  -1  13  -2   29.23    1.68
   1  13   2   26.13    1.68
   3 -13   2    1.52    0.20
  -3 -13  -2    1.85    0.23
   3  13   2    1.17    0.36
  -3  13  -2    2.02    0.39
  -5 -13  -2    3.33    0.30
   5 -13   2    3.09    0.28
   5  13   2    2.83    0.46
  -5  13  -2    3.27    0.46
   7 -13   2    4.71    0.34
  -7 -13  -2    3.98    0.35
   7  13   2    4.61    0.49
  -7  13  -2    3.70    0.50
   9  13   2   10.43    0.61
  -9  13  -2   10.62    0.77
  11  13   2    0.02    0.14
  10 -14  -2    8.04    0.49
  10  14  -2    7.68    0.51
   8 -14  -2   10.44    0.59
   8  14  -2    9.57    0.59
   6 -14  -2   34.66    1.69
   6  14  -2   36.55    2.05
  -6  14   2   36.67    1.98
   4 -14  -2    2.10    0.25
  -4 -14   2    1.71    0.24
  -4  14   2    1.99    0.33
   4  14  -2    2.10    0.40
  -2 -14   2   10.63    0.61
   2 -14  -2   10.80    0.61
  -2  14   2   12.58    0.86
   2  14  -2   11.78    0.90
   0 -14   2   36.32    1.76
   0 -14  -2   36.02    1.77
   0  14   2   42.78    2.31
   0  14  -2   43.95    2.31
  -2 -14  -2   25.19    1.17
   2 -14   2   23.74    1.14
   2  14   2   20.92    1.54
  -2  14  -2   26.98    1.55
   4 -14   2   10.47    0.60
  -4 -14  -2   11.43    0.62
   4  14   2   10.66    0.89
  -4  14  -2   11.53    0.85
   6 -14   2    1.28    0.21
  -6 -14  -2    0.91    0.21
  -6  14  -2    1.19    0.32
   6  14   2    1.13    0.30
  -8 -14  -2   30.90    1.53
   8  14   2   32.30    1.84
  -8  14  -2   32.06    1.84
 -10 -14  -2    3.92    0.36
  11 -15  -2   21.56    1.05
  11  15  -2   20.44    1.08
   9 -15  -2   17.13    0.88
  -7 -15   2    2.88    0.33
   7 -15  -2    2.93    0.31
   7  15  -2    3.94    0.47
  -7  15   2    3.74    0.37
  -5 -15   2    1.10    0.22
   5 -15  -2    0.85    0.19
   5  15  -2    1.08    0.31
  -5  15   2    1.26    0.27
  -3 -15   2   74.72    3.15
   3 -15  -2   66.20    3.12
  -3  15   2   75.48    3.77
   3  15  -2   66.38    3.83
   1 -15  -2   14.19    0.78
  -1 -15   2   15.17    0.79
   1  15  -2   17.50    1.14
  -1  15   2   16.20    1.08
   1 -15   2   11.12    0.61
  -1 -15  -2   11.10    0.62
   1  15   2   11.30    0.93
  -1  15  -2   12.53    0.89
   3 -15   2   15.33    0.77
  -3 -15  -2   14.64    0.78
   3  15   2   13.36    1.11
  -3  15  -2   15.80    1.06
   5 -15   2   63.64    2.88
  -5 -15  -2   63.13    2.90
  -5  15  -2   69.15    3.50
   5  15   2   62.58    3.55
  -7 -15  -2    0.19    0.16
   7 -15   2    0.64    0.18
  -7  15  -2    0.70    0.26
   7  15   2    0.49    0.23
  -9 -15  -2    2.26    0.31
 -11 -15  -2   11.97    0.71
  10 -16  -2    3.54    0.33
 -10 -16   2    2.94    0.34
   8 -16  -2    2.95    0.31
  -8 -16   2    2.36    0.31
   6 -16  -2   14.33    0.81
  -6 -16   2   15.63    0.84
   6  16  -2   14.88    1.02
  -6  16   2   15.32    0.96
   4 -16  -2    0.77    0.19
  -4 -16   2    0.46    0.16
  -4  16   2    0.58    0.21
   4  16  -2    0.69    0.27
  -2 -16   2    1.77    0.24
   2 -16  -2    1.73    0.24
  -2  16   2    1.81    0.37
   2  16  -2    1.67    0.40
   0 -16  -2   14.58    0.81
   0 -16   2   14.70    0.80
   0  16  -2   17.59    1.15
   0  16   2   18.93    1.18
   2 -16   2   14.16    0.78
  -2 -16  -2   14.37    0.79
   2  16   2   15.35    1.16
  -2  16  -2   18.76    1.12
  -4 -16  -2    2.29    0.29
   4 -16   2    2.05    0.25
  -4  16  -2    2.63    0.42
   4  16   2    2.29    0.46
  -6 -16  -2    0.40    0.19
   6 -16   2    0.26    0.16
   6  16   2    0.28    0.26
  -6  16  -2    0.40    0.24
  -8 -16  -2    9.71    0.65
   8  16   2   11.59    0.83
  -8  16  -2   10.78    0.79
 -10 -16  -2    1.61    0.28
  -9 -17   2    1.24    0.25
   9 -17  -2    1.44    0.23
   7 -17  -2    2.85    0.33
  -7 -17   2    3.18    0.36
   7  17  -2    2.93    0.42
  -7  17   2    2.89    0.37
  -5 -17   2    4.35    0.39
   5 -17  -2    4.56    0.38
  -5  17   2    4.50    0.46
   5  17  -2    4.25    0.56
  -3 -17   2    0.39    0.17
   3 -17  -2    0.17    0.14
  -3  17   2    0.17    0.20
   3  17  -2   -0.04    0.23
   1 -17  -2    4.51    0.36
  -1 -17   2    4.45    0.36
  -1  17   2    5.05    0.60
   1  17  -2    4.57    0.60
   1 -17   2    4.03    0.34
  -1 -17  -2    4.62    0.36
  -1  17  -2    5.29    0.57
   1  17   2    4.41    0.59
  -3 -17  -2    5.00    0.40
   3 -17   2    4.91    0.36
   3  17   2    3.88    0.60
  -3  17  -2    4.96    0.54
   5 -17   2    0.52    0.17
  -5 -17  -2    0.23    0.18
   5  17   2    0.26    0.23
  -5  17  -2    0.27    0.21
  -7 -17  -2    2.69    0.34
   7  17   2    2.43    0.44
  -7  17  -2    2.32    0.38
  -9 -17  -2    1.55    0.28
  -8 -18   2    7.16    0.52
  -6 -18   2   17.93    0.98
   6 -18  -2   17.30    0.96
   6  18  -2   17.75    1.19
  -6  18   2   19.74    1.15
   4 -18  -2    0.53    0.18
  -4 -18   2    0.62    0.21
  -4  18   2    0.53    0.24
   4  18  -2    0.23    0.25
   2 -18  -2    0.46    0.16
  -2 -18   2    0.51    0.19
   2  18  -2    0.39    0.25
  -2  18   2    0.39    0.26
   0 -18   2   20.76    1.11
   0 -18  -2   21.41    1.13
   0  18  -2   24.50    1.48
   0  18   2   26.69    1.53
  -2 -18  -2   18.75    0.95
   2 -18   2   16.32    0.90
   2  18   2   19.73    1.31
  -4 -18  -2    0.70    0.22
   4 -18   2    0.89    0.20
   4  18   2    0.38    0.31
  -4  18  -2    0.42    0.25
  -6 -18  -2    0.86    0.24
  -6  18  -2    0.82    0.27
   6  18   2    0.31    0.26
  -8 -18  -2   13.55    0.83
   8  18   2   14.58    1.02
  -8  18  -2   14.95    0.98
   5 -19  -2    0.33    0.18
  -5 -19   2    0.29    0.20
   5  19  -2    0.24    0.24
  -5  19   2    0.40    0.23
  -3 -19   2   23.97    1.21
   3 -19  -2   22.61    1.18
  -3  19   2   25.23    1.47
   3  19  -2   23.33    1.52
  -1 -19   2    1.63    0.25
   1 -19  -2    1.73    0.26
   1  19  -2    1.97    0.42
  -1  19   2    1.77    0.38
  -1 -19  -2    8.32    0.55
   1 -19   2    7.49    0.52
  -1  19  -2   10.27    0.79
   1  19   2   10.05    0.83
  -3 -19  -2    1.38    0.27
   3 -19   2    1.29    0.23
   3  19   2    1.29    0.38
  -3  19  -2    0.96    0.29
  -5 -19  -2   22.55    1.14
   5 -19   2   21.08    1.09
  -5  19  -2   22.42    1.36
   5  19   2   19.16    1.41
  -4 -20   2    9.26    0.61
   4 -20  -2    8.43    0.57
  -4  20   2   10.01    0.73
   4  20  -2    7.58    0.72
   2 -20  -2   14.53    0.83
  -2 -20   2   14.86    0.85
   2  20  -2   18.38    1.16
  -2  20   2   15.17    1.06
   0 -20   2    2.34    0.29
   0 -20  -2    1.85    0.27
   0  20  -2    2.55    0.44
   0  20   2    2.25    0.44
   2 -20   2    2.42    0.29
  -2 -20  -2    2.52    0.34
   2  20   2    2.34    0.45
  -2  20  -2    2.93    0.45
   4 -20   2   14.68    0.84
  -4 -20  -2   16.40    0.91
  -4  20  -2   16.99    1.10
   4  20   2   15.68    1.18
  14   0  -3   -0.01    0.14
 -14   0   3   -0.13    0.19
  12   0  -3    0.06    0.14
 -12   0   3    0.27    0.18
 -10   0   3    0.01    0.15
  10   0  -3    0.00    0.11
  -8   0   3    0.11    0.15
   8   0  -3    0.28    0.12
   6   0  -3    0.00    0.09
  -6   0   3    0.31    0.15
   4   0  -3    0.10    0.06
  -4   0   3    0.15    0.11
  -2   0   3    0.24    0.10
   2   0  -3    0.24    0.07
   2   0   3    0.23    0.08
   2   0   3    0.08    0.05
   4   0   3    0.52    0.08
  -4   0  -3    0.11    0.07
   4   0   3    0.12    0.05
   6   0   3    0.12    0.08
  -6   0  -3    0.13    0.08
   6   0   3    0.21    0.08
   8   0   3    0.10    0.11
  -8   0  -3    0.29    0.12
   8   0   3    0.24    0.10
  10   0   3    0.07    0.10
  10   0   3    0.01    0.14
  12   0   3   -0.02    0.14
  12   0   3    0.03    0.12
  14   0   3    0.15    0.17
 -15  -1   3    6.79    0.54
  15  -1  -3    6.05    0.49
  15   1  -3    6.68    0.50
 -15   1   3    6.81    0.54
  13  -1  -3   26.82    1.38
 -13  -1   3   27.97    1.42
  13   1  -3   28.42    1.39
 -13   1   3   28.85    1.42
 -11  -1   3    0.78    0.21
  11  -1  -3    0.73    0.20
  11   1  -3    1.44    0.23
 -11   1   3    1.20    0.24
  -9  -1   3    0.86    0.23
   9  -1  -3    0.31    0.14
  -9   1   3    0.54    0.19
   9   1  -3    0.50    0.16
  -7  -1   3   78.92    3.53
   7  -1  -3   79.66    3.49
  -7   1   3   79.02    3.52
   7   1  -3   80.82    3.49
  -5  -1   3  108.46    5.14
   5  -1  -3  125.40    5.13
   5   1  -3  125.02    5.13
  -5   1   3  116.70    5.15
   3  -1  -3    2.96    0.18
  -3  -1   3    2.33    0.21
  -3   1   3    1.91    0.23
   3   1  -3    2.25    0.17
  -1  -1   3    1.78    0.11
   1  -1   3  194.06    8.03
   1   1   3  186.54    9.45
  -1   1  -3  192.68    9.46
   3  -1   3    8.48    0.39
  -3   1  -3    8.16    0.48
   3   1   3    7.82    0.47
   3   1   3    8.36    0.39
   3   1   3    8.42    0.39
   5  -1   3    2.46    0.17
   5  -1   3    1.98    0.16
   5   1   3    2.36    0.17
  -5   1  -3    2.06    0.20
   5   1   3    2.25    0.17
   5   1   3    2.21    0.19
   7  -1   3   22.63    1.05
   7  -1   3   22.41    1.04
  -7  -1  -3   22.06    1.20
  -7   1  -3   21.45    1.20
   7   1   3   22.94    1.05
   7   1   3   22.14    1.05
   9  -1   3   58.61    2.56
  -9  -1  -3   56.07    2.93
   9  -1   3   55.78    2.56
   9   1   3   60.61    2.56
   9   1   3   57.17    2.57
  -9   1  -3   56.64    2.94
  11  -1   3    1.35    0.21
  11  -1   3    1.10    0.23
  11   1   3    1.04    0.19
  11   1   3    1.05    0.23
  13  -1   3    0.12    0.16
  13   1   3    0.32    0.19
  13   1   3    0.45    0.16
 -15  -1  -3   10.72    0.73
 -15   1  -3   10.97    0.75
 -14  -2   3    4.27    0.45
  14  -2  -3    4.77    0.40
 -14   2   3    4.45    0.46
  14   2  -3    3.80    0.40
  12  -2  -3    0.85    0.20
 -12  -2   3    0.69    0.22
 -12   2   3    0.59    0.21
  12   2  -3    0.75    0.19
 -10  -2   3   81.04    3.58
  10  -2  -3   79.63    3.55
  10   2  -3   78.76    3.54
 -10   2   3   80.33    3.56
   8  -2  -3   23.26    1.11
  -8  -2   3   22.65    1.16
  -8   2   3   22.18    1.14
   8   2  -3   22.76    1.10
  -6  -2   3   38.00    1.85
   6  -2  -3   40.62    1.82
  -6   2   3   41.29    1.86
  -4  -2   3   43.40    1.94
   4  -2  -3   44.42    1.92
   4   2  -3   43.44    1.91
  -4   2   3   41.04    1.95
  -2  -2   3  172.30    7.71
   2  -2  -3  179.73    7.79
  -2   2   3  191.22    7.76
   2   2  -3  187.56    7.77
   0   2  -3    2.75    0.21
   0   2   3    2.53    0.19
   2  -2   3    0.69    0.07
   2   2   3    0.90    0.07
  -2   2  -3    0.78    0.13
   2   2   3    0.94    0.11
   2   2   3    0.90    0.07
   4  -2   3   92.12    3.93
   4  -2   3   93.33    3.96
   4   2   3   92.42    3.95
  -4   2  -3   92.77    4.64
   4   2   3   93.82    3.93
   4   2   3   90.16    4.63
   6  -2   3  155.60    6.65
   6  -2   3  150.57    6.61
   6   2   3  157.70    6.63
  -6   2  -3  157.08    7.77
   6   2   3  156.79    7.75
   6   2   3  156.28    6.66
   8  -2   3    1.64    0.19
   8  -2   3    1.29    0.19
   8   2   3    1.80    0.23
   8   2   3    1.17    0.17
   8   2   3    1.66    0.19
  -8   2  -3    1.75    0.22
  10  -2   3    2.23    0.25
  10  -2   3    2.00    0.26
  10   2   3    2.27    0.25
  10   2   3    2.35    0.29
  12  -2   3   39.30    1.92
  12   2   3   42.62    1.90
  12   2   3   41.23    1.94
  14  -2   3   12.54    0.78
 -14  -2  -3   13.79    0.83
  15  -3  -3    1.21    0.24
 -15  -3   3    1.27    0.27
  15   3  -3    1.19    0.25
 -15   3   3    1.17    0.27
  13  -3  -3   16.07    0.92
 -13  -3   3   18.48    0.99
 -13   3   3   18.28    0.97
  13   3  -3   17.00    0.93
  11  -3  -3    7.56    0.49
 -11  -3   3    7.03    0.52
 -11   3   3    6.93    0.52
  11   3  -3    7.43    0.49
   9  -3  -3   33.19    1.59
  -9  -3   3   34.42    1.64
   9   3  -3   33.20    1.59
  -9   3   3   35.11    1.63
   7  -3  -3   36.50    1.69
  -7  -3   3   34.82    1.72
   7   3  -3   39.00    1.69
  -7   3   3   36.60    1.71
   5  -3  -3   44.52    2.14
  -5  -3   3   45.82    2.16
  -5   3   3   49.95    2.44
   5   3  -3   50.03    2.43
  -5   3   3   49.78    2.18
   3  -3  -3  161.23    6.80
  -3  -3   3  166.54    6.75
  -3   3   3  156.30    6.79
   3   3  -3  168.30    6.79
   3   3  -3  156.20    7.96
  -3   3   3  145.49    7.89
  -1  -3   3   29.21    1.25
   1  -3  -3   30.13    1.28
   1   3  -3   26.27    1.56
  -1   3   3   27.88    1.50
   1   3  -3   30.14    1.26
   1  -3   3  129.09    5.08
  -1  -3  -3  125.03    5.12
  -1   3  -3  113.88    6.03
   1   3   3  113.17    6.00
   3  -3   3   24.14    1.00
   3  -3   3   21.14    1.01
  -3   3  -3   22.47    1.22
   3   3   3   22.44    1.21
   3   3   3   22.69    1.00
   3   3   3   22.58    1.00
   5  -3   3   88.17    3.76
   5  -3   3   85.44    3.79
   5   3   3   90.36    3.78
   5   3   3   88.52    3.79
   5   3   3   88.44    4.43
  -5   3  -3   87.36    4.45
   7  -3   3    0.80    0.13
   7  -3   3    0.51    0.12
   7   3   3    0.44    0.13
  -7   3  -3    0.51    0.15
   7   3   3    0.77    0.14
   7   3   3    0.41    0.11
   9  -3   3   46.26    2.10
   9  -3   3   45.59    2.10
  -9   3  -3   45.16    2.44
   9   3   3   48.51    2.11
   9   3   3   48.74    2.41
   9   3   3   45.73    2.13
  11  -3   3    1.28    0.21
  11  -3   3    1.28    0.24
  11   3   3    1.56    0.27
  11   3   3    1.44    0.21
  13  -3   3   18.89    1.06
 -13  -3  -3   21.95    1.12
  13   3   3   20.45    1.03
 -15  -3  -3    2.21    0.35
 -15   3  -3    2.25    0.37
  14  -4  -3   16.57    0.93
 -14  -4   3   17.38    0.97
  14   4  -3   17.54    0.94
 -14   4   3   18.41    0.97
 -12  -4   3   14.84    0.84
  12  -4  -3   13.50    0.78
  12   4  -3   14.63    0.79
 -12   4   3   14.12    0.81
 -10  -4   3    0.99    0.23
  10  -4  -3    0.83    0.19
 -10   4   3    0.91    0.21
  10   4  -3    0.83    0.18
   8  -4  -3    1.15    0.19
  -8  -4   3    1.32    0.24
  -8   4   3    1.37    0.23
   8   4  -3    1.44    0.21
  -6  -4   3   92.21    4.13
   6  -4  -3   91.39    4.13
  -6   4   3   92.56    4.13
  -6   4   3   97.02    4.75
   6   4  -3   96.45    4.12
   6   4  -3   98.80    4.74
   4  -4  -3   17.39    0.84
  -4  -4   3   17.84    0.83
  -4   4   3   15.84    0.95
   4   4  -3   17.86    0.97
  -4   4   3   17.65    0.87
   4   4  -3   18.15    0.83
   2  -4  -3   11.39    0.51
  -2  -4   3   10.68    0.48
  -2   4   3    9.19    0.60
  -2   4   3   10.34    0.54
   2   4  -3    7.91    0.68
   0  -4  -3  119.69    4.80
   0  -4   3  115.49    4.74
   0   4   3  104.28    5.64
   0   4  -3   97.50    5.69
   0   4  -3  123.56    4.78
   2  -4   3  101.46    4.19
   2  -4   3   99.07    4.22
   2   4   3   92.66    4.97
   2   4   3  108.09    4.23
  -2   4  -3   93.09    5.01
   4  -4   3    2.48    0.18
   4  -4   3    2.66    0.18
   4   4   3    2.93    0.24
   4   4   3    2.84    0.18
  -4   4  -3    3.75    0.31
   4   4   3    2.76    0.19
   6  -4   3    0.75    0.12
   6  -4   3    0.65    0.11
   6   4   3    0.57    0.13
   6   4   3    0.80    0.15
   6   4   3    0.78    0.12
  -6   4  -3    0.66    0.18
   8  -4   3   51.37    2.33
   8  -4   3   51.84    2.33
   8   4   3   52.43    2.37
  -8   4  -3   53.73    2.75
   8   4   3   53.33    2.70
   8   4   3   52.66    2.34
  10  -4   3   33.33    1.51
  10  -4   3   30.39    1.51
  10   4   3   32.56    1.56
  10   4   3   32.88    1.51
  12  -4   3    0.33    0.16
  12   4   3    0.69    0.17
  12   4   3    0.67    0.22
 -14  -4  -3    0.76    0.24
  14  -4   3    0.66    0.22
  14   4   3    0.56    0.19
  15  -5  -3    3.23    0.35
 -15  -5   3    3.53    0.39
  15   5  -3    2.91    0.34
 -15   5   3    2.52    0.33
 -13  -5   3    5.79    0.48
  13  -5  -3    5.71    0.43
  13   5  -3    6.02    0.45
 -13   5   3    5.81    0.46
  11  -5  -3    5.88    0.41
 -11  -5   3    5.55    0.46
  11   5  -3    5.77    0.42
 -11   5   3    5.44    0.44
  -9  -5   3    4.39    0.38
   9  -5  -3    3.94    0.33
  -9   5   3    4.17    0.34
   9   5  -3    5.23    0.36
  -7  -5   3   21.14    1.08
   7  -5  -3   22.67    1.06
  -7   5   3   22.00    1.08
   7   5  -3   21.95    1.06
   5  -5  -3   23.08    1.12
  -5  -5   3   23.80    1.11
   5   5  -3   23.39    1.11
  -5   5   3   23.65    1.14
  -5   5   3   23.86    1.28
   5   5  -3   24.99    1.29
  -3  -5   3   10.51    0.54
   3  -5  -3   11.96    0.59
   3   5  -3   10.87    0.76
  -3   5   3   11.77    0.70
   3   5  -3   11.89    0.56
  -3   5   3   11.92    0.62
   1  -5  -3   59.20    2.38
  -1  -5   3   57.78    2.33
  -1   5   3   51.06    2.84
   1   5  -3   45.72    2.92
   1   5  -3   57.76    2.36
   1  -5   3   39.74    1.63
  -1  -5  -3   39.61    1.66
   1  -5   3   38.58    1.64
  -1   5  -3   36.00    2.07
   1   5   3   35.19    2.00
   3  -5   3   31.13    1.38
   3  -5   3   31.22    1.36
   3   5   3   33.15    1.37
  -3   5  -3   30.76    1.73
   3   5   3   29.13    1.66
   3   5   3   31.58    1.38
   5  -5   3    4.58    0.28
   5  -5   3    4.69    0.27
   5   5   3    4.74    0.35
   5   5   3    4.66    0.27
  -5   5  -3    4.47    0.41
   5   5   3    4.43    0.30
   7  -5   3   10.87    0.60
   7  -5   3   11.82    0.60
   7   5   3   11.96    0.71
   7   5   3   12.01    0.66
   7   5   3   12.31    0.61
  -7   5  -3   12.18    0.78
   9  -5   3   13.82    0.73
   9  -5   3   14.15    0.74
  -9   5  -3   15.25    0.91
   9   5   3   14.11    0.73
   9   5   3   14.15    0.82
   9   5   3   14.00    0.79
  11  -5   3    1.22    0.22
  11   5   3    1.67    0.23
  11   5   3    1.82    0.29
  13  -5   3    3.73    0.39
 -13  -5  -3    3.91    0.43
  13   5   3    3.74    0.33
 -15  -5  -3    3.51    0.41
 -15   5  -3    2.85    0.38
 -14  -6   3    6.08    0.49
  14  -6  -3    7.02    0.48
  14   6  -3    6.72    0.48
 -14   6   3    6.88    0.50
  12  -6  -3    1.94    0.26
 -12  -6   3    2.20    0.32
  12   6  -3    1.82    0.25
 -12   6   3    1.73    0.26
  10  -6  -3   19.44    0.96
 -10  -6   3   18.23    0.99
 -10   6   3   19.60    0.99
  10   6  -3   18.55    0.97
   8  -6  -3    7.79    0.47
  -8  -6   3    7.73    0.50
   8   6  -3    8.11    0.49
  -8   6   3    8.78    0.51
   6  -6  -3   38.11    1.73
  -6  -6   3   39.19    1.72
   6   6  -3   38.87    2.00
  -6   6   3   36.33    1.98
  -6   6   3   38.67    1.75
   6   6  -3   37.52    1.73
  -4  -6   3    0.38    0.09
   4  -6  -3    0.12    0.09
  -4   6   3    0.12    0.11
   4   6  -3    0.14    0.08
  -4   6   3    0.16    0.10
   4   6  -3    0.31    0.14
  -2  -6   3   48.72    2.02
   2  -6  -3   51.78    2.08
   2   6  -3   48.13    2.05
   2   6  -3   42.45    2.57
  -2   6   3   44.36    2.08
  -2   6   3   44.86    2.48
   0  -6   3   10.52    0.46
   0  -6   3   10.59    0.48
   0  -6  -3   10.74    0.50
   0   6   3    8.51    0.65
   0   6  -3    8.96    0.74
   2  -6   3   28.36    1.22
  -2  -6  -3   27.49    1.23
   2  -6   3   28.29    1.20
   2   6   3   26.87    1.52
  -2   6  -3   26.35    1.59
   4  -6   3    1.10    0.12
   4  -6   3    1.40    0.15
   4   6   3    1.19    0.14
   4   6   3    1.32    0.16
   4   6   3    1.14    0.20
  -4   6  -3    1.31    0.29
   6  -6   3   17.91    0.86
   6  -6   3   18.79    0.85
   6   6   3   18.05    1.03
   6   6   3   17.59    0.90
  -6   6  -3   18.84    1.12
   6   6   3   17.35    0.85
   8  -6   3   10.56    0.59
   8  -6   3   10.42    0.58
   8   6   3   11.07    0.59
   8   6   3   11.66    0.69
   8   6   3   10.81    0.65
  -8   6  -3   11.77    0.79
  10  -6   3    9.10    0.55
  10  -6   3    9.43    0.53
  10   6   3    8.88    0.59
  10   6   3    8.91    0.53
 -12  -6  -3   12.21    0.74
  12  -6   3   12.62    0.71
  12   6   3   11.78    0.68
 -14  -6  -3    2.92    0.37
  14  -6   3    2.53    0.34
  14   6   3    2.08    0.27
  15  -7  -3    0.07    0.16
 -15  -7   3   -0.01    0.17
 -15   7   3    0.24    0.18
  15   7  -3    0.10    0.15
  13  -7  -3    4.57    0.36
 -13  -7   3    3.66    0.38
  13   7  -3    3.79    0.36
 -13   7   3    4.31    0.38
  11  -7  -3   26.16    1.21
 -11  -7   3   24.90    1.22
 -11   7   3   23.14    1.21
  11   7  -3   24.02    1.21
   9  -7  -3   82.07    3.45
  -9  -7   3   78.01    3.43
  -9   7   3   73.83    3.44
   9   7  -3   78.63    3.45
  -7  -7   3    0.14    0.11
   7  -7  -3    0.65    0.15
   7   7  -3    0.16    0.10
  -7   7   3    0.42    0.12
  -7   7   3    0.58    0.15
   7   7  -3    0.30    0.12
   5  -7  -3    5.90    0.36
  -5  -7   3    5.65    0.32
  -5   7   3    5.05    0.36
   5   7  -3    5.81    0.44
  -5   7   3    5.28    0.41
   5   7  -3    5.85    0.35
   3  -7  -3  179.47    7.48
  -3  -7   3  163.52    7.37
   3   7  -3  160.20    8.84
   3   7  -3  171.16    7.45
  -3   7   3  198.53    7.46
  -3   7   3  175.37    8.77
  -1  -7   3  113.71    4.51
   1  -7  -3  112.52    4.59
   1   7  -3  100.94    5.56
   1   7  -3  109.71    4.57
  -1   7   3   94.88    5.45
   1  -7   3   29.65    1.27
   1  -7   3   30.06    1.25
  -1  -7  -3   29.89    1.29
   1   7   3   27.69    1.63
  -1   7  -3   24.57    1.68
   3  -7   3    1.09    0.10
  -3  -7  -3    0.49    0.10
   3  -7   3    0.63    0.10
   3   7   3    0.28    0.14
  -3   7  -3    0.50    0.22
   5  -7   3  113.45    4.70
   5  -7   3  113.89    4.76
  -5   7  -3  111.76    5.70
   5   7   3  111.81    5.61
   5   7   3  109.13    4.74
   5   7   3  102.22    4.74
   7  -7   3   17.58    0.87
   7  -7   3   18.10    0.87
   7   7   3   17.04    0.93
   7   7   3   19.14    0.89
   7   7   3   18.77    1.06
  -7   7  -3   18.79    1.16
  -9  -7  -3   10.35    0.68
   9  -7   3   11.83    0.65
   9  -7   3   11.82    0.64
   9   7   3   12.66    0.74
   9   7   3   12.16    0.65
  -9   7  -3   13.61    0.87
 -11  -7  -3    5.44    0.45
  11  -7   3    5.95    0.43
  11   7   3    6.02    0.41
  13  -7   3   50.26    2.24
 -13  -7  -3   45.18    2.24
  13   7   3   49.08    2.21
 -14  -8   3   25.69    1.27
  14  -8  -3   27.37    1.27
  14   8  -3   25.11    1.28
 -14   8   3   24.66    1.27
 -12  -8   3   12.82    0.71
  12  -8  -3   12.83    0.69
  12   8  -3   12.49    0.71
 -12   8   3   11.80    0.71
  10  -8  -3    6.15    0.41
 -10  -8   3    6.49    0.44
  10   8  -3    6.76    0.44
 -10   8   3    6.49    0.45
  -8  -8   3    2.80    0.24
   8  -8  -3    2.26    0.24
   8   8  -3    2.42    0.26
  -8   8   3    2.03    0.25
   6  -8  -3  122.37    5.33
  -6  -8   3  122.00    5.25
   6   8  -3  128.15    6.23
  -6   8   3  125.07    5.30
   6   8  -3  122.27    5.32
  -6   8   3  119.27    6.19
  -4  -8   3    3.74    0.24
   4  -8  -3    4.14    0.30
  -4   8   3    4.47    0.37
  -4   8   3    4.69    0.31
   4   8  -3    3.60    0.40
   4   8  -3    4.06    0.27
   2  -8  -3   29.40    1.29
  -2  -8   3   30.28    1.23
  -2   8   3   27.90    1.60
   2   8  -3   28.84    1.27
   2   8  -3   24.21    1.67
  -2   8   3   26.82    1.27
   0  -8   3   79.62    2.99
   0  -8   3   70.50    3.04
   0  -8  -3   72.70    3.06
   0   8  -3   68.45    3.80
   0   8   3   58.86    3.69
  -2  -8  -3  166.21    7.17
   2  -8   3  174.61    7.16
   2  -8   3  177.93    7.08
  -2   8  -3  148.36    8.55
   2   8   3  170.82    8.53
   4  -8   3    0.85    0.13
  -4  -8  -3    1.01    0.12
   4  -8   3    1.07    0.12
   4   8   3    0.69    0.21
  -4   8  -3    0.45    0.23
   4   8   3    0.62    0.10
   6  -8   3    9.90    0.53
   6  -8   3   10.14    0.52
  -6  -8  -3    9.52    0.55
   6   8   3   10.48    0.69
   6   8   3    9.84    0.53
  -6   8  -3   10.79    0.80
   8  -8   3   58.40    2.48
  -8  -8  -3   50.37    2.49
   8  -8   3   55.83    2.47
   8   8   3   56.78    2.93
   8   8   3   56.80    2.49
  -8   8  -3   56.91    3.03
 -10  -8  -3   30.83    1.58
  10  -8   3   35.18    1.57
  10   8   3   33.62    1.56
  12  -8   3    3.77    0.35
  12   8   3    3.45    0.33
  14  -8   3    0.34    0.19
  14   8   3    0.07    0.15
  13  -9  -3    3.73    0.34
 -13   9   3    4.22    0.37
  13   9  -3    3.93    0.36
  11  -9  -3    1.06    0.19
 -11  -9   3    1.25    0.21
 -11   9   3    1.23    0.22
  11   9  -3    1.15    0.21
   9  -9  -3    4.31    0.33
  -9  -9   3    4.35    0.31
   9   9  -3    4.03    0.33
  -9   9   3    4.13    0.34
   7  -9  -3    6.22    0.40
  -7  -9   3    6.56    0.36
   7   9  -3    6.62    0.47
  -7   9   3    5.54    0.43
   7   9  -3    5.71    0.39
  -7   9   3    6.42    0.42
  -5  -9   3    6.60    0.37
   5  -9  -3    7.09    0.44
   5   9  -3    7.23    0.42
  -5   9   3    7.48    0.44
   5   9  -3    7.40    0.57
  -5   9   3    7.50    0.52
  -3  -9   3    2.53    0.16
   3  -9  -3    2.70    0.23
  -3   9   3    2.72    0.35
  -3   9   3    2.81    0.25
   3   9  -3    2.48    0.20
   3   9  -3    2.10    0.39
  -1  -9   3    8.29    0.45
  -1  -9   3    9.48    0.40
   1  -9  -3    8.32    0.46
  -1   9   3    7.66    0.65
   1   9  -3    8.49    0.74
   1  -9   3   13.40    0.56
  -1  -9  -3   12.29    0.60
   1  -9   3   11.71    0.59
   1   9   3   10.61    0.85
  -1   9  -3   11.51    0.91
  -3  -9  -3    2.44    0.20
   3  -9   3    2.68    0.18
   3  -9   3    2.70    0.20
   3   9   3    3.12    0.41
  -3   9  -3    1.97    0.42
   5  -9   3   10.71    0.53
   5  -9   3   11.30    0.57
  -5   9  -3    9.10    0.81
   5   9   3   12.18    0.78
   5   9   3   10.38    0.55
   7  -9   3    0.09    0.10
   7  -9   3    0.13    0.10
  -7   9  -3    0.53    0.27
   7   9   3    0.14    0.10
   7   9   3    0.19    0.15
   9  -9   3    6.74    0.44
   9  -9   3    7.69    0.46
  -9   9  -3    6.70    0.63
   9   9   3    6.90    0.53
   9   9   3    7.04    0.44
  11  -9   3    0.63    0.19
  11   9   3    0.73    0.19
  13  -9   3    3.03    0.35
  13   9   3    3.07    0.34
  14 -10  -3    5.42    0.40
 -14  10   3    5.00    0.40
  14  10  -3    5.10    0.41
  12 -10  -3    4.84    0.37
  12  10  -3    4.83    0.38
 -12  10   3    5.14    0.39
  10 -10  -3    1.97    0.25
 -10  10   3    2.46    0.28
  10  10  -3    2.04    0.26
   8 -10  -3   10.68    0.58
   8  10  -3    9.99    0.58
  -8  10   3   10.23    0.59
   6 -10  -3   21.56    1.07
  -6  10   3   21.16    1.24
   6  10  -3   23.36    1.30
   6  10  -3   20.73    1.06
  -6  10   3   23.84    1.07
   4 -10  -3    3.58    0.27
  -4  10   3    3.32    0.33
   4  10  -3    3.25    0.24
   4  10  -3    3.23    0.44
  -2 -10   3    3.13    0.23
   2 -10  -3    2.98    0.23
  -2  10   3    2.79    0.39
   2  10  -3    2.17    0.41
   0 -10   3   14.78    0.70
   0 -10  -3   14.79    0.71
   0  10  -3   15.12    1.07
   0  10   3   12.91    0.98
   2 -10   3   29.23    1.22
  -2 -10  -3   27.95    1.27
   2 -10   3   29.02    1.26
  -2  10  -3   25.60    1.69
   2  10   3   25.37    1.67
   4 -10   3   10.59    0.49
  -4 -10  -3    9.58    0.53
   4 -10   3   10.02    0.53
  -4  10  -3    9.13    0.81
   4  10   3    9.51    0.74
   6 -10   3    5.23    0.33
   6 -10   3    5.13    0.34
   6  10   3    5.40    0.34
  -6  10  -3    4.53    0.58
   6  10   3    5.14    0.48
   8 -10   3   13.48    0.67
   8 -10   3   12.89    0.66
   8  10   3   11.97    0.66
   8  10   3   13.15    0.83
  -8  10  -3   10.82    0.90
  10 -10   3   10.19    0.59
  10  10   3    9.83    0.57
  12 -10   3    2.62    0.33
  12  10   3    2.73    0.30
  13 -11  -3    1.11    0.21
  13  11  -3    1.28    0.24
  11 -11  -3   10.97    0.59
  11  11  -3    9.41    0.60
   9 -11  -3   34.38    1.55
   9  11  -3   32.23    1.56
   7 -11  -3    0.85    0.18
   7  11  -3    1.00    0.19
  -7  11   3    1.03    0.20
   7  11  -3    1.10    0.23
   5 -11  -3    0.44    0.15
   5  11  -3    0.64    0.14
  -5  11   3    0.40    0.17
   5  11  -3    0.73    0.22
   3 -11  -3   52.06    2.30
  -3 -11   3   55.12    2.31
  -3  11   3   52.39    2.76
   3  11  -3   45.31    2.82
  -1 -11   3   36.76    1.66
   1 -11  -3   36.59    1.67
   1  11  -3   38.31    2.18
  -1  11   3   36.71    2.11
  -1 -11  -3    0.21    0.10
   1 -11   3    0.24    0.09
  -1  11  -3   -0.03    0.18
   1  11   3    0.21    0.20
   3 -11   3    5.63    0.34
  -3 -11  -3    5.55    0.36
  -3  11  -3    5.03    0.57
   3  11   3    6.37    0.60
   5 -11   3   57.84    2.63
   5 -11   3   63.34    2.59
  -5 -11  -3   61.45    2.65
   5  11   3   62.05    3.23
  -5  11  -3   51.10    3.22
   7 -11   3    9.56    0.54
   7 -11   3   10.26    0.54
   7  11   3    9.35    0.54
   7  11   3   10.45    0.73
  -7  11  -3    8.37    0.77
   9 -11   3    6.10    0.42
   9  11   3    5.72    0.41
   9  11   3    6.56    0.51
  -9  11  -3    5.40    0.57
  11 -11   3    6.37    0.46
  11  11   3    5.90    0.43
  13 -11   3   15.20    0.85
  13  11   3   14.56    0.81
  12 -12  -3    1.03    0.19
  12  12  -3    0.91    0.22
  10 -12  -3   20.79    1.00
  10  12  -3   19.31    1.01
   8 -12  -3    0.17    0.14
   8  12  -3    0.14    0.13
   6 -12  -3   49.15    2.24
   6  12  -3   49.30    2.67
   6  12  -3   48.26    2.22
  -6  12   3   50.89    2.61
   4 -12  -3    2.19    0.25
  -4  12   3    2.03    0.30
   4  12  -3    1.75    0.35
   4  12  -3    1.97    0.22
   2 -12  -3   40.21    1.95
  -2 -12   3   46.07    1.96
   2  12  -3   43.27    2.49
  -2  12   3   44.44    2.40
   0 -12  -3    9.14    0.50
   0 -12   3    9.46    0.49
   0  12  -3    9.70    0.79
   0  12   3    8.10    0.73
  -2 -12  -3   18.06    0.91
   2 -12   3   19.25    0.90
   2  12   3   18.97    1.31
  -2  12  -3   19.85    1.28
   4 -12   3   17.05    0.83
  -4 -12  -3   16.16    0.84
  -4  12  -3   15.89    1.15
   4  12   3   18.39    1.19
  -6 -12  -3   22.65    1.12
   6 -12   3   23.43    1.12
  -6  12  -3   22.39    1.46
   6  12   3   23.05    1.42
   8 -12   3   18.38    0.85
   8  12   3   15.92    1.04
  -8  12  -3   15.53    1.10
   8  12   3   14.90    0.82
  10 -12   3    7.56    0.48
  10  12   3    5.74    0.44
  12 -12   3   14.74    0.80
  12  12   3   12.45    0.75
  11 -13  -3    0.19    0.15
  11  13  -3    0.10    0.15
   9 -13  -3    1.05    0.19
   9  13  -3    0.37    0.17
   7 -13  -3   32.59    1.56
   7  13  -3   34.57    1.87
  -7  13   3   34.12    1.81
   7  13  -3   31.93    1.55
   5 -13  -3   40.57    1.85
   5  13  -3   39.22    2.25
   5  13  -3   38.84    1.82
  -5  13   3   41.13    2.17
  -3 -13   3    5.39    0.36
   3 -13  -3    4.66    0.34
   3  13  -3    4.11    0.57
  -3  13   3    5.19    0.46
  -1 -13   3    0.20    0.11
   1 -13  -3    0.20    0.12
   1  13  -3    0.08    0.22
  -1  13   3    0.11    0.18
   1 -13   3   79.27    3.57
  -1 -13  -3   80.11    3.59
  -1  13  -3   96.64    4.46
   1  13   3   74.57    4.40
   3 -13   3   16.72    0.82
  -3 -13  -3   16.84    0.83
   3  13   3   14.66    1.17
  -3  13  -3   17.36    1.16
   5 -13   3    7.16    0.47
  -5 -13  -3    7.66    0.48
   5  13   3    8.34    0.72
  -5  13  -3    8.28    0.71
   7 -13   3    7.17    0.43
  -7 -13  -3    6.27    0.45
  -7  13  -3    5.52    0.60
   7  13   3    5.83    0.56
  -9 -13  -3   27.22    1.41
   9  13   3   30.41    1.68
  -9  13  -3   29.65    1.72
  11  13   3    1.55    0.24
  10 -14  -3   12.18    0.66
  10  14  -3   11.19    0.66
   8 -14  -3    5.21    0.38
   8  14  -3    5.46    0.40
   6 -14  -3    0.33    0.16
  -6 -14   3    0.22    0.14
   6  14  -3    0.94    0.26
  -6  14   3    0.54    0.19
  -4 -14   3    7.62    0.46
   4 -14  -3    5.80    0.42
  -4  14   3    6.88    0.54
   4  14  -3    5.27    0.57
   2 -14  -3   27.12    1.35
  -2 -14   3   29.57    1.36
   2  14  -3   29.66    1.78
  -2  14   3   29.56    1.71
   0 -14  -3    2.20    0.25
   0 -14   3    2.43    0.24
   0  14   3    2.29    0.41
   0  14  -3    2.18    0.40
  -2 -14  -3    0.36    0.14
   2 -14   3    0.35    0.12
  -2  14  -3    0.17    0.21
   2  14   3    0.44    0.28
  -4 -14  -3   16.01    0.85
   4 -14   3   16.13    0.83
  -4  14  -3   17.28    1.15
   4  14   3   17.41    1.22
   6 -14   3   13.64    0.76
  -6 -14  -3   14.49    0.78
   6  14   3   14.60    1.03
  -6  14  -3   15.01    1.04
  -8 -14  -3    0.74    0.22
  -8  14  -3    0.75    0.27
   8  14   3    0.86    0.27
 -10 -14  -3    0.34    0.17
  11 -15  -3    0.39    0.17
  11  15  -3   -0.03    0.16
   9 -15  -3    0.76    0.19
   9  15  -3    0.71    0.18
   7 -15  -3    0.69    0.19
  -7 -15   3    0.61    0.20
  -7  15   3    0.67    0.20
   7  15  -3    0.60    0.21
   5 -15  -3    1.05    0.22
  -5 -15   3    1.46    0.24
  -5  15   3    1.06    0.24
   5  15  -3    1.27    0.31
   3 -15  -3    0.62    0.17
  -3 -15   3    0.48    0.17
  -3  15   3    0.60    0.23
   3  15  -3    0.45    0.27
   1 -15  -3    0.38    0.14
  -1 -15   3    0.20    0.13
   1  15  -3    0.39    0.26
  -1  15   3    0.14    0.21
  -1 -15  -3    1.23    0.20
   1 -15   3    0.99    0.16
  -1  15  -3    0.94    0.31
   1  15   3    0.76    0.33
  -3 -15  -3    1.83    0.23
   3 -15   3    1.47    0.20
  -3  15  -3    1.53    0.34
   3  15   3    1.53    0.39
  -5 -15  -3    2.07    0.26
   5 -15   3    2.07    0.26
  -5  15  -3    2.21    0.39
   5  15   3    1.82    0.41
  -7 -15  -3    0.46    0.20
  -7  15  -3    0.16    0.22
   7  15   3    0.36    0.25
  -9 -15  -3    1.16    0.25
  -9  15  -3    1.14    0.30
   9  15   3    1.03    0.27
 -11 -15  -3    0.19    0.16
  10 -16  -3   24.95    1.22
   8 -16  -3    4.77    0.37
  -8 -16   3    4.17    0.39
   6 -16  -3    1.83    0.27
  -6 -16   3    1.80    0.26
   6  16  -3    2.11    0.37
  -6  16   3    1.75    0.30
   4 -16  -3    5.50    0.40
  -4 -16   3    5.60    0.41
   4  16  -3    5.04    0.57
  -4  16   3    6.23    0.53
  -2 -16   3   36.92    1.77
   2 -16  -3   35.33    1.76
   2  16  -3   41.65    2.27
  -2  16   3   41.17    2.20
   0 -16  -3    1.30    0.20
   0 -16   3    1.37    0.20
   0  16   3    1.28    0.33
   0  16  -3    1.55    0.37
   2 -16   3    2.63    0.27
  -2 -16  -3    2.93    0.28
   2  16   3    2.49    0.47
  -2  16  -3    2.90    0.45
   4 -16   3   16.80    0.88
  -4 -16  -3   17.24    0.91
   4  16   3   15.80    1.24
  -4  16  -3   19.43    1.20
  -6 -16  -3   22.77    1.15
   6  16   3   22.24    1.48
  -6  16  -3   22.79    1.43
  -8 -16  -3    0.05    0.15
   8  16   3   -0.19    0.19
  -8  16  -3    0.30    0.21
 -10 -16  -3    0.13    0.17
   9 -17  -3    3.59    0.34
  -9 -17   3    3.65    0.38
   7 -17  -3   16.39    0.90
  -7 -17   3   16.19    0.92
  -7  17   3   17.72    1.05
   7  17  -3   18.02    1.10
   5 -17  -3   25.68    1.27
  -5 -17   3   26.32    1.28
   5  17  -3   24.71    1.56
  -5  17   3   25.29    1.49
  -3 -17   3    3.35    0.31
   3 -17  -3    4.06    0.34
  -3  17   3    3.49    0.46
   3  17  -3    3.16    0.49
  -1 -17   3    0.21    0.14
   1 -17  -3    0.10    0.12
  -1  17   3    0.18    0.21
   1  17  -3    0.28    0.23
   1 -17   3   41.47    2.09
  -1 -17  -3   43.28    2.11
  -1  17  -3   51.71    2.65
   1  17   3   52.51    2.73
  -3 -17  -3   10.96    0.62
   3 -17   3    9.27    0.58
  -3  17  -3   12.13    0.86
   3  17   3    9.84    0.89
   5 -17   3    5.49    0.41
  -5 -17  -3    5.51    0.43
   5  17   3    5.04    0.68
  -5  17  -3    5.30    0.57
  -7 -17  -3    2.17    0.32
   7  17   3    1.74    0.38
  -7  17  -3    2.24    0.39
  -9 -17  -3   25.94    1.33
  -9  17  -3   26.65    1.64
   8 -18  -3    1.51    0.25
  -8 -18   3    0.84    0.22
   6 -18  -3   16.23    0.85
  -6 -18   3   14.04    0.84
   6  18  -3   14.33    1.02
  -6  18   3   15.83    0.98
  -4 -18   3    0.09    0.17
   4 -18  -3    0.04    0.15
   4  18  -3    0.02    0.21
  -4  18   3   -0.02    0.18
   2 -18  -3   20.38    1.09
  -2 -18   3   20.86    1.10
  -2  18   3   25.01    1.42
   2  18  -3   23.51    1.45
   0 -18  -3    1.96    0.27
   0 -18   3    1.93    0.25
   0  18   3    1.98    0.43
   0  18  -3    1.89    0.41
   2 -18   3   16.74    0.90
  -2 -18  -3   17.25    0.94
   2  18   3   18.22    1.29
  -2  18  -3   20.43    1.24
   4 -18   3    2.50    0.29
  -4 -18  -3    2.02    0.28
   4  18   3    1.46    0.41
  -4  18  -3    2.46    0.42
  -6 -18  -3    9.54    0.64
   6  18   3    9.63    0.86
  -6  18  -3   11.00    0.81
  -8 -18  -3    4.55    0.43
   8  18   3    4.85    0.54
  -8  18  -3    4.98    0.51
  -5 -19   3    1.06    0.25
   5 -19  -3    1.06    0.23
   5  19  -3    0.95    0.30
  -5  19   3    0.84    0.26
  -3 -19   3    9.45    0.60
   3 -19  -3    8.59    0.58
  -3  19   3    9.85    0.75
   3  19  -3    9.70    0.80
  -1 -19   3    9.70    0.61
   1 -19  -3    9.30    0.61
  -1  19   3   12.13    0.87
   1  19  -3   11.46    0.87
   1 -19   3    0.09    0.14
  -1 -19  -3    0.19    0.17
  -1  19  -3    0.02    0.21
   1  19   3    0.07    0.24
   3 -19   3    2.31    0.27
  -3 -19  -3    1.74    0.27
   3  19   3    1.82    0.47
  -3  19  -3    2.08    0.39
  -5 -19  -3   10.24    0.67
  -5  19  -3   10.67    0.82
  -4 -20   3    3.47    0.38
   4 -20  -3    4.07    0.38
  -4  20   3    4.29    0.50
   4  20  -3    3.80    0.53
   2 -20  -3    8.98    0.59
  -2 -20   3    8.54    0.58
   2  20  -3    9.68    0.79
  -2  20   3   10.24    0.78
   0 -20   3    1.24    0.24
   0 -20  -3    1.28    0.23
   0  20  -3    1.16    0.33
   0  20   3    1.23    0.33
   2 -20   3    0.72    0.19
  -2 -20  -3    0.61    0.20
   2  20   3    0.84    0.36
  -2  20  -3    0.37    0.27
  -4 -20  -3    3.97    0.42
  -4  20  -3    4.06    0.53
   4  20   3    3.78    0.62
 -14   0   4   29.57    1.48
 -12   0   4   57.34    2.58
  12   0  -4   54.47    2.55
  10   0  -4   12.48    0.71
 -10   0   4   13.04    0.76
   8   0  -4    0.15    0.11
  -8   0   4    0.10    0.15
  -6   0   4  131.80    5.97
   6   0  -4  144.03    5.95
   4   0  -4  155.93    6.37
  -4   0   4  141.14    6.38
  -2   0   4  117.83    5.35
   2   0  -4  133.81    5.38
   0   0   4   18.85    0.99
   0   0   4   19.35    0.84
   2   0   4  920.79   47.53
   2   0   4 1000.00   40.41
   4   0   4   12.37    0.58
  -4   0  -4   12.94    0.71
   4   0   4   11.94    0.57
  -6   0  -4   50.93    2.51
   6   0   4   47.93    2.14
   6   0   4   47.23    2.13
  -8   0  -4   63.30    3.25
   8   0   4   65.56    2.81
   8   0   4   62.38    2.79
  10   0   4   53.44    2.37
  10   0   4   52.27    2.38
  12   0   4   -0.13    0.11
  14   0   4    3.65    0.40
  15  -1  -4    1.59    0.28
 -15  -1   4    1.61    0.31
 -15   1   4    1.74    0.30
  15   1  -4    1.55    0.27
  13  -1  -4    9.24    0.60
 -13  -1   4    8.66    0.62
 -13   1   4    9.90    0.64
  13   1  -4    9.25    0.60
  11  -1  -4    9.05    0.57
 -11  -1   4    9.10    0.61
  11   1  -4    8.97    0.57
 -11   1   4    9.31    0.61
   9  -1  -4   72.47    3.19
  -9  -1   4   70.15    3.22
  -9   1   4   70.75    3.21
   9   1  -4   72.87    3.19
   7  -1  -4    0.06    0.10
  -7  -1   4   -0.11    0.14
   7   1  -4    0.22    0.11
  -7   1   4    0.23    0.15
  -5  -1   4   17.84    0.94
   5  -1  -4   19.02    0.90
   5   1  -4   19.91    0.90
  -5   1   4   17.62    0.95
  -3  -1   4   52.77    2.30
   3  -1  -4   52.18    2.30
  -3   1   4   52.53    2.33
   1  -1  -4  129.74    5.62
  -1  -1   4  134.34    5.57
  -1   1   4  131.43    5.57
   1  -1   4   34.23    1.48
   1   1   4   34.64    1.47
  -1   1  -4   35.07    1.77
   1   1   4   34.19    1.76
   3  -1   4   14.00    0.64
   3   1   4   13.96    0.64
   3   1   4   13.70    0.77
   3   1   4   14.51    0.63
  -3   1  -4   14.66    0.79
   5  -1   4   84.80    3.63
   5  -1   4   83.85    3.61
   5   1   4   83.75    3.63
   5   1   4   84.21    3.61
  -5   1  -4   84.74    4.26
   5   1   4   85.47    4.25
   7  -1   4   20.84    1.00
  -7  -1  -4   21.30    1.17
   7  -1   4   21.78    1.00
   7   1   4   20.92    1.00
  -7   1  -4   21.42    1.17
   7   1   4   22.10    1.00
   9  -1   4    8.75    0.49
  -9  -1  -4    8.42    0.54
   9  -1   4    7.87    0.49
   9   1   4    8.94    0.49
   9   1   4    8.19    0.50
  -9   1  -4    9.16    0.56
  11  -1   4    0.26    0.14
  11  -1   4    0.13    0.11
  11   1   4    0.13    0.12
  11   1   4    0.26    0.15
  13  -1   4   26.58    1.31
  13   1   4   25.52    1.30
 -15  -1  -4    2.06    0.35
  15  -1   4    1.66    0.28
  14  -2  -4    0.13    0.17
 -14  -2   4    0.08    0.19
  14   2  -4    0.14    0.17
 -14   2   4   -0.03    0.16
 -12  -2   4   -0.02    0.15
  12  -2  -4   -0.10    0.14
 -12   2   4    0.12    0.17
  12   2  -4   -0.02    0.13
  10  -2  -4    6.98    0.46
 -10  -2   4    6.82    0.50
  10   2  -4    6.98    0.47
 -10   2   4    7.44    0.51
  -8  -2   4   16.11    0.91
   8  -2  -4   17.75    0.88
  -8   2   4   17.04    0.91
   8   2  -4   17.39    0.87
  -6  -2   4    1.16    0.22
   6  -2  -4    1.15    0.18
   6   2  -4    0.86    0.15
  -6   2   4    2.54    0.27
  -4  -2   4    5.69    0.36
   4  -2  -4    5.43    0.33
   4   2  -4    5.31    0.32
  -4   2   4    4.87    0.38
   2  -2  -4   53.04    2.26
  -2  -2   4   47.57    2.22
   2   2  -4   53.79    2.24
  -2   2   4   51.71    2.25
   0  -2  -4   14.83    0.67
   0  -2   4   15.43    0.67
   0   2   4   14.81    0.80
   0   2  -4   14.75    0.82
  -2  -2  -4    0.43    0.06
   2  -2   4    0.55    0.07
   2   2   4    0.36    0.10
  -2   2  -4    0.52    0.11
   4  -2   4   23.26    1.02
   4  -2   4   22.70    1.02
   4   2   4   22.92    1.22
   4   2   4   22.68    1.02
  -4   2  -4   23.46    1.24
   4   2   4   23.01    1.02
   6  -2   4   27.67    1.29
   6  -2   4   29.27    1.30
  -6   2  -4   29.07    1.54
   6   2   4   28.86    1.30
   6   2   4   29.12    1.30
   6   2   4   28.87    1.52
   8  -2   4    1.03    0.15
   8  -2   4    0.71    0.14
   8   2   4    1.17    0.17
   8   2   4    0.74    0.16
  -8   2  -4    0.85    0.18
   8   2   4    1.24    0.17
  10  -2   4    0.47    0.14
  10  -2   4    0.14    0.12
  10   2   4    0.70    0.15
  10   2   4    0.01    0.13
  12  -2   4    7.23    0.50
  12   2   4    7.99    0.49
  12   2   4    7.53    0.52
  14  -2   4    2.46    0.32
  14   2   4    2.21    0.32
 -15  -3   4    3.80    0.41
  15  -3  -4    4.06    0.39
 -15   3   4    4.18    0.44
  15   3  -4    4.06    0.42
 -13  -3   4    1.36    0.26
  13  -3  -4    1.31    0.26
  13   3  -4    1.87    0.28
 -13   3   4    1.53    0.27
 -11  -3   4   15.04    0.85
  11  -3  -4   14.05    0.80
 -11   3   4   14.43    0.82
  11   3  -4   15.47    0.81
  -9  -3   4   33.04    1.62
   9  -3  -4   33.17    1.57
   9   3  -4   34.14    1.58
  -9   3   4   33.37    1.60
  -7  -3   4   19.55    1.06
   7  -3  -4   21.26    1.04
   7   3  -4   22.27    1.04
  -7   3   4   21.91    1.07
   5  -3  -4   13.66    0.72
  -5  -3   4   14.65    0.75
  -5   3   4   15.36    0.78
   5   3  -4   14.56    0.72
   3  -3  -4   13.08    0.63
  -3  -3   4   12.54    0.61
   3   3  -4   14.07    0.62
   3   3  -4   12.30    0.78
  -3   3   4   11.56    0.67
  -3   3   4   11.95    0.69
  -1  -3   4  102.67    4.30
   1  -3  -4  105.27    4.35
  -1   3   4  100.81    5.07
   1   3  -4  103.06    4.32
   1   3  -4   96.85    5.11
  -1   3   4   99.86    4.29
  -1  -3  -4   21.30    0.89
   1  -3   4   20.38    0.88
  -1   3  -4   19.19    1.09
   1   3   4   18.88    1.07
   3  -3   4    4.18    0.23
   3   3   4    4.20    0.22
  -3   3  -4    4.10    0.32
   3   3   4    4.18    0.30
   3   3   4    4.56    0.23
   5  -3   4   50.89    2.18
   5  -3   4   50.36    2.19
   5   3   4   50.78    2.18
  -5   3  -4   48.50    2.59
   5   3   4   50.21    2.58
   5   3   4   50.50    2.18
   7  -3   4   24.48    1.17
   7  -3   4   26.16    1.18
   7   3   4   25.93    1.37
  -7   3  -4   25.03    1.40
   7   3   4   25.48    1.19
   7   3   4   26.81    1.19
   9  -3   4    3.98    0.29
   9  -3   4    3.36    0.28
   9   3   4    3.76    0.31
   9   3   4    3.69    0.32
   9   3   4    3.64    0.28
  -9   3  -4    3.60    0.34
  11  -3   4    4.92    0.38
  11   3   4    5.49    0.37
  11   3   4    5.33    0.41
  13  -3   4   14.06    0.80
  13   3   4   13.87    0.81
  15  -3   4    5.62    0.47
 -15  -3  -4    5.43    0.50
  14  -4  -4   14.01    0.80
 -14  -4   4   14.61    0.83
 -14   4   4   13.07    0.81
  14   4  -4   14.79    0.81
 -12  -4   4   20.98    1.11
  12  -4  -4   20.42    1.06
 -12   4   4   22.04    1.09
  12   4  -4   20.38    1.07
 -10  -4   4    9.67    0.65
  10  -4  -4   10.64    0.61
  10   4  -4   11.08    0.62
 -10   4   4   10.28    0.63
  -8  -4   4    0.59    0.19
   8  -4  -4    0.58    0.16
   8   4  -4    0.73    0.15
  -8   4   4    0.70    0.18
   6  -4  -4   95.98    4.32
  -6  -4   4   96.12    4.30
  -6   4   4  100.46    4.33
   6   4  -4  100.50    4.96
  -6   4   4  104.21    4.96
   6   4  -4   98.44    4.31
  -4  -4   4   20.01    0.92
   4  -4  -4   20.30    0.94
  -4   4   4   17.86    0.97
   4   4  -4   19.83    1.10
  -4   4   4   19.05    1.05
   4   4  -4   20.37    0.93
  -2  -4   4   38.63    1.63
   2  -4  -4   39.97    1.67
   2   4  -4   39.57    1.64
   2   4  -4   33.76    2.04
  -2   4   4   37.40    1.66
  -2   4   4   34.59    1.94
   0  -4  -4    3.54    0.20
   0  -4   4    3.55    0.19
   0   4  -4    3.37    0.18
   0   4  -4    3.12    0.31
   0   4   4    3.29    0.26
   2  -4   4  164.28    6.81
   2  -4   4  168.54    6.77
  -2  -4  -4  166.42    6.82
   2   4   4  161.31    6.75
   2   4   4  153.84    8.01
  -2   4  -4  148.62    8.03
   4  -4   4    0.82    0.10
   4  -4   4    0.52    0.09
   4   4   4    0.74    0.15
  -4   4  -4    0.37    0.14
   4   4   4    0.55    0.09
   4   4   4    0.49    0.08
   6  -4   4   21.45    0.99
   6  -4   4   21.46    1.00
   6   4   4   21.93    1.00
  -6   4  -4   21.49    1.22
   6   4   4   22.39    1.01
   6   4   4   21.11    1.18
   8  -4   4   13.10    0.65
   8  -4   4   12.91    0.65
   8   4   4   12.88    0.75
  -8   4  -4   12.63    0.80
   8   4   4   13.10    0.66
   8   4   4   12.06    0.68
  10  -4   4   37.73    1.76
  10   4   4   39.14    1.76
  10   4   4   38.37    1.80
  12  -4   4    0.41    0.17
  12   4   4    0.50    0.18
  12   4   4    0.52    0.16
  14  -4   4    2.46    0.31
 -14  -4  -4    2.27    0.35
  15  -5  -4    0.12    0.17
 -15  -5   4    0.44    0.21
  15   5  -4    0.09    0.17
 -15   5   4    0.30    0.17
 -13  -5   4   32.30    1.58
  13  -5  -4   33.00    1.56
 -13   5   4   32.17    1.57
 -11  -5   4    0.66    0.21
  11  -5  -4    0.37    0.17
  11   5  -4    0.77    0.19
 -11   5   4    0.68    0.20
  -9  -5   4    9.05    0.57
   9  -5  -4    8.86    0.53
  -9   5   4    9.44    0.56
   9   5  -4    9.13    0.54
  -7  -5   4   30.74    1.46
   7  -5  -4   31.33    1.47
   7   5  -4   31.01    1.46
  -7   5   4   32.77    1.49
  -5  -5   4  138.05    5.83
   5  -5  -4  134.48    5.88
  -5   5   4  136.41    6.82
   5   5  -4  130.39    5.87
  -5   5   4  140.75    5.88
   5   5  -4  139.46    6.84
   3  -5  -4   10.57    0.54
  -3  -5   4    9.29    0.49
  -3   5   4    9.84    0.58
  -3   5   4   10.29    0.62
   3   5  -4   10.67    0.51
   3   5  -4    9.33    0.70
  -1  -5   4   78.39    3.16
   1  -5  -4   78.89    3.21
   1   5  -4   76.48    3.18
   1   5  -4   70.54    3.88
  -1   5   4   65.98    3.78
   1  -5   4   96.34    3.91
  -1  -5  -4   95.98    3.96
   1  -5   4   97.84    3.94
  -1   5  -4   85.92    4.73
   1   5   4   85.00    4.67
   3  -5   4   95.92    4.04
   3  -5   4   95.70    4.00
   3   5   4   97.91    4.04
   3   5   4   95.29    3.99
  -3   5  -4   92.52    4.82
   3   5   4   87.91    4.77
   5  -5   4   43.95    2.10
   5  -5   4   49.52    2.08
   5   5   4   48.88    2.10
   5   5   4   47.84    2.49
  -5   5  -4   48.94    2.54
   5   5   4   48.66    2.10
   7  -5   4    4.97    0.32
   7  -5   4    5.11    0.32
  -7   5  -4    5.08    0.45
   7   5   4    5.69    0.40
   7   5   4    5.30    0.32
   7   5   4    5.12    0.35
   9  -5   4   69.63    3.01
   9  -5   4   67.31    3.00
   9   5   4   65.77    3.04
  -9   5  -4   69.76    3.57
   9   5   4   69.21    3.02
   9   5   4   68.96    3.50
  11  -5   4   11.98    0.69
  11   5   4   11.40    0.72
  11   5   4   13.45    0.68
  13  -5   4    8.63    0.55
 -13  -5  -4    8.39    0.59
  13   5   4    8.25    0.52
 -15  -5  -4    0.77    0.24
  15  -5   4    0.55    0.22
  14  -6  -4    0.07    0.15
 -14  -6   4    0.25    0.19
  14   6  -4    0.11    0.17
 -14   6   4   -0.01    0.15
 -12  -6   4    0.34    0.18
  12  -6  -4    0.20    0.15
  12   6  -4    0.18    0.16
 -12   6   4    0.17    0.16
  10  -6  -4   51.44    2.25
 -10  -6   4   49.15    2.25
  10   6  -4   47.08    2.24
 -10   6   4   49.45    2.25
  -8  -6   4   11.26    0.62
   8  -6  -4   11.77    0.62
   8   6  -4   10.89    0.61
  -8   6   4   10.63    0.63
  -6  -6   4    0.36    0.11
   6  -6  -4    0.15    0.10
  -6   6   4    0.58    0.13
   6   6  -4    0.47    0.13
  -6   6   4    0.26    0.13
   6   6  -4    1.05    0.17
  -4  -6   4   27.34    1.29
   4  -6  -4   28.86    1.34
  -4   6   4   29.31    1.55
   4   6  -4   28.57    1.31
  -4   6   4   30.52    1.37
   4   6  -4   28.46    1.61
   2  -6  -4  126.64    5.17
  -2  -6   4  125.31    5.09
   2   6  -4  122.66    5.14
   2   6  -4  110.17    6.19
  -2   6   4  112.67    6.07
  -2   6   4  122.58    5.13
   0  -6   4   50.41    2.15
   0  -6   4   53.67    2.13
   0  -6  -4   51.08    2.17
   0   6   4   47.04    2.61
   0   6  -4   45.32    2.69
   2  -6   4    1.88    0.13
  -2  -6  -4    1.67    0.14
   2  -6   4    1.82    0.13
   2   6   4    1.72    0.25
  -2   6  -4    1.65    0.30
   4  -6   4   49.80    2.17
   4  -6   4   49.83    2.13
   4   6   4   47.09    2.58
   4   6   4   51.10    2.15
  -4   6  -4   49.39    2.65
   4   6   4   49.21    2.15
   6  -6   4   84.16    3.58
   6  -6   4   77.35    3.60
  -6   6  -4   86.18    4.33
   6   6   4   85.98    3.61
   6   6   4   82.73    3.62
   6   6   4   84.03    4.25
   8  -6   4    6.60    0.40
   8  -6   4    6.46    0.40
   8   6   4    6.90    0.45
   8   6   4    7.15    0.41
   8   6   4    6.81    0.48
  -8   6  -4    6.92    0.58
  10  -6   4    0.21    0.14
  10   6   4    0.40    0.13
  10   6   4    0.50    0.19
 -12  -6  -4    7.73    0.56
  12  -6   4    8.13    0.53
  12   6   4    8.53    0.51
 -14  -6  -4   18.27    1.03
  14  -6   4   19.54    1.02
  13  -7  -4    4.33    0.35
 -13  -7   4    4.66    0.39
  13   7  -4    3.48    0.37
 -13   7   4    3.71    0.38
 -11  -7   4    2.30    0.28
  11  -7  -4    2.69    0.29
  11   7  -4    1.76    0.25
 -11   7   4    2.24    0.29
  -9  -7   4    0.99    0.19
   9  -7  -4    0.45    0.15
   9   7  -4    0.65    0.16
  -9   7   4    0.71    0.18
   7  -7  -4    2.81    0.24
  -7  -7   4    2.70    0.23
   7   7  -4    2.62    0.27
  -7   7   4    2.27    0.27
   5  -7  -4   24.77    1.17
  -5  -7   4   24.06    1.12
  -5   7   4   24.61    1.34
  -5   7   4   26.04    1.19
   5   7  -4   24.09    1.15
   5   7  -4   24.26    1.38
   3  -7  -4    9.09    0.48
  -3  -7   4    8.40    0.43
   3   7  -4    8.71    0.45
  -3   7   4    7.93    0.50
   3   7  -4    8.39    0.67
  -3   7   4    8.67    0.58
  -1  -7   4    0.23    0.06
   1  -7  -4    0.26    0.09
  -1   7   4    0.21    0.14
   1   7  -4    0.15    0.06
   1   7  -4    0.10    0.20
  -1  -7  -4   14.58    0.69
   1  -7   4   15.31    0.66
   1  -7   4   15.76    0.67
  -1   7  -4   12.06    0.95
   1   7   4   13.37    0.90
   3  -7   4    9.90    0.46
  -3  -7  -4    9.18    0.48
   3  -7   4   10.14    0.48
   3   7   4    9.64    0.65
  -3   7  -4    9.26    0.73
   3   7   4    9.56    0.46
   5  -7   4    0.55    0.10
   5  -7   4    1.08    0.14
   5   7   4    0.27    0.13
   5   7   4    0.35    0.11
   5   7   4    0.54    0.11
  -5   7  -4    0.30    0.22
   7  -7   4    3.49    0.25
   7  -7   4    3.21    0.25
   7   7   4    2.96    0.29
  -7   7  -4    4.17    0.49
   7   7   4    3.45    0.33
   7   7   4    3.16    0.25
   9  -7   4   10.96    0.60
  -9   7  -4   11.10    0.80
   9   7   4   10.58    0.59
   9   7   4   10.97    0.66
   9   7   4   11.19    0.70
  11  -7   4    1.15    0.20
 -11  -7  -4    0.90    0.23
  11   7   4    1.22    0.20
 -13  -7  -4    0.26    0.18
  13  -7   4   -0.01    0.14
  13   7   4    0.39    0.16
  14  -8  -4    0.18    0.16
 -14  -8   4    0.04    0.15
 -14   8   4    0.22    0.18
  14   8  -4    0.29    0.17
 -12  -8   4    0.42    0.17
  12  -8  -4    0.07    0.14
 -12   8   4    0.06    0.14
  12   8  -4    0.11    0.14
  10  -8  -4   14.66    0.77
 -10  -8   4   14.61    0.76
  10   8  -4   15.22    0.79
 -10   8   4   13.78    0.77
   8  -8  -4    5.60    0.36
  -8  -8   4    5.60    0.35
   8   8  -4    5.34    0.38
  -8   8   4    5.00    0.38
   6  -8  -4    2.65    0.25
  -6  -8   4    2.78    0.22
  -6   8   4    2.59    0.27
   6   8  -4    3.21    0.30
   6   8  -4    2.96    0.25
  -6   8   4    3.00    0.28
   4  -8  -4    1.23    0.18
  -4  -8   4    1.05    0.13
  -4   8   4    1.23    0.21
   4   8  -4    0.92    0.24
  -4   8   4    1.58    0.22
   4   8  -4    1.38    0.17
   2  -8  -4   56.86    2.41
  -2  -8   4   58.17    2.34
   2   8  -4   50.67    2.99
   2   8  -4   54.58    2.38
  -2   8   4   52.05    2.88
  -2   8   4   53.59    2.35
   0  -8   4   21.38    0.88
   0  -8   4   19.73    0.90
   0  -8  -4   20.70    0.93
   0   8   4   17.07    1.18
   0   8  -4   18.51    1.29
  -2  -8  -4    7.73    0.41
   2  -8   4    7.91    0.38
   2  -8   4    7.90    0.40
   2   8   4    7.65    0.59
  -2   8  -4    7.26    0.66
   4  -8   4   25.27    1.13
   4  -8   4   24.65    1.09
  -4   8  -4   23.64    1.50
   4   8   4   24.26    1.42
   6  -8   4   30.71    1.35
   6  -8   4   30.67    1.37
   6   8   4   29.42    1.36
  -6   8  -4   29.31    1.76
   6   8   4   29.43    1.67
   8  -8   4    0.14    0.11
   8  -8   4    0.10    0.11
  -8   8  -4    0.28    0.22
   8   8   4    0.18    0.10
   8   8   4    0.38    0.15
  10  -8   4    0.54    0.16
  10   8   4    0.77    0.17
  12  -8   4    3.22    0.34
  12   8   4    3.59    0.32
  14  -8   4    4.74    0.42
  14   8   4    4.56    0.41
  13  -9  -4   40.05    1.75
 -13   9   4   35.20    1.73
  13   9  -4   36.26    1.76
 -11  -9   4    4.59    0.33
  11  -9  -4    3.71    0.32
  11   9  -4    3.81    0.34
 -11   9   4    3.44    0.33
   9  -9  -4    7.67    0.45
  -9  -9   4    6.71    0.41
  -9   9   4    6.71    0.45
   9   9  -4    6.35    0.43
  -7  -9   4   36.60    1.69
   7  -9  -4   37.63    1.74
  -7   9   4   37.31    2.00
   7   9  -4   38.94    1.75
  -7   9   4   40.52    1.76
   5  -9  -4   97.76    4.46
  -5  -9   4   99.65    4.37
  -5   9   4  106.54    5.20
   5   9  -4  103.09    4.44
   5   9  -4  105.31    5.27
  -3  -9   4    0.32    0.07
   3  -9  -4    0.26    0.12
   3   9  -4    0.12    0.08
  -3   9   4    0.23    0.14
   3   9  -4   -0.03    0.16
   1  -9  -4    7.94    0.44
  -1  -9   4    7.71    0.42
  -1  -9   4    8.51    0.39
   1   9  -4    8.51    0.73
  -1   9   4    7.68    0.63
   1  -9   4  123.22    4.80
   1  -9   4  113.67    4.85
  -1  -9  -4  117.18    4.88
   1   9   4  106.08    5.85
  -1   9  -4  103.92    5.90
   3  -9   4   79.58    3.33
  -3  -9  -4   78.05    3.39
   3  -9   4   81.10    3.38
  -3   9  -4   72.19    4.15
   5  -9   4    7.34    0.39
  -5  -9  -4    7.26    0.42
   5  -9   4    7.65    0.42
  -5   9  -4    6.25    0.63
   5   9   4    7.51    0.58
   7  -9   4    0.78    0.15
   7  -9   4    0.97    0.15
   7   9   4    0.90    0.15
  -7   9  -4    0.58    0.27
   7   9   4    0.45    0.17
   9  -9   4   61.17    2.68
  -9   9  -4   61.27    3.28
   9   9   4   59.01    3.15
   9   9   4   60.15    2.69
  11  -9   4   14.02    0.75
  11   9   4   13.21    0.73
  13  -9   4    2.46    0.33
  13   9   4    3.70    0.36
  12 -10  -4    3.29    0.30
 -12  10   4    2.73    0.32
  12  10  -4    2.82    0.31
  10 -10  -4   29.72    1.38
 -10  10   4   29.63    1.39
  10  10  -4   27.93    1.39
   8 -10  -4   18.36    0.92
   8  10  -4   17.84    0.92
  -8  10   4   18.82    0.93
   6 -10  -4   12.62    0.71
   6  10  -4   13.72    0.71
   6  10  -4   14.56    0.88
  -6  10   4   13.87    0.82
   4 -10  -4    1.32    0.20
   4  10  -4    0.80    0.23
   4  10  -4    0.84    0.14
  -4  10   4    1.06    0.21
  -2 -10   4  114.89    4.98
   2 -10  -4  114.83    5.00
  -2 -10   4  122.14    4.91
  -2  10   4  113.16    5.93
   2  10  -4  112.61    6.03
   0 -10  -4    7.12    0.41
   0 -10   4    7.93    0.36
   0 -10   4    7.09    0.39
   0  10  -4    7.26    0.70
   0  10   4    6.42    0.60
   2 -10   4   73.76    2.96
  -2 -10  -4   69.67    3.02
   2 -10   4   69.74    3.01
  -2  10  -4   63.99    3.74
   2  10   4   67.49    3.72
   4 -10   4    7.03    0.39
   4 -10   4    6.74    0.36
  -4 -10  -4    6.51    0.39
  -4  10  -4    6.00    0.63
   4  10   4    6.80    0.59
   6 -10   4   77.10    3.37
   6 -10   4   79.45    3.32
  -6 -10  -4   77.97    3.38
   6  10   4   75.79    4.03
  -6  10  -4   73.42    4.11
   8 -10   4    1.12    0.18
   8  10   4    1.38    0.19
  -8  10  -4    0.46    0.26
   8  10   4    1.10    0.24
  10 -10   4    7.03    0.47
  10  10   4    6.97    0.45
  12 -10   4   10.32    0.61
  12  10   4    9.08    0.58
  13 -11  -4    4.42    0.35
  13  11  -4    2.89    0.34
  11 -11  -4    4.07    0.33
  11  11  -4    4.22    0.36
   9 -11  -4   29.81    1.40
   9  11  -4   29.48    1.41
   7 -11  -4    0.38    0.15
   7  11  -4    0.29    0.13
  -7  11   4    0.35    0.14
   7  11  -4    0.50    0.19
   5 -11  -4   10.51    0.61
  -5  11   4   11.72    0.71
   5  11  -4   11.68    0.78
   5  11  -4    9.81    0.57
   3 -11  -4   26.17    1.22
  -3  11   4   26.77    1.49
   3  11  -4   23.68    1.55
   3  11  -4   25.64    1.19
  -1 -11   4   43.41    1.93
   1 -11  -4   43.30    1.95
   1  11  -4   46.39    2.51
  -1  11   4   40.71    2.40
  -1 -11  -4    6.38    0.40
   1 -11   4    7.00    0.38
   1  11   4    6.81    0.65
  -1  11  -4    8.14    0.71
   3 -11   4    2.76    0.23
   3 -11   4    2.84    0.19
  -3 -11  -4    2.60    0.23
   3  11   4    3.11    0.47
  -3  11  -4    2.38    0.44
  -5 -11  -4   32.55    1.52
   5 -11   4   34.27    1.47
   5 -11   4   32.44    1.51
   5  11   4   33.84    1.92
  -5  11  -4   30.53    1.95
   7 -11   4   11.43    0.59
  -7 -11  -4   11.17    0.62
  -7  11  -4   10.80    0.88
   7  11   4   10.58    0.78
   9 -11   4    4.18    0.33
   9  11   4    3.42    0.43
   9  11   4    3.98    0.32
  -9  11  -4    3.86    0.53
  11 -11   4    0.48    0.18
  11  11   4    0.59    0.18
  13 -11   4   10.46    0.65
  13  11   4    9.67    0.61
  12 -12  -4    8.83    0.54
  12  12  -4    9.07    0.57
  10 -12  -4    4.70    0.36
  10  12  -4    4.74    0.37
   8 -12  -4    2.20    0.26
   8  12  -4    2.43    0.26
   6 -12  -4   13.41    0.73
   6  12  -4   13.43    0.89
   6  12  -4   13.48    0.71
  -6  12   4   13.41    0.83
   4 -12  -4   23.35    1.13
   4  12  -4   22.34    1.09
   4  12  -4   23.20    1.43
  -4  12   4   24.18    1.35
   2 -12  -4    7.43    0.44
  -2 -12   4    7.52    0.43
  -2  12   4    7.16    0.60
   2  12  -4    7.58    0.69
   0 -12   4    6.33    0.36
   0 -12  -4    5.33    0.36
   0  12   4    5.88    0.59
   0  12  -4    6.19    0.63
  -2 -12  -4   28.90    1.39
   2 -12   4   31.58    1.38
  -2  12  -4   31.68    1.85
   2  12   4   28.28    1.84
  -4 -12  -4    6.07    0.39
   4 -12   4    6.11    0.39
  -4  12  -4    5.57    0.63
   4  12   4    7.63    0.66
   6 -12   4    3.91    0.32
  -6 -12  -4    4.38    0.34
   6  12   4    4.39    0.49
  -6  12  -4    4.76    0.62
  -8 -12  -4   12.36    0.70
   8 -12   4   13.64    0.68
  -8  12  -4   11.14    0.92
   8  12   4   11.79    0.85
  10 -12   4    9.76    0.57
  10  12   4    8.17    0.53
  12 -12   4    1.40    0.26
  12  12   4    1.60    0.26
  11 -13  -4    0.28    0.15
  11  13  -4    0.07    0.15
   9 -13  -4    1.08    0.19
   9  13  -4    1.38    0.22
   7 -13  -4    2.74    0.30
   7  13  -4    3.55    0.30
   7  13  -4    3.39    0.42
  -7  13   4    3.47    0.32
   5 -13  -4   13.48    0.75
   5  13  -4   13.63    0.95
  -5  13   4   14.60    0.88
   5  13  -4   13.90    0.72
   3 -13  -4    0.28    0.14
  -3 -13   4    0.05    0.12
   3  13  -4    0.38    0.22
  -3  13   4    0.08    0.16
  -1 -13   4    4.76    0.32
   1 -13  -4    4.48    0.32
   1  13  -4    4.67    0.60
  -1  13   4    4.84    0.50
  -1 -13  -4   24.89    1.19
   1 -13   4   24.47    1.17
   1  13   4   23.95    1.60
  -1  13  -4   28.97    1.64
   3 -13   4   28.05    1.25
  -3 -13  -4   26.28    1.26
   3  13   4   25.60    1.70
  -3  13  -4   26.44    1.66
   5 -13   4    2.59    0.27
  -5 -13  -4    2.91    0.29
  -5  13  -4    2.91    0.49
   5  13   4    3.74    0.54
  -7 -13  -4    0.43    0.18
   7  13   4    0.35    0.22
  -7  13  -4   -0.07    0.24
  -9 -13  -4    8.79    0.57
   9  13   4    8.65    0.68
  -9  13  -4    8.68    0.74
 -11 -13  -4    1.77    0.27
  10 -14  -4    5.46    0.39
  10  14  -4    5.54    0.41
   8 -14  -4    1.24    0.21
   8  14  -4    1.04    0.21
   6 -14  -4   29.10    1.40
   6  14  -4   28.69    1.37
  -6  14   4   29.25    1.60
   6  14  -4   28.29    1.66
  -4 -14   4   11.96    0.66
   4 -14  -4   11.54    0.65
   4  14  -4   10.35    0.84
  -4  14   4   12.58    0.80
   2 -14  -4    9.30    0.56
  -2 -14   4   10.00    0.55
  -2  14   4    9.91    0.75
   2  14  -4   10.24    0.82
   0 -14   4    0.39    0.13
   0 -14  -4    0.33    0.12
   0  14   4    0.53    0.28
   0  14  -4    0.62    0.28
  -2 -14  -4   56.47    2.55
   2 -14   4   55.30    2.53
  -2  14  -4   65.26    3.21
   2  14   4   52.64    3.21
  -4 -14  -4    0.91    0.18
   4 -14   4    0.73    0.16
   4  14   4    0.34    0.27
  -4  14  -4    0.81    0.31
  -6 -14  -4    7.87    0.52
  -6  14  -4    7.67    0.72
   6  14   4    8.97    0.74
  -8 -14  -4    6.92    0.49
   8  14   4    7.17    0.62
  -8  14  -4    6.81    0.66
 -10 -14  -4   16.83    0.91
   9 -15  -4   34.69    1.62
   7 -15  -4    1.10    0.21
  -7  15   4    0.97    0.22
  -5 -15   4    4.82    0.39
   5 -15  -4    5.43    0.40
  -5  15   4    4.87    0.44
   5  15  -4    3.89    0.50
  -3 -15   4   34.85    1.63
   3 -15  -4   34.47    1.64
   3  15  -4   32.03    2.03
  -3  15   4   38.46    1.99
  -1 -15   4   52.75    2.49
   1 -15  -4   51.32    2.50
  -1  15   4   59.03    3.08
   1  15  -4   63.10    3.14
   1 -15   4    1.49    0.20
  -1 -15  -4    1.18    0.20
  -1  15  -4    0.94    0.30
   1  15   4    2.03    0.44
   3 -15   4    0.55    0.15
  -3 -15  -4    0.55    0.17
  -3  15  -4    0.54    0.26
   3  15   4    0.49    0.32
   5 -15   4   48.08    2.19
  -5 -15  -4   47.05    2.21
   5  15   4   49.01    2.80
  -5  15  -4   49.42    2.73
  -7 -15  -4   20.10    1.05
  -7  15  -4   19.95    1.32
   7  15   4   20.95    1.34
  -9 -15  -4    2.68    0.33
  -9  15  -4    2.44    0.41
   9  15   4    2.22    0.37
  10 -16  -4    1.33    0.23
  10  16  -4    1.94    0.27
  -8 -16   4    0.04    0.16
   8 -16  -4    0.26    0.16
  -6 -16   4   13.92    0.79
   6 -16  -4   13.51    0.78
  -6  16   4   15.32    0.91
   6  16  -4   13.66    0.95
   4 -16  -4    2.52    0.29
  -4 -16   4    2.24    0.28
  -4  16   4    2.57    0.36
   4  16  -4    1.69    0.35
   2 -16  -4    5.14    0.40
  -2 -16   4    5.46    0.39
  -2  16   4    6.89    0.59
   2  16  -4    5.73    0.60
   0 -16   4    1.35    0.20
   0 -16  -4    1.42    0.22
   0  16   4    1.65    0.37
   0  16  -4    1.67    0.37
  -2 -16  -4   18.94    0.99
   2 -16   4   18.89    0.97
  -2  16  -4   22.40    1.34
   2  16   4   21.15    1.42
   4 -16   4    0.76    0.17
  -4 -16  -4    0.52    0.17
  -4  16  -4    0.63    0.27
   4  16   4    0.58    0.31
  -6 -16  -4    4.30    0.38
   6  16   4    3.85    0.58
  -6  16  -4    4.41    0.56
  -8 -16  -4    2.52    0.33
  -8  16  -4    2.02    0.39
   8  16   4    2.48    0.42
 -10 -16  -4    6.66    0.50
   9 -17  -4    0.76    0.19
  -9 -17   4    0.67    0.20
   7 -17  -4    0.18    0.16
  -7 -17   4    0.29    0.16
   5 -17  -4    2.10    0.29
  -5 -17   4    2.28    0.29
  -5  17   4    2.29    0.33
   5  17  -4    1.99    0.38
   3 -17  -4    2.19    0.29
  -3 -17   4    2.46    0.29
  -3  17   4    2.74    0.40
   3  17  -4    2.85    0.45
  -1 -17   4    2.06    0.25
   1 -17  -4    1.85    0.26
   1  17  -4    2.31    0.43
  -1  17   4    1.91    0.40
  -1 -17  -4    2.05    0.27
   1 -17   4    2.00    0.24
   1  17   4    2.44    0.49
  -1  17  -4    2.47    0.44
  -3 -17  -4    1.14    0.21
   3 -17   4    1.46    0.22
   3  17   4    1.09    0.38
  -3  17  -4    1.46    0.35
  -5 -17  -4    1.90    0.29
  -5  17  -4    1.62    0.36
   5  17   4    1.46    0.39
  -7 -17  -4    1.35    0.26
   7  17   4    1.24    0.34
  -7  17  -4    1.48    0.34
  -9 -17  -4    2.54    0.34
  -9  17  -4    1.96    0.38
   9  17   4    2.23    0.38
   6 -18  -4   19.43    1.01
  -6 -18   4   17.85    1.00
  -6  18   4   20.45    1.16
   6  18  -4   18.77    1.21
  -4 -18   4   10.39    0.62
   4 -18  -4    9.65    0.59
   4  18  -4    8.49    0.76
  -4  18   4   10.03    0.73
   2 -18  -4    0.44    0.16
  -2 -18   4    0.62    0.19
  -2  18   4    0.66    0.27
   2  18  -4    0.61    0.29
   0 -18   4    2.47    0.28
   0 -18  -4    2.23    0.28
   0  18  -4    2.77    0.46
   0  18   4    2.33    0.43
   2 -18   4   22.65    1.15
  -2 -18  -4   22.74    1.19
  -2  18  -4   26.77    1.54
   2  18   4   24.78    1.62
  -4 -18  -4    3.11    0.34
  -4  18  -4    3.42    0.48
   4  18   4    2.62    0.55
  -6 -18  -4    0.39    0.20
   6  18   4    0.43    0.30
  -6  18  -4    0.77    0.29
   5 -19  -4    5.62    0.44
  -5 -19   4    4.78    0.43
   5  19  -4    5.18    0.54
  -5  19   4    5.93    0.52
  -3 -19   4   10.41    0.64
   3  19  -4   11.38    0.86
  -3  19   4   10.03    0.77
   1 -19  -4   14.08    0.83
  -1 -19   4   14.26    0.82
  -1  19   4   16.92    1.11
   1  19  -4   17.93    1.13
   1 -19   4    3.27    0.30
  -1 -19  -4    2.80    0.32
  -1  19  -4    3.47    0.48
   1  19   4    4.08    0.58
  -3 -19  -4    1.38    0.25
   3  19   4    0.98    0.37
  -3  19  -4    1.76    0.36
  -5 -19  -4   14.86    0.87
   5  19   4   14.04    1.17
  -5  19  -4   16.94    1.09
   4 -20  -4    0.22    0.18
  -4 -20   4    0.03    0.17
  -4  20   4    0.18    0.21
   4  20  -4    0.37    0.24
   2 -20  -4   23.71    1.24
  -2 -20   4   22.89    1.23
  -2  20   4   27.77    1.55
   2  20  -4   25.88    1.57
   0 -20  -4    1.70    0.27
   0 -20   4    2.15    0.27
   0  20   4    2.95    0.48
   0  20  -4    1.92    0.38
  -2 -20  -4    6.81    0.52
   2 -20   4    7.12    0.49
  -2  20  -4    8.31    0.70
   2  20   4    7.40    0.77
  -4 -20  -4    2.06    0.32
  -4  20  -4    3.18    0.46
   4  20   4    2.65    0.54
  14   0  -5    0.05    0.17
 -14   0   5    0.13    0.17
  12   0  -5    0.41    0.19
 -12   0   5    0.26    0.19
  10   0  -5    0.45    0.16
 -10   0   5   -0.05    0.13
  -8   0   5    0.09    0.14
   8   0  -5    0.19    0.13
   6   0  -5    0.20    0.09
  -6   0   5    0.20    0.14
  -4   0   5   -0.01    0.09
   4   0  -5    0.23    0.09
   2   0  -5    0.22    0.07
  -2   0   5    0.63    0.10
   0   0   5    0.16    0.04
   0   0   5    0.15    0.06
   2   0   5    0.35    0.06
   2   0   5    0.23    0.09
   4   0   5    0.32    0.05
  -4   0  -5    0.00    0.08
   4   0   5    0.27    0.06
   6   0   5    0.40    0.09
   6   0   5    0.53    0.10
  -6   0  -5    0.05    0.10
  -8   0  -5    0.07    0.11
   8   0   5   -0.02    0.07
   8   0   5    0.11    0.10
  10   0   5    0.04    0.13
  10   0   5    0.19    0.11
 -10   0  -5    0.00    0.12
  12   0   5    0.04    0.14
  14   0   5   -0.04    0.17
  15  -1  -5    0.31    0.19
 -15  -1   5    0.30    0.21
 -15   1   5    0.26    0.20
  15   1  -5    0.00    0.18
 -13  -1   5   27.97    1.37
  13  -1  -5   27.18    1.36
 -13   1   5   27.03    1.35
  13   1  -5   25.67    1.34
  11  -1  -5   26.16    1.25
 -11  -1   5   24.73    1.27
 -11   1   5   23.29    1.24
  11   1  -5   25.18    1.24
  -9  -1   5    1.87    0.29
   9  -1  -5    2.28    0.27
  -9   1   5    2.11    0.30
   9   1  -5    1.93    0.26
  -7  -1   5    2.08    0.28
   7  -1  -5    2.27    0.25
  -7   1   5    1.84    0.27
   7   1  -5    2.24    0.25
   5  -1  -5  114.97    4.85
  -5  -1   5  117.54    4.86
   5   1  -5  113.31    4.83
  -5   1   5  101.94    4.86
   3  -1  -5   47.83    2.08
  -3  -1   5   44.87    2.07
   3   1  -5   49.22    2.07
  -3   1   5   46.37    2.10
  -1  -1   5    2.05    0.14
   1  -1  -5    2.14    0.15
  -1   1   5    2.11    0.16
  -1   1   5    2.28    0.15
   1   1  -5    2.35    0.18
   1   1  -5    2.54    0.14
   1  -1   5    7.20    0.34
   1   1   5    7.47    0.43
   1   1   5    7.07    0.34
  -1   1  -5    7.24    0.44
  -3   1  -5  145.57    7.12
   3   1   5  140.55    6.02
   3   1   5  142.14    7.11
   5  -1   5    2.32    0.16
   5  -1   5    2.42    0.17
   5   1   5    2.09    0.20
  -5   1  -5    2.18    0.22
   5   1   5    1.93    0.16
   5   1   5    2.28    0.15
   7  -1   5    0.03    0.08
  -7  -1  -5    0.06    0.10
   7  -1   5    0.05    0.07
   7   1   5    0.09    0.08
   7   1   5    0.18    0.08
  -7   1  -5    0.19    0.11
   9  -1   5   40.02    1.79
  -9  -1  -5   38.27    2.08
   9  -1   5   41.88    1.80
   9   1   5   38.43    1.79
  -9   1  -5   38.86    2.08
   9   1   5   40.21    1.79
  11  -1   5   29.88    1.42
  11   1   5   29.97    1.43
  13  -1   5    0.07    0.15
  13   1   5    0.21    0.17
  15  -1   5    0.07    0.16
  15   1   5    0.11    0.18
 -14  -2   5    0.05    0.17
  14  -2  -5    0.49    0.20
 -14   2   5    0.19    0.19
  14   2  -5    0.28    0.19
  12  -2  -5    6.79    0.49
 -12  -2   5    6.40    0.49
  12   2  -5    6.67    0.49
 -12   2   5    7.27    0.51
 -10  -2   5   35.24    1.71
  10  -2  -5   35.11    1.68
  10   2  -5   34.64    1.67
 -10   2   5   37.17    1.71
  -8  -2   5  108.69    4.82
   8  -2  -5  110.48    4.81
   8   2  -5  113.45    4.81
  -8   2   5  107.85    4.81
   6  -2  -5    9.52    0.52
  -6  -2   5    8.44    0.54
  -6   2   5    8.20    0.55
   6   2  -5    9.62    0.51
   4  -2  -5    9.21    0.51
  -4  -2   5    9.48    0.52
   4   2  -5    9.86    0.50
  -4   2   5    9.46    0.57
  -2  -2   5  333.60   14.60
   2  -2  -5  339.14   14.72
  -2   2   5  389.07   17.13
   2   2  -5  358.55   14.70
   2   2  -5  341.48   17.15
  -2   2   5  319.27   14.61
   0  -2   5  127.94    5.58
   0  -2  -5  133.57    5.63
   0   2  -5  134.91    6.59
   0   2   5  133.88    6.58
   0   2   5  130.82    5.57
  -2  -2  -5   20.48    0.88
   2  -2   5   20.89    0.89
   2   2   5   19.46    1.07
   2   2   5   19.66    0.88
  -2   2  -5   19.16    1.08
   4  -2   5    2.49    0.16
   4   2   5    2.21    0.20
   4   2   5    2.31    0.14
  -4   2  -5    2.55    0.24
   4   2   5    2.30    0.15
   6  -2   5  141.88    6.02
   6  -2   5  144.25    6.06
   6   2   5  140.95    7.08
   6   2   5  143.00    6.05
   6   2   5  137.36    6.02
  -6   2  -5  143.16    7.10
  -8  -2  -5   12.42    0.75
   8  -2   5   12.46    0.63
   8  -2   5   12.44    0.64
  -8   2  -5   13.22    0.76
   8   2   5   11.73    0.64
   8   2   5   12.78    0.63
  10  -2   5   14.63    0.75
 -10  -2  -5   13.55    0.83
  10   2   5   14.63    0.73
 -10   2  -5   14.22    0.85
  10   2   5   13.70    0.75
  12  -2   5    9.28    0.56
  12   2   5    8.52    0.56
  14  -2   5   29.29    1.44
  14   2   5   28.84    1.44
 -15  -3   5    2.71    0.34
  15  -3  -5    2.15    0.31
  15   3  -5    3.09    0.36
 -15   3   5    3.63    0.39
  13  -3  -5   16.53    0.92
 -13  -3   5   17.99    0.95
  13   3  -5   16.01    0.91
 -13   3   5   17.38    0.93
 -11  -3   5    2.54    0.34
  11  -3  -5    3.55    0.36
  11   3  -5    3.81    0.34
 -11   3   5    3.76    0.34
   9  -3  -5   43.11    2.04
  -9  -3   5   43.24    2.07
  -9   3   5   46.06    2.07
   9   3  -5   45.79    2.05
  -7  -3   5    0.92    0.20
   7  -3  -5    0.78    0.16
  -7   3   5    0.95    0.20
   7   3  -5    1.09    0.17
  -5  -3   5   93.63    3.84
   5  -3  -5   82.53    3.85
   5   3  -5   89.57    3.84
  -5   3   5   88.02    3.89
  -3  -3   5    2.17    0.18
   3  -3  -5    1.96    0.19
  -3   3   5    1.75    0.17
   3   3  -5    2.17    0.18
   3   3  -5    2.55    0.27
  -3   3   5    1.94    0.24
  -1  -3   5   98.26    4.07
   1  -3  -5   97.09    4.12
  -1   3   5   94.83    4.07
   1   3  -5   94.07    4.83
   1   3  -5   95.12    4.10
  -1   3   5   96.41    4.81
   1  -3   5   22.34    0.98
  -1  -3  -5   23.91    0.99
   1   3   5   21.84    0.96
  -1   3  -5   21.51    1.20
   1   3   5   20.85    1.18
   3  -3   5   78.97    3.35
   3   3   5   87.33    3.37
   3   3   5   75.63    3.97
   3   3   5   76.08    3.34
  -3   3  -5   75.24    3.99
   5  -3   5   19.57    0.87
   5  -3   5   19.28    0.88
   5   3   5   18.55    0.87
   5   3   5   19.72    0.87
   5   3   5   19.10    1.06
  -5   3  -5   19.35    1.08
   7  -3   5   51.50    2.26
   7  -3   5   50.84    2.25
  -7   3  -5   52.86    2.68
   7   3   5   52.71    2.26
   7   3   5   50.62    2.26
   7   3   5   50.48    2.65
   9  -3   5   20.83    1.00
   9   3   5   20.93    1.00
  -9   3  -5   20.98    1.19
   9   3   5   20.34    1.02
   9   3   5   21.15    1.15
  11  -3   5    9.97    0.60
  11   3   5   10.41    0.62
  11   3   5   10.67    0.58
  13  -3   5   11.96    0.71
  13   3   5   12.98    0.74
 -15  -3  -5    2.79    0.40
  15  -3   5    2.69    0.34
 -14  -4   5    6.42    0.49
  14  -4  -5    6.13    0.47
 -14   4   5    5.65    0.47
  14   4  -5    6.01    0.47
 -12  -4   5   23.05    1.18
  12  -4  -5   22.66    1.15
  12   4  -5   22.74    1.16
 -12   4   5   23.15    1.17
 -10  -4   5    2.19    0.30
  10  -4  -5    2.14    0.27
  10   4  -5    1.70    0.25
 -10   4   5    1.81    0.26
  -8  -4   5    0.23    0.14
   8  -4  -5    0.75    0.17
   8   4  -5    0.16    0.12
  -8   4   5    0.03    0.12
   6  -4  -5   66.11    3.05
  -6  -4   5   71.91    3.04
  -6   4   5   69.43    3.08
  -6   4   5   69.31    3.47
   6   4  -5   69.30    3.05
   4  -4  -5   76.33    3.35
  -4  -4   5   73.93    3.31
   4   4  -5   81.49    3.95
   4   4  -5   80.49    3.34
  -4   4   5   76.24    3.39
  -4   4   5   72.17    3.85
  -2  -4   5    5.12    0.29
   2  -4  -5    5.33    0.32
   2   4  -5    5.40    0.29
  -2   4   5    4.92    0.35
  -2   4   5    5.53    0.31
   2   4  -5    5.27    0.44
   0  -4  -5    9.49    0.43
   0  -4   5    8.96    0.41
   0   4   5    7.55    0.52
   0   4  -5    8.85    0.40
   0   4  -5    7.88    0.57
   0   4   5    8.71    0.39
  -2  -4  -5   87.85    3.67
   2  -4   5   89.80    3.64
   2   4   5   86.08    3.63
  -2   4  -5   82.79    4.36
   2   4   5   82.05    4.33
   4  -4   5   35.37    1.65
   4  -4   5   37.63    1.64
  -4   4  -5   38.19    2.01
   4   4   5   37.33    1.98
   4   4   5   39.76    1.65
   4   4   5   38.27    1.64
   6  -4   5    1.62    0.15
   6  -4   5    1.69    0.15
   6   4   5    1.76    0.16
  -6   4  -5    1.50    0.23
   6   4   5    2.24    0.22
   6   4   5    1.81    0.18
   8  -4   5   10.49    0.55
   8  -4   5   10.61    0.54
   8   4   5    9.62    0.63
   8   4   5   10.15    0.56
  -8   4  -5   11.14    0.69
   8   4   5    9.87    0.54
  10  -4   5   36.60    1.67
 -10   4  -5   37.05    1.97
  10   4   5   36.21    1.67
  10   4   5   35.43    1.69
  12  -4   5    0.27    0.15
  12   4   5    0.34    0.17
  14  -4   5   -0.11    0.15
  15  -5  -5    4.30    0.39
 -15  -5   5    4.57    0.41
 -15   5   5    4.25    0.40
  15   5  -5    4.46    0.41
 -13  -5   5    4.28    0.41
  13  -5  -5    4.57    0.39
 -13   5   5    4.51    0.40
  13   5  -5    4.46    0.39
  11  -5  -5    6.67    0.47
 -11  -5   5    7.42    0.51
  11   5  -5    7.10    0.48
 -11   5   5    6.96    0.49
   9  -5  -5    9.35    0.57
  -9  -5   5   10.45    0.60
   9   5  -5    9.70    0.57
  -9   5   5    9.52    0.58
  -7  -5   5    5.14    0.35
   7  -5  -5    4.27    0.33
  -7   5   5    4.22    0.35
   7   5  -5    5.49    0.35
  -5  -5   5   26.58    1.18
   5  -5  -5   24.27    1.19
  -5   5   5   25.73    1.35
   5   5  -5   25.84    1.19
  -5   5   5   25.21    1.24
   5   5  -5   25.24    1.38
  -3  -5   5   18.08    0.86
   3  -5  -5   19.16    0.91
   3   5  -5   19.65    0.87
   3   5  -5   17.68    1.14
  -3   5   5   17.55    0.92
  -3   5   5   18.75    1.03
   1  -5  -5    7.71    0.40
  -1  -5   5    7.95    0.38
  -1   5   5    7.86    0.37
   1   5  -5    7.46    0.59
  -1   5   5    6.55    0.49
   1   5  -5    7.99    0.38
   1  -5   5   25.67    1.10
  -1  -5  -5   26.53    1.13
   1  -5   5   25.01    1.10
  -1   5  -5   23.67    1.41
   1   5   5   25.36    1.08
   1   5   5   23.55    1.36
   3  -5   5   27.31    1.16
  -3  -5  -5   25.72    1.17
   3  -5   5   26.40    1.16
   3   5   5   25.70    1.43
  -3   5  -5   26.27    1.47
   3   5   5   26.35    1.14
   5  -5   5   35.52    1.68
   5  -5   5   37.72    1.68
   5   5   5   40.34    1.68
  -5   5  -5   39.26    2.07
   5   5   5   38.00    2.02
   5   5   5   39.14    1.69
   7  -5   5    5.57    0.32
   7  -5   5    5.54    0.32
   7   5   5    5.47    0.32
   7   5   5    5.21    0.40
   7   5   5    4.67    0.33
  -7   5  -5    5.34    0.45
   9  -5   5    6.07    0.39
  -9   5  -5    6.68    0.53
   9   5   5    6.19    0.39
   9   5   5    6.11    0.42
   9   5   5    6.51    0.45
  11  -5   5    9.55    0.58
  11   5   5    9.84    0.61
  11   5   5   10.32    0.57
  13  -5   5    2.03    0.30
  13   5   5    2.44    0.33
  15  -5   5    1.13    0.24
 -15  -5  -5    1.10    0.26
  14  -6  -5    1.86    0.27
 -14  -6   5    2.00    0.30
  14   6  -5    2.24    0.31
 -14   6   5    2.22    0.30
  12  -6  -5   11.08    0.63
 -12  -6   5   11.28    0.65
  12   6  -5    9.92    0.62
 -12   6   5   10.02    0.63
  10  -6  -5    5.49    0.37
 -10  -6   5    4.03    0.37
  10   6  -5    5.15    0.37
 -10   6   5    4.71    0.38
   8  -6  -5   30.67    1.42
  -8  -6   5   30.50    1.41
   8   6  -5   29.67    1.42
  -8   6   5   29.55    1.43
   6  -6  -5   21.67    1.08
  -6  -6   5   22.08    1.06
  -6   6   5   23.28    1.12
   6   6  -5   22.57    1.08
  -6   6   5   23.48    1.22
   6   6  -5   22.95    1.24
   4  -6  -5   17.39    0.86
  -4  -6   5   16.30    0.82
   4   6  -5   18.25    0.84
   4   6  -5   16.45    1.06
  -4   6   5   17.91    0.91
  -4   6   5   18.36    0.99
   2  -6  -5   25.48    1.18
  -2  -6   5   27.14    1.14
   2   6  -5   24.28    1.53
  -2   6   5   22.01    1.39
   2   6  -5   26.70    1.15
  -2   6   5   27.23    1.15
   0  -6   5    0.79    0.09
   0  -6  -5    0.73    0.11
   0   6   5    0.46    0.14
   0   6  -5    0.49    0.21
  -2  -6  -5   38.87    1.65
   2  -6   5   39.59    1.63
   2  -6   5   36.81    1.62
  -2   6  -5   35.75    2.05
   2   6   5   35.44    1.99
   2   6   5   36.91    1.59
   4  -6   5    1.73    0.15
   4  -6   5    1.32    0.13
  -4   6  -5    1.45    0.28
   4   6   5    1.34    0.12
   4   6   5    1.47    0.22
   4   6   5    1.38    0.13
   6  -6   5   27.36    1.21
   6  -6   5   23.78    1.21
   6   6   5   27.97    1.22
   6   6   5   27.01    1.48
   6   6   5   26.37    1.23
  -6   6  -5   29.02    1.55
   8  -6   5    0.63    0.14
  -8   6  -5    0.22    0.19
   8   6   5    0.48    0.15
   8   6   5    0.22    0.13
   8   6   5    0.32    0.11
  10  -6   5   16.71    0.84
  10   6   5   16.10    0.87
 -10   6  -5   16.47    1.04
  10   6   5   16.45    0.83
  12  -6   5    3.81    0.35
  12   6   5    4.00    0.33
  12   6   5    3.83    0.41
 -14  -6  -5    5.65    0.49
  14  -6   5    6.60    0.47
  13  -7  -5    6.73    0.46
 -13  -7   5    6.65    0.48
  13   7  -5    6.74    0.48
 -13   7   5    7.07    0.48
 -11  -7   5    1.29    0.22
  11  -7  -5    0.96    0.19
  11   7  -5    1.32    0.23
 -11   7   5    1.32    0.23
   9  -7  -5  103.83    4.60
  -9  -7   5  110.24    4.58
   9   7  -5  100.66    4.61
  -9   7   5  107.92    4.60
   7  -7  -5    6.97    0.43
  -7  -7   5    6.78    0.41
  -7   7   5    7.00    0.45
   7   7  -5    6.78    0.43
  -5  -7   5   15.83    0.81
   5  -7  -5   16.98    0.86
  -5   7   5   17.74    0.90
  -5   7   5   16.96    0.97
   5   7  -5   18.29    0.85
   5   7  -5   17.32    1.02
   3  -7  -5   40.48    1.72
  -3  -7   5   39.08    1.66
  -3   7   5   37.28    2.02
   3   7  -5   33.91    2.11
  -3   7   5   35.63    1.71
   3   7  -5   39.45    1.69
   1  -7  -5  109.19    4.55
  -1  -7   5  114.19    4.48
   1   7  -5  106.05    4.52
  -1   7   5  107.03    4.46
  -1   7   5   98.36    5.38
   1   7  -5   96.68    5.48
  -1  -7  -5    0.03    0.07
   1  -7   5    0.16    0.05
   1  -7   5    0.22    0.06
   1   7   5    0.08    0.12
  -1   7  -5    0.16    0.20
   3  -7   5   11.57    0.53
  -3  -7  -5   10.77    0.54
   3  -7   5   10.49    0.51
   3   7   5   11.16    0.72
   3   7   5   10.90    0.51
  -3   7  -5   10.24    0.78
   5  -7   5   74.70    3.17
   5  -7   5   74.34    3.14
   5   7   5   73.38    3.17
  -5   7  -5   75.30    3.86
   5   7   5   70.23    3.16
   5   7   5   71.12    3.78
   7  -7   5   64.66    3.07
   7  -7   5   71.30    3.03
   7   7   5   65.34    3.07
   7   7   5   71.85    3.62
   7   7   5   72.30    3.06
  -7   7  -5   75.22    3.72
   9  -7   5    3.25    0.27
  -9   7  -5    3.59    0.46
   9   7   5    3.42    0.34
   9   7   5    3.44    0.28
   9   7   5    3.30    0.34
  11  -7   5    0.11    0.14
  11   7   5    0.25    0.17
  11   7   5    0.24    0.13
  13  -7   5   28.22    1.37
 -13  -7  -5   27.32    1.39
  14  -8  -5    6.08    0.43
 -14  -8   5    6.31    0.45
 -14   8   5    5.67    0.43
  14   8  -5    5.36    0.43
  12  -8  -5   33.60    1.56
 -12  -8   5   34.54    1.57
  12   8  -5   32.26    1.58
 -12   8   5   31.91    1.56
  10  -8  -5   -0.02    0.12
 -10  -8   5    0.00    0.12
  10   8  -5    0.02    0.13
 -10   8   5    0.37    0.15
  -8  -8   5    2.51    0.25
   8  -8  -5    2.38    0.25
  -8   8   5    2.38    0.27
   8   8  -5    1.98    0.24
   6  -8  -5   60.81    2.85
  -6  -8   5   62.68    2.80
  -6   8   5   69.09    2.87
   6   8  -5   63.07    2.85
  -6   8   5   66.18    3.30
   6   8  -5   65.37    3.34
  -4  -8   5   71.20    3.27
   4  -8  -5   77.16    3.36
   4   8  -5   75.98    4.00
  -4   8   5   74.86    3.34
  -4   8   5   81.24    3.91
   4   8  -5   77.01    3.32
   2  -8  -5   13.48    0.68
  -2  -8   5   14.42    0.63
  -2   8   5   11.79    0.84
  -2   8   5   13.88    0.63
   2   8  -5   13.52    0.65
   2   8  -5   13.77    0.98
   0  -8  -5    0.10    0.08
   0  -8   5    0.08    0.06
   0  -8   5    0.10    0.05
   0   8   5    0.18    0.15
   0   8  -5    0.41    0.24
  -2  -8  -5  127.84    5.67
   2  -8   5  140.13    5.60
   2  -8   5  139.00    5.65
   2   8   5  127.26    6.74
  -2   8  -5  126.34    6.80
   4  -8   5   41.01    1.84
   4  -8   5   41.29    1.81
  -4  -8  -5   40.72    1.84
   4   8   5   43.90    2.27
  -4   8  -5   41.35    2.34
   6  -8   5   11.82    0.60
   6  -8   5   12.09    0.59
   6   8   5   12.10    0.78
   6   8   5   11.36    0.59
  -6   8  -5   11.67    0.87
   8  -8   5    4.48    0.31
   8   8   5    4.36    0.31
  -8   8  -5    4.75    0.51
   8   8   5    4.33    0.39
  10  -8   5   47.34    2.14
 -10   8  -5   48.63    2.62
  10   8   5   46.66    2.15
  12  -8   5    0.94    0.21
  12   8   5    0.92    0.19
  14  -8   5    2.58    0.33
  13  -9  -5    4.94    0.38
 -13   9   5    5.08    0.40
  13   9  -5    4.70    0.40
 -11  -9   5    1.89    0.24
  11  -9  -5    1.35    0.21
  11   9  -5    1.64    0.24
 -11   9   5    1.05    0.21
   9  -9  -5    9.91    0.57
  -9  -9   5   10.81    0.56
  -9   9   5   10.11    0.59
   9   9  -5   10.19    0.59
   7  -9  -5    0.96    0.17
  -7  -9   5    1.04    0.15
  -7   9   5    1.02    0.19
   7   9  -5    0.65    0.15
   5  -9  -5   14.53    0.79
  -5  -9   5   14.84    0.74
   5   9  -5   14.81    0.97
  -5   9   5   17.81    0.83
  -5   9   5   16.33    0.92
   5   9  -5   15.61    0.78
  -3  -9   5    0.80    0.10
   3  -9  -5    0.55    0.14
   3   9  -5    0.62    0.12
  -3   9   5    0.71    0.19
   3   9  -5    0.64    0.23
  -1  -9   5   18.71    0.88
   1  -9  -5   19.07    0.91
  -1  -9   5   19.66    0.85
  -1   9   5   17.44    1.15
   1   9  -5   19.38    1.27
   1  -9   5    5.33    0.26
   1  -9   5    4.88    0.27
  -1  -9  -5    4.26    0.29
  -1   9  -5    4.18    0.59
   1   9   5    4.26    0.44
   3  -9   5   14.95    0.68
   3  -9   5   15.22    0.70
  -3  -9  -5   14.45    0.71
   3   9   5   14.76    0.97
  -3   9  -5   12.76    1.00
   5  -9   5    8.68    0.49
  -5  -9  -5    9.59    0.50
   5  -9   5    9.26    0.46
   5   9   5    8.85    0.66
  -5   9  -5    8.01    0.72
   7  -9   5    2.67    0.22
   7   9   5    2.38    0.33
   7   9   5    2.37    0.24
  -7   9  -5    2.29    0.40
   9  -9   5    5.03    0.35
  -9   9  -5    5.07    0.55
   9   9   5    5.10    0.44
   9   9   5    4.55    0.34
  11  -9   5    3.29    0.32
  11   9   5    2.33    0.28
  13  -9   5    1.97    0.28
  13   9   5    1.88    0.26
  12 -10  -5    6.50    0.43
  12  10  -5    5.50    0.42
 -12  10   5    6.46    0.45
  10 -10  -5    3.70    0.32
 -10  10   5    4.11    0.34
   8 -10  -5    4.80    0.36
   8  10  -5    5.05    0.37
  -8  10   5    5.34    0.38
  -6 -10   5   16.94    0.82
   6 -10  -5   17.56    0.88
   6  10  -5   17.50    1.05
   6  10  -5   17.46    0.87
  -6  10   5   17.78    1.00
  -4 -10   5   22.41    1.01
   4 -10  -5   22.19    1.09
   4  10  -5   22.00    1.36
  -4  10   5   22.87    1.28
   4  10  -5   22.15    1.05
   2 -10  -5    5.38    0.36
  -2 -10   5    6.21    0.30
   2  10  -5    6.13    0.60
  -2  10   5    5.11    0.48
   2  10  -5    5.53    0.33
   0 -10   5   13.66    0.58
   0 -10   5   12.54    0.61
   0 -10  -5   12.01    0.63
   0  10  -5   12.27    0.95
   0  10   5   10.63    0.85
   2 -10   5   26.65    1.16
  -2 -10  -5   24.38    1.18
   2 -10   5   27.62    1.14
   2  10   5   23.78    1.54
  -2  10  -5   24.20    1.60
   4 -10   5    8.48    0.43
  -4 -10  -5    8.18    0.46
   4 -10   5    8.60    0.46
   4  10   5    8.45    0.68
  -4  10  -5    7.50    0.71
  -6 -10  -5    1.71    0.22
   6 -10   5    1.65    0.18
   6  10   5    1.70    0.31
  -6  10  -5    1.34    0.35
   8 -10   5    6.11    0.38
   8  10   5    6.13    0.39
  -8  10  -5    6.12    0.63
   8  10   5    6.04    0.51
  10 -10   5    8.84    0.53
 -10  10  -5    8.56    0.73
  10  10   5    8.63    0.52
  12 -10   5    2.64    0.31
  12  10   5    3.00    0.32
  13 -11  -5    1.02    0.21
  13  11  -5    0.94    0.21
  11 -11  -5    0.86    0.18
  11  11  -5    1.06    0.21
   9 -11  -5   32.88    1.53
   9  11  -5   32.40    1.54
   7 -11  -5   10.57    0.60
   7  11  -5   11.02    0.60
   5 -11  -5   11.13    0.61
  -5  11   5   10.43    0.68
   5  11  -5   10.08    0.57
   5  11  -5   10.55    0.75
   3 -11  -5   15.22    0.77
   3  11  -5   13.75    1.02
  -3  11   5   15.71    0.95
   3  11  -5   14.70    0.73
  -1 -11   5   73.13    3.22
   1 -11  -5   74.56    3.24
  -1  11   5   70.06    3.90
   1  11  -5   78.56    4.02
  -1 -11  -5    3.26    0.24
   1 -11   5    3.07    0.22
   1  11   5    3.03    0.47
  -1  11  -5    3.55    0.54
   3 -11   5    0.13    0.09
   3 -11   5    0.50    0.09
  -3 -11  -5    0.36    0.12
   3  11   5    0.35    0.23
  -3  11  -5    0.07    0.22
  -5 -11  -5   32.59    1.51
   5 -11   5   33.44    1.51
   5 -11   5   33.95    1.46
   5  11   5   33.41    1.91
  -5  11  -5   29.62    1.95
  -7 -11  -5   30.98    1.44
   7 -11   5   29.44    1.39
   7  11   5   30.89    1.76
  -7  11  -5   30.58    1.86
   9 -11   5    0.57    0.15
   9  11   5    0.72    0.17
   9  11   5    0.77    0.22
  -9  11  -5    0.36    0.26
  11 -11   5    0.67    0.19
  11  11   5    0.42    0.16
  13  11   5   15.60    0.85
  12 -12  -5   13.42    0.69
  12  12  -5   11.40    0.69
  10 -12  -5    3.20    0.31
  10  12  -5    2.66    0.29
   8 -12  -5   23.14    1.12
   8  12  -5   22.81    1.13
   6 -12  -5   11.49    0.67
   6  12  -5   12.37    0.82
   6  12  -5   12.86    0.67
  -6  12   5   12.34    0.77
   4 -12  -5   22.51    1.08
   4  12  -5   21.19    1.04
   4  12  -5   20.56    1.34
  -4  12   5   22.80    1.27
  -2 -12   5   32.22    1.49
   2 -12  -5   32.00    1.51
   2  12  -5   33.50    1.95
  -2  12   5   33.14    1.85
   0 -12   5   15.37    0.76
   0 -12  -5   16.48    0.80
   0  12  -5   16.96    1.14
   0  12   5   14.91    1.07
  -2 -12  -5   21.02    1.01
   2 -12   5   22.20    1.00
  -2  12  -5   21.11    1.41
   2  12   5   20.04    1.39
   4 -12   5    5.86    0.36
  -4 -12  -5    5.20    0.35
  -4  12  -5    4.48    0.62
   4  12   5    5.45    0.57
   6 -12   5   33.03    1.43
  -6 -12  -5   30.21    1.47
  -6  12  -5   29.83    1.91
   6  12   5   32.38    1.86
  -8 -12  -5    1.09    0.21
   8 -12   5    0.80    0.17
   8  12   5    1.14    0.28
  -8  12  -5    1.32    0.38
  10 -12   5   26.99    1.25
 -10  12  -5   23.44    1.56
  12 -12   5    0.18    0.17
  12  12   5    0.22    0.16
  11 -13  -5   12.35    0.69
  11  13  -5   12.56    0.71
   9 -13  -5    5.11    0.38
   9  13  -5    5.11    0.39
   7 -13  -5    3.32    0.33
   7  13  -5    3.15    0.30
   5 -13  -5   57.63    2.60
   5  13  -5   58.14    3.09
   5  13  -5   55.08    2.56
  -5  13   5   59.06    3.01
  -3 -13   5    7.41    0.45
   3 -13  -5    7.04    0.45
   3  13  -5    6.88    0.64
  -3  13   5    6.90    0.56
  -1 -13   5   16.49    0.79
   1 -13  -5   14.90    0.80
   1  13  -5   17.26    1.15
  -1  13   5   15.35    1.06
  -1 -13  -5   19.84    0.96
   1 -13   5   19.98    0.93
  -1  13  -5   21.75    1.35
   1  13   5   17.07    1.28
  -3 -13  -5   81.87    3.68
   3 -13   5   85.69    3.66
   3  13   5   82.74    4.54
  -3  13  -5   86.05    4.52
  -5 -13  -5    0.71    0.17
   5  13   5    0.52    0.26
  -5  13  -5    0.12    0.26
  -7 -13  -5    3.97    0.34
  -7  13  -5    4.07    0.59
   7  13   5    4.42    0.55
  -9 -13  -5   27.23    1.36
  -9  13  -5   29.34    1.73
   9  13   5   27.58    1.63
 -11 -13  -5   12.16    0.71
  10 -14  -5    7.41    0.48
  10  14  -5    7.73    0.51
   8 -14  -5    9.43    0.56
   8  14  -5    9.63    0.57
   6 -14  -5    0.21    0.15
   6  14  -5    0.34    0.20
   6  14  -5    0.50    0.16
  -6  14   5    0.40    0.17
  -4 -14   5    1.53    0.23
   4 -14  -5    1.37    0.22
  -4  14   5    1.50    0.27
   4  14  -5    1.36    0.31
  -2 -14   5   17.57    0.90
   2 -14  -5   17.98    0.92
   2  14  -5   19.15    1.24
  -2  14   5   18.40    1.16
   0 -14   5   17.29    0.86
   0 -14  -5   16.36    0.88
   0  14   5   18.06    1.20
   0  14  -5   20.54    1.26
  -2 -14  -5    0.11    0.11
   2 -14   5    0.09    0.11
   2  14   5   -0.24    0.21
  -2  14  -5    0.09    0.22
  -4 -14  -5    2.90    0.28
   4 -14   5    3.08    0.27
  -4  14  -5    3.85    0.56
   4  14   5    3.30    0.56
  -6 -14  -5   18.55    0.98
   6  14   5   20.19    1.31
  -6  14  -5   20.01    1.33
  -8 -14  -5    3.75    0.35
   8  14   5    3.70    0.48
  -8  14  -5    3.10    0.50
 -10 -14  -5    0.20    0.18
   9 -15  -5    1.27    0.23
   9  15  -5    1.34    0.23
   7 -15  -5    0.14    0.14
   7  15  -5    0.03    0.13
   5 -15  -5    3.33    0.31
  -5 -15   5    3.22    0.34
  -5  15   5    3.15    0.35
   5  15  -5    3.12    0.44
   3 -15  -5    0.78    0.18
  -3 -15   5    0.81    0.18
   3  15  -5    0.84    0.30
  -3  15   5    0.86    0.25
  -1 -15   5    3.79    0.30
   1 -15  -5    3.97    0.33
   1  15  -5    3.57    0.52
  -1  15   5    4.23    0.54
   1 -15   5    2.09    0.23
  -1 -15  -5    1.89    0.23
   1  15   5    1.95    0.44
  -1  15  -5    2.71    0.45
  -3 -15  -5    1.22    0.19
   3 -15   5    1.46    0.19
  -3  15  -5    1.55    0.39
   3  15   5    0.42    0.26
  -5 -15  -5    0.43    0.17
   5  15   5    0.27    0.25
  -5  15  -5   -0.02    0.23
  -7 -15  -5    0.42    0.18
  -7  15  -5    0.98    0.33
   7  15   5    1.03    0.34
  -9 -15  -5    0.57    0.19
   9  15   5    0.68    0.26
  -9  15  -5    0.62    0.29
  -8 -16   5   20.90    1.08
   8 -16  -5   21.74    1.08
   6 -16  -5    0.20    0.17
  -6 -16   5    0.03    0.15
  -6  16   5    0.08    0.15
   6  16  -5    0.46    0.21
   4 -16  -5    0.15    0.14
  -4 -16   5    0.16    0.16
   4  16  -5    0.17    0.18
  -4  16   5    0.12    0.17
   2 -16  -5   23.66    1.24
  -2 -16   5   24.67    1.23
  -2  16   5   27.23    1.55
   2  16  -5   28.21    1.62
   0 -16   5   16.42    0.87
   0 -16  -5   16.90    0.90
   0  16   5   19.31    1.25
   0  16  -5   19.85    1.24
  -2 -16  -5    1.89    0.26
   2 -16   5    2.13    0.24
  -2  16  -5    1.93    0.40
   2  16   5    2.17    0.45
  -4 -16  -5    1.42    0.24
   4  16   5    1.30    0.42
  -4  16  -5    1.54    0.37
  -6 -16  -5   24.11    1.22
  -6  16  -5   24.72    1.56
   6  16   5   24.96    1.62
  -8 -16  -5    4.22    0.38
  -8  16  -5    5.31    0.56
   8  16   5    4.35    0.56
   7 -17  -5    2.10    0.28
  -7 -17   5    2.18    0.29
   5 -17  -5   37.92    1.85
  -5 -17   5   40.08    1.85
   5  17  -5   37.27    2.20
  -5  17   5   41.53    2.15
  -3 -17   5    1.45    0.22
   3 -17  -5    1.97    0.26
   3  17  -5    1.61    0.36
  -3  17   5    1.77    0.33
   1 -17  -5    5.23    0.41
  -1 -17   5    5.65    0.40
  -1  17   5    5.98    0.60
   1  17  -5    6.91    0.63
  -1 -17  -5   13.73    0.75
   1 -17   5   12.94    0.71
  -1  17  -5   15.14    1.02
   1  17   5   13.80    1.05
  -3 -17  -5   35.71    1.74
  -3  17  -5   40.26    2.19
   3  17   5   35.61    2.27
  -5 -17  -5    0.44    0.18
   5  17   5    0.50    0.32
  -5  17  -5    0.79    0.30
  -7 -17  -5    1.51    0.26
  -7  17  -5    1.41    0.36
   7  17   5    1.90    0.41
   6 -18  -5    8.95    0.57
  -6 -18   5    8.33    0.57
  -6  18   5    9.20    0.64
   6  18  -5    7.95    0.68
  -4 -18   5    5.12    0.41
   4 -18  -5    4.77    0.41
   4  18  -5    4.55    0.57
  -4  18   5    5.56    0.50
  -2 -18   5   11.30    0.67
   2 -18  -5   11.86    0.69
   2  18  -5   12.78    0.91
  -2  18   5   12.14    0.87
   0 -18   5    1.20    0.20
   0 -18  -5    0.92    0.20
   0  18   5    1.64    0.38
   0  18  -5    1.80    0.38
  -2 -18  -5   13.19    0.75
   2 -18   5   13.24    0.73
  -2  18  -5   15.85    1.04
   2  18   5   13.31    1.10
  -4 -18  -5    0.71    0.20
  -4  18  -5    1.00    0.31
   4  18   5    0.55    0.36
  -6 -18  -5   14.25    0.84
   6  18   5   14.51    1.15
  -6  18  -5   15.76    1.07
  -5 -19   5    0.58    0.20
   5 -19  -5    0.71    0.22
  -5  19   5    0.52    0.22
   5  19  -5    0.65    0.26
  -3 -19   5    4.63    0.39
   3  19  -5    3.67    0.50
  -3  19   5    5.01    0.50
   1 -19  -5    8.44    0.57
  -1 -19   5    8.96    0.56
   1  19  -5    9.45    0.78
  -1  19   5   10.05    0.79
  -1 -19  -5    2.27    0.30
   1 -19   5    2.14    0.26
   1  19   5    1.31    0.42
  -1  19  -5    3.12    0.47
  -3 -19  -5    0.25    0.18
   3  19   5    0.02    0.30
  -3  19  -5    0.31    0.22
  -5 -19  -5    7.34    0.54
  -5  19  -5    8.00    0.68
   5  19   5    7.37    0.81
  -2 -20   5    5.69    0.44
   2 -20  -5    5.60    0.45
  -2  20   5    6.05    0.59
   2  20  -5    6.37    0.60
   0 -20  -5    3.17    0.36
   0 -20   5    2.77    0.32
   0  20  -5    4.59    0.56
   0  20   5    3.86    0.55
  -2 -20  -5    0.55    0.20
   2  20   5    0.53    0.35
  -2  20  -5    0.68    0.28
 -14   0   6    3.58    0.39
  14   0  -6    3.52    0.41
  12   0  -6   62.12    2.87
 -12   0   6   63.89    2.86
 -10   0   6    6.49    0.49
  10   0  -6    8.03    0.51
  -8   0   6    8.51    0.58
   8   0  -6    9.94    0.56
  -6   0   6   81.57    3.66
   6   0  -6   84.07    3.63
   4   0  -6  169.43    7.28
  -4   0   6  170.96    7.28
   2   0  -6    0.89    0.11
   2   0  -6    1.02    0.12
  -2   0   6    0.87    0.13
   0   0   6   38.36    1.64
   0   0   6   37.25    1.93
   2   0   6  198.06    8.35
   2   0   6  198.51    9.84
  -4   0  -6  196.86    9.68
   4   0   6  191.85    8.20
   6   0   6    9.69    0.47
  -6   0  -6   10.19    0.61
   6   0   6    9.30    0.48
   8   0   6    0.72    0.12
   8   0   6    0.44    0.11
  -8   0  -6    0.46    0.15
  10   0   6   72.64    3.18
 -10   0  -6   72.22    3.71
  12   0   6   13.06    0.73
  14   0   6    4.22    0.39
 -15  -1   6   13.55    0.78
  15  -1  -6   13.03    0.79
 -15   1   6   13.48    0.78
  13  -1  -6    4.04    0.41
 -13  -1   6    4.53    0.41
  13   1  -6    3.94    0.41
 -13   1   6    3.94    0.41
 -11  -1   6    3.26    0.37
  11  -1  -6    3.24    0.35
 -11   1   6    2.44    0.33
  11   1  -6    3.35    0.36
  -9  -1   6   51.00    2.37
   9  -1  -6   52.14    2.36
  -9   1   6   49.25    2.37
   9   1  -6   54.53    2.37
   7  -1  -6   24.07    1.14
  -7  -1   6   23.82    1.18
  -7   1   6   22.58    1.18
   7   1  -6   23.74    1.14
   5  -1  -6   24.48    1.17
  -5  -1   6   26.95    1.21
  -5   1   6   24.13    1.22
   5   1  -6   23.77    1.15
  -3  -1   6   11.61    0.61
   3  -1  -6   12.69    0.61
   3   1  -6   13.20    0.60
  -3   1   6   11.06    0.62
   1  -1  -6  136.64    6.01
  -1  -1   6  133.79    5.96
  -1   1   6  138.36    5.96
   1   1  -6  147.33    7.01
   1   1  -6  141.98    5.99
  -1   1   6  147.17    7.00
   1  -1   6    4.80    0.25
  -1   1  -6    4.88    0.33
   1   1   6    5.11    0.25
   1   1   6    4.76    0.32
  -3   1  -6   30.87    1.63
   3   1   6   30.89    1.62
   5  -1   6    7.09    0.34
   5  -1   6    6.99    0.36
   5   1   6    7.05    0.34
   5   1   6    6.17    0.35
   5   1   6    6.57    0.44
  -5   1  -6    7.13    0.46
  -7  -1  -6   64.25    3.32
   7  -1   6   66.34    2.81
   7  -1   6   64.42    2.81
   7   1   6   65.43    2.81
  -7   1  -6   65.23    3.32
   7   1   6   62.82    2.80
  -9  -1  -6    0.94    0.19
   9  -1   6    0.66    0.14
   9   1   6    0.77    0.15
   9   1   6    0.78    0.14
  -9   1  -6    1.40    0.22
  11  -1   6    6.08    0.42
  11   1   6    6.06    0.42
  13  -1   6    8.11    0.53
  13   1   6    8.02    0.54
  15  -1   6   10.68    0.67
  15   1   6   10.26    0.66
  14  -2  -6    1.10    0.25
 -14  -2   6    1.23    0.26
 -14   2   6    1.48    0.26
  14   2  -6    1.35    0.27
 -12  -2   6    0.12    0.16
  12  -2  -6    0.23    0.18
  12   2  -6    0.21    0.16
 -12   2   6    0.17    0.17
  10  -2  -6    5.77    0.41
 -10  -2   6    5.22    0.42
 -10   2   6    4.97    0.42
  10   2  -6    5.73    0.42
  -8  -2   6   18.11    0.95
   8  -2  -6   17.04    0.91
   8   2  -6   18.23    0.91
  -8   2   6   18.05    0.95
   6  -2  -6   12.72    0.68
  -6  -2   6   13.84    0.71
  -6   2   6   12.45    0.72
   6   2  -6   12.06    0.66
  -4  -2   6    0.09    0.10
   4  -2  -6    0.04    0.09
   4   2  -6   -0.05    0.07
  -4   2   6    0.11    0.13
   2  -2  -6    3.78    0.24
  -2  -2   6    3.56    0.23
   2   2  -6    3.57    0.22
  -2   2   6    3.24    0.23
   2   2  -6    3.67    0.27
  -2   2   6    3.54    0.24
   0  -2   6   28.92    1.25
   0  -2  -6   28.50    1.27
   0   2   6   28.06    1.49
   0   2  -6   28.07    1.50
   0   2   6   28.91    1.24
  -2  -2  -6    5.14    0.24
   2  -2   6    4.65    0.25
   2   2   6    4.42    0.32
  -2   2  -6    5.09    0.35
   2   2   6    4.66    0.24
   4  -2   6    0.22    0.06
   4   2   6    0.22    0.09
   4   2   6    0.28    0.05
   4   2   6    0.21    0.06
  -4   2  -6    0.18    0.11
   6  -2   6   20.47    0.94
   6  -2   6   20.70    0.95
   6   2   6   21.66    0.94
  -6   2  -6   19.91    1.15
   6   2   6   20.71    1.13
   6   2   6   20.29    0.94
  -8  -2  -6    4.64    0.36
   8  -2   6    4.26    0.28
   8   2   6    4.11    0.27
   8   2   6    3.98    0.29
  -8   2  -6    4.26    0.37
 -10  -2  -6   -0.03    0.12
  10  -2   6   -0.12    0.09
  10   2   6    0.08    0.12
 -10   2  -6    0.48    0.17
  12  -2   6    1.48    0.24
  12   2   6    1.43    0.24
  14  -2   6    5.23    0.43
  14   2   6    4.97    0.43
 -15  -3   6   12.71    0.71
  15  -3  -6   11.10    0.70
  15   3  -6   11.65    0.72
 -15   3   6   10.70    0.69
 -13  -3   6    0.57    0.20
  13  -3  -6    0.54    0.21
 -13   3   6    0.89    0.22
  13   3  -6    0.71    0.22
 -11  -3   6    1.35    0.25
  11  -3  -6    0.98    0.21
 -11   3   6    1.14    0.24
  11   3  -6    1.42    0.23
  -9  -3   6   35.83    1.69
   9  -3  -6   33.91    1.67
  -9   3   6   36.74    1.70
   9   3  -6   36.31    1.68
  -7  -3   6   34.22    1.59
   7  -3  -6   32.66    1.58
   7   3  -6   34.28    1.57
  -7   3   6   34.09    1.61
  -5  -3   6    0.32    0.12
   5  -3  -6    0.13    0.10
   5   3  -6    0.18    0.09
  -5   3   6    0.44    0.08
   5   3  -6    0.37    0.10
  -5   3   6    0.09    0.14
  -3  -3   6   15.17    0.78
   3  -3  -6   17.49    0.81
   3   3  -6   17.20    0.79
  -3   3   6   16.95    0.89
   3   3  -6   15.93    0.95
  -3   3   6   15.62    0.82
  -1  -3   6  134.96    5.74
   1  -3  -6  138.11    5.81
   1   3  -6  136.49    6.79
  -1   3   6  133.35    5.73
  -1   3   6  134.79    6.76
   1   3  -6  136.13    5.77
   1  -3   6   67.30    2.84
  -1  -3  -6   69.23    2.86
   1   3   6   64.93    2.82
   1   3   6   66.67    3.38
  -1   3  -6   63.84    3.39
   3  -3   6    0.53    0.08
  -3  -3  -6    0.68    0.08
   3   3   6    0.62    0.08
  -3   3  -6    0.53    0.13
   3   3   6    0.69    0.13
   5  -3   6   43.79    1.88
   5  -3   6   42.75    1.87
   5   3   6   42.52    2.24
   5   3   6   43.33    1.88
  -5   3  -6   41.46    2.26
   5   3   6   44.80    1.88
   7  -3   6   53.86    2.39
   7  -3   6   52.97    2.36
  -7   3  -6   54.88    2.82
   7   3   6   52.46    2.36
   7   3   6   56.56    2.37
   7   3   6   53.83    2.79
   9  -3   6    5.09    0.34
  -9   3  -6    5.78    0.43
   9   3   6    4.47    0.34
   9   3   6    5.13    0.32
   9   3   6    4.99    0.38
  11  -3   6    0.31    0.15
  11   3   6    0.40    0.15
  13  -3   6    7.50    0.51
  13   3   6    7.69    0.52
  15  -3   6    8.10    0.56
  15   3   6    7.92    0.56
  14  -4  -6    0.18    0.18
 -14  -4   6    0.22    0.18
 -14   4   6    0.50    0.20
  14   4  -6    0.11    0.17
  12  -4  -6   37.50    1.80
 -12  -4   6   39.19    1.81
 -12   4   6   38.87    1.80
  12   4  -6   37.07    1.81
  10  -4  -6    0.37    0.15
 -10  -4   6   -0.04    0.12
  10   4  -6    0.26    0.14
 -10   4   6    0.30    0.17
   8  -4  -6   18.16    0.95
  -8  -4   6   18.57    0.96
   8   4  -6   18.86    0.95
  -8   4   6   19.51    0.97
  -6  -4   6   36.05    1.64
   6  -4  -6   35.52    1.65
   6   4  -6   35.45    1.64
  -6   4   6   36.00    1.69
   4  -4  -6  106.61    4.38
  -4  -4   6   92.99    4.32
   4   4  -6  106.45    4.36
  -4   4   6   98.08    4.40
  -4   4   6  100.14    5.05
  -2  -4   6    4.01    0.25
   2  -4  -6    4.66    0.29
   2   4  -6    4.41    0.25
  -2   4   6    4.15    0.26
  -2   4   6    4.07    0.30
   2   4  -6    4.01    0.37
   0  -4  -6   29.52    1.27
   0  -4   6   28.32    1.25
   0   4  -6   29.28    1.24
   0   4  -6   27.13    1.54
   0   4   6   29.05    1.23
   0   4   6   27.11    1.51
   2  -4   6   70.80    3.06
  -2  -4  -6   77.09    3.08
   2   4   6   69.92    3.65
  -2   4  -6   68.91    3.66
   2   4   6   71.39    3.04
   4  -4   6   50.34    2.13
   4  -4   6   47.15    2.12
   4   4   6   47.64    2.11
   4   4   6   46.63    2.54
   4   4   6   55.47    2.14
  -4   4  -6   47.97    2.57
   6  -4   6   24.95    1.12
   6  -4   6   24.07    1.13
  -6   4  -6   25.63    1.40
   6   4   6   24.81    1.36
   6   4   6   26.30    1.13
   6   4   6   24.49    1.13
   8  -4   6    0.28    0.11
  -8   4  -6    0.35    0.16
   8   4   6    0.08    0.10
   8   4   6    0.27    0.09
   8   4   6    0.29    0.12
  10  -4   6   36.46    1.66
  10   4   6   35.84    1.66
  10   4   6   38.43    1.93
 -10   4  -6   35.88    1.97
  10   4   6   34.90    1.68
  12  -4   6    6.36    0.43
  12   4   6    5.17    0.43
  14  -4   6    4.03    0.38
  14   4   6    4.73    0.41
  15  -5  -6    6.15    0.46
 -15  -5   6    5.78    0.46
 -15   5   6    5.76    0.45
 -13  -5   6   12.38    0.73
  13  -5  -6   12.40    0.71
 -13   5   6   12.58    0.72
  13   5  -6   12.53    0.73
  11  -5  -6   29.03    1.37
 -11  -5   6   29.74    1.39
  11   5  -6   26.46    1.36
 -11   5   6   27.75    1.36
  -9  -5   6   10.75    0.62
   9  -5  -6   10.70    0.62
  -9   5   6   10.57    0.62
   9   5  -6   10.51    0.61
  -7  -5   6    2.94    0.27
   7  -5  -6    2.83    0.26
   7   5  -6    3.22    0.27
  -7   5   6    3.51    0.35
   5  -5  -6  120.61    5.23
  -5  -5   6  117.62    5.18
  -5   5   6  124.90    5.26
  -5   5   6  119.95    6.05
   5   5  -6  120.53    5.22
   5   5  -6  122.75    6.10
   3  -5  -6   39.50    1.73
  -3  -5   6   37.17    1.68
   3   5  -6   36.31    2.10
   3   5  -6   39.37    1.70
  -3   5   6   36.97    1.98
  -3   5   6   38.28    1.73
  -1  -5   6  119.02    4.89
   1  -5  -6  117.01    4.95
  -1   5   6  117.11    4.88
   1   5  -6  112.72    5.87
   1   5  -6  115.85    4.92
  -1   5   6  109.63    5.80
   1  -5   6    8.70    0.41
  -1  -5  -6    8.96    0.43
   1  -5   6    8.58    0.39
  -1   5  -6    8.10    0.58
   1   5   6    7.36    0.53
   1   5   6    7.81    0.38
   3  -5   6  230.24    9.54
  -3  -5  -6  230.26    9.55
   3  -5   6  235.87    9.49
   3   5   6  224.12    9.47
   3   5   6  210.52   11.20
  -3   5  -6  218.20   11.24
   5  -5   6    1.42    0.14
   5  -5   6    0.79    0.11
   5   5   6    1.17    0.13
   5   5   6    0.97    0.18
   5   5   6    1.07    0.12
  -5   5  -6    0.95    0.21
   7  -5   6   45.26    1.97
   7   5   6   42.85    1.98
   7   5   6   46.79    1.98
   7   5   6   44.31    2.35
  -7   5  -6   44.39    2.39
   9  -5   6   17.75    0.89
   9   5   6   18.71    0.89
   9   5   6   17.43    0.91
   9   5   6   18.93    1.05
  -9   5  -6   18.40    1.10
  11  -5   6   36.08    1.66
  11   5   6   35.62    1.68
  11   5   6   35.59    1.64
  13  -5   6    1.57    0.26
  13   5   6    2.47    0.32
  15  -5   6    1.14    0.23
 -15  -5  -6    0.70    0.24
  14  -6  -6    9.41    0.58
 -14  -6   6    8.98    0.58
 -14   6   6    8.43    0.56
  14   6  -6    8.97    0.59
 -12  -6   6    2.59    0.31
  12  -6  -6    3.09    0.33
 -12   6   6    2.93    0.32
  12   6  -6    2.66    0.31
  10  -6  -6   15.90    0.84
 -10  -6   6   16.01    0.84
  10   6  -6   14.87    0.84
 -10   6   6   16.88    0.85
  -8  -6   6  103.33    4.37
   8  -6  -6  100.36    4.40
  -8   6   6  103.15    4.40
   8   6  -6   96.16    4.40
   6  -6  -6    1.08    0.18
  -6  -6   6    0.67    0.14
   6   6  -6    0.97    0.17
  -6   6   6    1.30    0.23
  -6   6   6    0.95    0.16
  -4  -6   6    3.94    0.27
   4  -6  -6    4.89    0.32
   4   6  -6    4.47    0.29
  -4   6   6    3.92    0.35
  -4   6   6    4.30    0.34
   4   6  -6    4.53    0.42
   2  -6  -6   87.68    3.76
  -2  -6   6   90.32    3.70
   2   6  -6   89.38    3.73
   2   6  -6   80.39    4.51
  -2   6   6   89.30    3.70
  -2   6   6   81.27    4.40
   0  -6   6  130.20    5.23
   0  -6  -6  129.24    5.30
   0   6  -6  114.44    6.30
   0   6   6  114.00    6.23
   0   6   6  121.46    5.21
   0   6  -6  130.70    5.27
  -2  -6  -6    0.94    0.12
   2  -6   6    1.47    0.10
   2  -6   6    1.26    0.12
  -2   6  -6    1.31    0.26
   2   6   6    0.85    0.17
   2   6   6    0.94    0.08
   4  -6   6    0.41    0.08
  -4  -6  -6    0.62    0.10
   4  -6   6    0.23    0.07
   4   6   6    0.22    0.13
  -4   6  -6    0.36    0.17
   4   6   6    0.36    0.07
   6  -6   6   85.30    3.56
  -6   6  -6   82.07    4.29
   6   6   6   86.26    3.58
   6   6   6   80.49    4.23
   6   6   6   79.60    3.56
   8  -6   6   24.08    1.12
  -8   6  -6   24.64    1.42
   8   6   6   24.79    1.13
   8   6   6   22.65    1.14
   8   6   6   24.65    1.35
  10  -6   6    1.14    0.19
  10   6   6    0.92    0.19
  10   6   6    1.40    0.23
 -10   6  -6    1.23    0.28
  10   6   6    1.23    0.18
  12  -6   6    2.22    0.27
  12   6   6    2.51    0.32
 -14  -6  -6   19.03    1.04
  13  -7  -6    2.78    0.31
 -13  -7   6    2.39    0.30
 -13   7   6    2.39    0.29
  13   7  -6    2.65    0.31
 -11  -7   6    6.44    0.42
  11  -7  -6    4.95    0.38
  11   7  -6    5.19    0.39
 -11   7   6    4.82    0.39
   9  -7  -6    1.80    0.23
  -9  -7   6    1.59    0.22
  -9   7   6    1.81    0.25
   9   7  -6    1.94    0.24
  -7  -7   6    0.21    0.11
   7  -7  -6    0.35    0.12
  -7   7   6    0.35    0.16
   7   7  -6    0.26    0.12
  -5  -7   6   10.86    0.58
   5  -7  -6   11.36    0.61
  -5   7   6   12.04    0.66
   5   7  -6   11.15    0.74
  -5   7   6   11.98    0.70
   5   7  -6   11.32    0.60
  -3  -7   6   11.43    0.55
   3  -7  -6   11.48    0.60
  -3   7   6   11.74    0.71
   3   7  -6   11.01    0.56
  -3   7   6   10.61    0.58
   3   7  -6   10.09    0.80
  -1  -7   6    0.89    0.11
   1  -7  -6    0.65    0.13
   1   7  -6    0.73    0.10
   1   7  -6    1.49    0.34
  -1   7   6    0.48    0.16
  -1   7   6    0.80    0.08
  -1  -7  -6    4.73    0.28
   1  -7   6    4.61    0.25
   1  -7   6    4.27    0.24
  -1   7  -6    4.46    0.47
   1   7   6    4.48    0.22
   1   7   6    4.44    0.40
   3  -7   6   17.93    0.83
  -3  -7  -6   17.89    0.85
   3  -7   6   19.67    0.84
   3   7   6   18.25    0.81
  -3   7  -6   16.89    1.13
   3   7   6   17.66    1.08
   5  -7   6    1.73    0.16
   5  -7   6    1.88    0.18
  -5  -7  -6    1.82    0.18
  -5   7  -6    1.55    0.33
   5   7   6    1.73    0.27
   5   7   6    1.83    0.18
   7  -7   6    0.10    0.08
   7   7   6    0.23    0.12
   7   7   6    0.16    0.13
  -7   7  -6    0.22    0.21
   7   7   6    0.21    0.10
   9  -7   6    5.63    0.37
   9   7   6    5.38    0.36
   9   7   6    5.97    0.45
  -9   7  -6    6.28    0.56
   9   7   6    5.28    0.40
  11  -7   6    4.62    0.35
  11   7   6    4.51    0.35
  11   7   6    5.14    0.44
  13  -7   6    0.03    0.15
  14  -8  -6    1.97    0.26
 -14  -8   6    2.16    0.28
  14   8  -6    1.39    0.26
 -14   8   6    1.79    0.26
 -12  -8   6    0.43    0.17
  12  -8  -6    0.05    0.15
  12   8  -6    0.48    0.16
 -12   8   6    0.28    0.16
 -10  -8   6    5.08    0.36
  10  -8  -6    4.62    0.35
  10   8  -6    4.88    0.38
 -10   8   6    5.29    0.38
   8  -8  -6   14.26    0.74
  -8  -8   6   14.53    0.72
  -8   8   6   14.24    0.76
   8   8  -6   13.55    0.74
  -6  -8   6    2.33    0.21
   6  -8  -6    2.14    0.24
  -6   8   6    2.42    0.29
   6   8  -6    2.43    0.26
  -6   8   6    2.70    0.26
   6   8  -6    2.46    0.27
  -4  -8   6    0.14    0.08
   4  -8  -6    0.13    0.11
   4   8  -6    0.41    0.10
  -4   8   6    0.16    0.12
   4   8  -6   -0.14    0.13
  -4   8   6    0.42    0.15
   2  -8  -6    7.10    0.42
  -2  -8   6    8.14    0.38
   2   8  -6    7.15    0.39
  -2   8   6    7.50    0.37
   2   8  -6    6.62    0.63
  -2   8   6    7.22    0.54
   0  -8   6   35.79    1.56
   0  -8   6   36.62    1.54
   0  -8  -6   36.55    1.59
   0   8   6   32.51    1.94
   0   8  -6   34.76    2.05
   2  -8   6    0.53    0.09
   2  -8   6    0.74    0.10
  -2  -8  -6    0.56    0.11
  -2   8  -6    0.76    0.28
   2   8   6    0.82    0.22
  -4  -8  -6    1.78    0.16
   4  -8   6    2.19    0.17
   4  -8   6    1.86    0.16
  -4   8  -6    1.91    0.37
   4   8   6    1.71    0.27
   6  -8   6   23.89    1.08
  -6  -8  -6   23.45    1.10
  -6   8  -6   23.54    1.44
   6   8   6   23.28    1.36
   8  -8   6    6.74    0.40
   8   8   6    7.01    0.52
   8   8   6    6.76    0.40
  -8   8  -6    6.26    0.61
  10  -8   6    0.21    0.13
  10   8   6    0.13    0.14
 -10   8  -6    0.38    0.25
  10   8   6    0.22    0.13
  12  -8   6    0.30    0.14
  12   8   6    0.12    0.13
  14  -8   6    6.04    0.47
  13  -9  -6   22.84    1.12
 -13  -9   6   23.95    1.15
 -13   9   6   22.14    1.11
  13   9  -6   20.87    1.13
  11  -9  -6   25.45    1.25
 -11  -9   6   27.93    1.24
 -11   9   6   24.72    1.24
  11   9  -6   25.16    1.27
  -9  -9   6    3.95    0.30
   9  -9  -6    4.14    0.32
  -9   9   6    3.29    0.31
   9   9  -6    3.64    0.31
  -7  -9   6    1.07    0.16
   7  -9  -6    0.77    0.15
   7   9  -6    0.75    0.16
  -7   9   6    0.92    0.19
  -5  -9   6   76.98    3.45
   5  -9  -6   76.61    3.53
   5   9  -6   77.97    4.15
  -5   9   6   84.42    4.10
  -5   9   6   83.94    3.52
   5   9  -6   80.95    3.50
  -3  -9   6   31.98    1.39
   3  -9  -6   31.98    1.46
   3   9  -6   30.34    1.83
   3   9  -6   31.31    1.42
  -3   9   6   30.36    1.72
  -1  -9   6    2.81    0.17
  -1  -9   6    2.21    0.18
   1  -9  -6    2.32    0.22
   1   9  -6    2.77    0.48
  -1   9   6    1.79    0.32
  -1  -9  -6   14.20    0.69
   1  -9   6   15.32    0.65
   1  -9   6   13.76    0.66
   1   9   6   13.22    0.93
  -1   9  -6   12.30    1.00
   3  -9   6  134.21    5.51
  -3  -9  -6  121.75    5.52
   3  -9   6  130.97    5.46
  -3   9  -6  124.82    6.65
   3   9   6  131.39    6.60
   5  -9   6    6.00    0.34
  -5  -9  -6    5.95    0.36
   5   9   6    6.09    0.52
  -5   9  -6    6.08    0.61
   7  -9   6    2.58    0.22
  -7  -9  -6    2.74    0.24
   7   9   6    2.74    0.37
  -7   9  -6    1.84    0.38
   9  -9   6   18.36    0.93
   9   9   6   18.89    1.14
  -9   9  -6   20.24    1.27
   9   9   6   19.54    0.94
  11  -9   6   28.59    1.37
  11   9   6   28.98    1.37
  13  -9   6   -0.10    0.14
  12 -10  -6   10.75    0.60
  12  10  -6    9.37    0.60
 -12  10   6    9.64    0.58
  10 -10  -6    3.11    0.28
 -10  10   6    3.27    0.32
  10  10  -6    3.40    0.34
  -8 -10   6   52.79    2.38
   8 -10  -6   50.98    2.43
   8  10  -6   52.60    2.44
  -8  10   6   60.95    2.45
  -6 -10   6    1.42    0.17
   6 -10  -6    1.06    0.18
  -6  10   6    1.12    0.20
   6  10  -6    1.03    0.22
   6  10  -6    1.14    0.18
   4 -10  -6   21.55    1.06
  -4 -10   6   21.20    0.98
  -4  10   6   22.78    1.24
   4  10  -6   20.93    1.02
   4  10  -6   20.63    1.31
  -2 -10   6   38.07    1.58
   2 -10  -6   36.23    1.66
   2  10  -6   35.61    1.62
  -2  10   6   33.85    1.99
   2  10  -6   36.88    2.12
   0 -10   6   89.25    3.40
   0 -10   6   78.36    3.44
   0 -10  -6   79.38    3.47
   0  10   6   71.75    4.17
   0  10  -6   77.68    4.28
  -2 -10  -6   15.18    0.75
   2 -10   6   16.17    0.73
   2 -10   6   16.37    0.71
   2  10   6   14.01    1.01
  -2  10  -6   13.21    1.07
   4 -10   6   14.75    0.68
   4 -10   6   14.85    0.71
  -4 -10  -6   13.64    0.71
  -4  10  -6   14.07    1.05
   4  10   6   14.98    0.99
  -6 -10  -6   48.55    2.18
   6 -10   6   48.88    2.14
   6  10   6   49.33    2.66
  -6  10  -6   47.94    2.73
   8 -10   6   19.89    0.96
  -8 -10  -6   19.35    0.99
  -8  10  -6   19.32    1.31
   8  10   6   21.30    1.22
  10 -10   6   12.65    0.69
 -10  10  -6   12.90    0.95
  10  10   6   13.59    0.84
  10  10   6   12.25    0.69
  12 -10   6    0.02    0.15
  12  10   6    0.06    0.13
  13 -11  -6    0.33    0.17
  13  11  -6    0.76    0.21
  11 -11  -6    0.56    0.17
  11  11  -6    0.49    0.17
   9 -11  -6   12.93    0.69
   9  11  -6   12.58    0.70
   7 -11  -6   11.04    0.62
   7  11  -6   10.86    0.61
   5 -11  -6   10.40    0.62
  -5  11   6   11.30    0.70
   5  11  -6   10.34    0.58
   5  11  -6   11.44    0.77
   3 -11  -6    4.36    0.34
   3  11  -6    4.38    0.55
  -3  11   6    4.84    0.43
   3  11  -6    4.27    0.29
  -1 -11   6   54.60    2.40
   1 -11  -6   55.23    2.43
   1  11  -6   58.20    3.08
  -1  11   6   51.08    2.94
   1 -11   6    1.81    0.15
   1 -11   6    1.95    0.18
  -1 -11  -6    1.19    0.17
   1  11   6    1.59    0.34
  -1  11  -6    1.43    0.37
   3 -11   6    2.07    0.20
  -3 -11  -6    1.97    0.22
   3 -11   6    1.80    0.16
  -3  11  -6    1.91    0.40
   3  11   6    2.73    0.44
   5 -11   6    2.21    0.19
  -5 -11  -6    1.91    0.23
  -5  11  -6    1.66    0.41
   5  11   6    2.95    0.42
  -7 -11  -6   31.04    1.47
   7 -11   6   32.19    1.43
  -7  11  -6   31.27    1.90
   7  11   6   30.55    1.80
   9 -11   6    0.98    0.18
  -9 -11  -6    0.73    0.18
  -9  11  -6    0.91    0.34
   9  11   6    1.32    0.27
  11 -11   6    4.27    0.36
  11  11   6    4.53    0.36
  13 -11   6    5.51    0.45
  12 -12  -6    5.71    0.40
  12  12  -6    5.28    0.42
  10 -12  -6    7.02    0.45
  10  12  -6    6.92    0.47
   8 -12  -6    4.02    0.32
   8  12  -6    3.65    0.32
   6 -12  -6    8.36    0.53
  -6  12   6    9.21    0.59
   6  12  -6    8.65    0.63
   6  12  -6    8.46    0.51
   4 -12  -6   21.63    1.08
   4  12  -6   20.83    1.34
  -4  12   6   22.75    1.27
   4  12  -6   21.80    1.04
  -2 -12   6   12.35    0.64
   2 -12  -6   11.87    0.66
  -2  12   6   12.31    0.84
   2  12  -6   12.85    0.94
   0 -12   6    7.86    0.44
   0 -12  -6    8.63    0.48
   0  12   6    7.87    0.69
   0  12  -6    8.97    0.76
   2 -12   6    6.43    0.37
  -2 -12  -6    6.74    0.40
   2  12   6    5.81    0.61
  -2  12  -6    6.81    0.69
  -4 -12  -6    9.29    0.53
  -4  12  -6   10.43    0.87
   4  12   6   10.21    0.81
   6 -12   6    3.67    0.27
  -6 -12  -6    3.29    0.29
  -6  12  -6    3.92    0.58
   6  12   6    4.47    0.47
   8 -12   6    8.25    0.46
  -8 -12  -6    7.17    0.48
   8  12   6    7.19    0.62
  -8  12  -6    6.95    0.72
  10 -12   6    9.93    0.58
 -10 -12  -6    8.72    0.58
  10  12   6    9.97    0.70
 -10  12  -6    9.51    0.81
  12 -12   6    4.39    0.37
 -12 -12  -6    3.40    0.37
  11 -13  -6    4.07    0.34
  11  13  -6    3.67    0.35
   9 -13  -6    0.68    0.18
   9  13  -6    0.56    0.17
   7 -13  -6    0.00    0.13
   7  13  -6    0.08    0.13
   5 -13  -6   16.23    0.90
  -5  13   6   17.87    1.04
   5  13  -6   17.80    0.88
   5  13  -6   17.71    1.11
   3 -13  -6    4.19    0.33
  -3 -13   6    4.37    0.32
  -3  13   6    4.00    0.42
   3  13  -6    4.66    0.57
  -1 -13   6    3.56    0.27
   1 -13  -6    3.71    0.29
   1  13  -6    4.32    0.58
  -1  13   6    4.00    0.51
  -1 -13  -6    1.21    0.18
   1 -13   6    1.48    0.18
  -1  13  -6    1.33    0.37
   1  13   6    1.35    0.37
   3 -13   6   22.86    1.06
  -3 -13  -6   21.90    1.08
  -3  13  -6   22.22    1.49
   3  13   6   22.61    1.49
  -5 -13  -6    1.41    0.20
  -5  13  -6    1.61    0.39
   5  13   6    1.55    0.38
  -7 -13  -6    2.90    0.30
   7  13   6    2.32    0.41
  -7  13  -6    1.69    0.41
  -9 -13  -6    1.89    0.28
   9  13   6    2.28    0.36
  -9  13  -6    2.74    0.48
 -11 -13  -6    5.93    0.44
  10 -14  -6    0.49    0.17
  10  14  -6    0.45    0.17
   8 -14  -6   10.32    0.60
   8  14  -6   10.46    0.61
   6 -14  -6   12.39    0.68
  -6  14   6   12.02    0.75
   6  14  -6   11.70    0.81
   6  14  -6   11.10    0.64
  -4 -14   6   41.27    1.88
   4 -14  -6   41.86    1.90
  -4  14   6   43.13    2.22
   4  14  -6   36.70    2.27
   2 -14  -6    3.54    0.31
  -2 -14   6    3.22    0.28
   2  14  -6    3.44    0.49
  -2  14   6    3.37    0.43
   0 -14  -6    7.92    0.48
   0 -14   6    7.83    0.45
   0  14   6    7.28    0.70
   0  14  -6    9.74    0.76
   2 -14   6   28.69    1.28
  -2 -14  -6   26.32    1.30
  -2  14  -6   30.15    1.76
   2  14   6   25.64    1.75
  -4 -14  -6   22.25    1.13
  -4  14  -6   24.24    1.53
   4  14   6   24.02    1.58
  -6 -14  -6    8.81    0.54
  -6  14  -6    8.70    0.82
   6  14   6   10.68    0.83
  -8 -14  -6    0.44    0.18
   8  14   6    0.55    0.25
  -8  14  -6    0.57    0.31
 -10 -14  -6   17.39    0.95
 -10  14  -6   18.25    1.22
   9 -15  -6   27.57    1.33
   7 -15  -6   17.24    0.93
   7  15  -6   18.59    0.93
  -5 -15   6    3.34    0.31
   5 -15  -6    3.43    0.32
   5  15  -6    3.23    0.44
  -5  15   6    3.73    0.37
  -3 -15   6    0.49    0.17
   3 -15  -6    0.65    0.19
   3  15  -6    0.42    0.22
  -3  15   6    0.38    0.20
   1 -15  -6   71.87    3.37
  -1 -15   6   71.54    3.35
   1  15  -6   87.25    4.15
  -1  15   6   77.55    4.07
   1 -15   6   11.23    0.61
  -1 -15  -6   11.89    0.65
   1  15   6   10.94    0.93
  -1  15  -6   12.87    0.93
  -3 -15  -6   10.11    0.59
  -3  15  -6   11.54    0.90
   3  15   6   10.00    0.92
  -5 -15  -6   10.86    0.64
   5  15   6   11.60    0.95
  -5  15  -6   11.60    0.93
  -7 -15  -6   45.25    2.19
   7  15   6   50.14    2.73
  -7  15  -6   48.42    2.73
  -9 -15  -6    0.20    0.16
   9  15   6    0.15    0.21
  -9  15  -6    0.23    0.25
   8 -16  -6    4.41    0.37
   6 -16  -6    4.31    0.37
  -6 -16   6    4.16    0.37
   6  16  -6    4.69    0.47
  -6  16   6    4.90    0.41
   4 -16  -6   13.75    0.74
  -4 -16   6   12.55    0.72
  -4  16   6   14.19    0.87
   4  16  -6   11.74    0.91
   2 -16  -6    0.87    0.20
  -2 -16   6    0.67    0.17
   2  16  -6    0.74    0.29
  -2  16   6    1.04    0.28
   0 -16   6    0.95    0.17
   0 -16  -6    1.12    0.19
   0  16   6    0.68    0.31
   0  16  -6    1.28    0.34
  -2 -16  -6   13.11    0.73
   2 -16   6   13.57    0.71
  -2  16  -6   15.21    1.05
   2  16   6   13.70    1.10
  -4 -16  -6    8.97    0.54
   4  16   6    7.93    0.85
  -4  16  -6    9.59    0.80
  -6 -16  -6    1.84    0.27
   6  16   6    1.22    0.36
  -6  16  -6    1.14    0.36
  -8 -16  -6    0.13    0.17
  -8  16  -6    0.46    0.29
   8  16   6   -0.09    0.20
  -7 -17   6    0.71    0.20
   7 -17  -6    1.20    0.23
   5 -17  -6    3.08    0.35
  -5 -17   6    2.87    0.33
   5  17  -6    2.91    0.41
  -5  17   6    3.07    0.38
   3 -17  -6    2.77    0.33
  -3 -17   6    2.69    0.30
   3  17  -6    2.55    0.41
  -3  17   6    3.21    0.42
   1 -17  -6    0.78    0.18
  -1 -17   6    0.98    0.18
  -1  17   6    1.14    0.30
   1  17  -6    0.79    0.30
  -1 -17  -6    3.77    0.32
   1 -17   6    3.65    0.30
   1  17   6    4.24    0.61
  -1  17  -6    4.31    0.56
  -3 -17  -6    3.11    0.33
  -3  17  -6    2.91    0.48
   3  17   6    2.75    0.55
  -5 -17  -6    2.56    0.32
   5  17   6    3.24    0.58
  -5  17  -6    2.64    0.46
  -7 -17  -6    0.42    0.20
   7  17   6    0.31    0.28
  -7  17  -6    0.38    0.27
  -6 -18   6    8.91    0.58
   6 -18  -6    8.71    0.58
   6  18  -6    9.24    0.73
  -6  18   6    9.20    0.65
  -4 -18   6   17.26    0.92
   4 -18  -6   17.29    0.94
   4  18  -6   17.41    1.15
  -4  18   6   17.99    1.10
  -2 -18   6    0.58    0.18
   2 -18  -6    0.65    0.19
   2  18  -6    0.35    0.25
  -2  18   6    0.62    0.26
   0 -18  -6    0.27    0.17
   0 -18   6    0.29    0.15
   0  18   6    0.47    0.30
   0  18  -6    0.41    0.25
  -2 -18  -6   16.39    0.90
   2  18   6   15.71    1.25
  -2  18  -6   18.76    1.18
  -4 -18  -6   14.63    0.83
   4  18   6   14.81    1.22
  -4  18  -6   16.12    1.10
  -6 -18  -6   -0.03    0.15
   6  18   6    0.17    0.28
  -6  18  -6    0.18    0.25
  -5 -19   6    7.73    0.54
  -5  19   6    8.64    0.62
   5  19  -6    7.78    0.66
  -3 -19   6    0.24    0.17
   3 -19  -6    0.46    0.19
  -3  19   6    0.14    0.20
   3  19  -6    0.42    0.24
  -1 -19   6   21.74    1.14
   1 -19  -6   22.11    1.17
  -1  19   6   25.09    1.49
   1  19  -6   25.74    1.50
  -1 -19  -6    1.39    0.25
   1  19   6    1.33    0.41
  -1  19  -6    1.53    0.34
  -3 -19  -6    7.97    0.55
   3  19   6    7.25    0.82
  -3  19  -6    8.89    0.74
  -5 -19  -6    1.94    0.31
  -5  19  -6    1.99    0.41
   5  19   6    1.62    0.45
   2 -20  -6    7.89    0.56
  -2 -20   6    8.09    0.53
   2  20  -6    8.86    0.73
  -2  20   6    8.58    0.70
   0 -20  -6   12.14    0.74
   0  20   6   14.43    1.02
  -2 -20  -6    1.93    0.30
   2  20   6    2.16    0.46
  -2  20  -6    2.05    0.38
 -14   0   7   -0.01    0.17
  14   0  -7    0.01    0.18
 -12   0   7    0.15    0.18
  12   0  -7    0.13    0.17
  10   0  -7    0.05    0.14
 -10   0   7    0.07    0.14
   8   0  -7    0.18    0.12
  -8   0   7    0.02    0.15
  -6   0   7    0.40    0.17
   6   0  -7   -0.01    0.08
  -4   0   7    0.49    0.15
  -2   0   7    0.51    0.10
   2   0  -7    0.24    0.07
   2   0  -7    0.45    0.10
   0   0  -7    0.08    0.09
   0   0  -7    0.21    0.06
   0   0   7    0.02    0.06
   2   0   7    0.12    0.05
  -2   0  -7    0.25    0.10
   4   0   7    0.79    0.10
  -4   0  -7    0.10    0.11
   6   0   7    0.06    0.05
  -6   0  -7    0.03    0.09
   6   0   7    0.37    0.09
   8   0   7    0.09    0.09
  -8   0  -7    0.14    0.12
 -10   0  -7    0.04    0.12
  10   0   7   -0.07    0.10
  12   0   7   -0.10    0.13
  14   0   7   -0.01    0.15
  15  -1  -7    1.70    0.30
 -15  -1   7    1.55    0.28
 -15   1   7    1.48    0.27
  15   1  -7    1.69    0.29
 -13  -1   7   11.90    0.70
  13  -1  -7   10.87    0.70
  13   1  -7   11.22    0.70
 -13   1   7   11.67    0.69
 -11  -1   7   37.58    1.89
  11  -1  -7   41.62    1.92
 -11   1   7   43.77    1.92
  11   1  -7   39.42    1.91
  -9  -1   7   -0.01    0.15
   9  -1  -7    0.85    0.19
   9   1  -7    0.10    0.13
  -9   1   7   -0.06    0.13
  -7  -1   7    0.13    0.16
   7  -1  -7    0.25    0.13
  -7   1   7    0.19    0.16
   7   1  -7    0.25    0.13
  -5  -1   7  117.81    4.97
   5  -1  -7  116.63    4.97
  -5   1   7  113.90    4.98
   5   1  -7  110.47    4.95
   3  -1  -7  123.84    5.12
  -3  -1   7  109.60    5.08
   3   1  -7  126.58    5.92
  -3   1   7  122.22    5.90
   3   1  -7  121.77    5.10
  -3   1   7  108.60    5.09
   1  -1  -7    2.87    0.21
  -1  -1   7    3.72    0.21
  -1   1   7    3.25    0.20
   1   1  -7    3.09    0.19
   1   1  -7    3.68    0.26
  -1   1   7    3.07    0.23
  -1  -1  -7   12.02    0.58
   1  -1   7   12.70    0.57
   1   1   7   12.05    0.56
   1   1   7   12.46    0.70
   3  -1   7  113.88    4.74
   3   1   7  109.04    5.60
  -3   1  -7  112.38    5.62
   5  -1   7    9.54    0.49
   5  -1   7   10.47    0.45
   5   1   7   10.70    0.46
  -5   1  -7    9.21    0.62
   5   1   7    9.53    0.60
   5   1   7    9.60    0.48
   7  -1   7    4.41    0.28
  -7  -1  -7    4.49    0.37
  -7   1  -7    4.50    0.37
   7   1   7    4.38    0.28
   7   1   7    4.81    0.26
   9  -1   7   14.06    0.72
  -9  -1  -7   14.01    0.86
   9   1   7   14.77    0.73
  -9   1  -7   14.49    0.86
  11  -1   7   25.86    1.26
  11   1   7   27.19    1.27
  13  -1   7    1.20    0.23
  13   1   7    1.20    0.24
  15  -1   7    0.22    0.18
  15   1   7    0.84    0.21
 -14  -2   7   13.16    0.76
  14  -2  -7   12.48    0.77
 -14   2   7   12.55    0.74
  14   2  -7   13.72    0.79
  12  -2  -7    4.97    0.43
 -12  -2   7    5.34    0.42
 -12   2   7    5.14    0.41
  12   2  -7    4.90    0.41
 -10  -2   7    1.47    0.25
  10  -2  -7    1.63    0.25
  10   2  -7    1.22    0.23
 -10   2   7    1.32    0.23
   8  -2  -7  101.72    4.56
  -8  -2   7  108.36    4.56
   8   2  -7  104.34    4.56
  -8   2   7  102.70    4.56
   6  -2  -7   21.79    1.07
  -6  -2   7   21.93    1.08
   6   2  -7   21.28    1.05
  -6   2   7   22.50    1.12
   4  -2  -7   41.73    1.90
  -4  -2   7   38.61    1.89
  -4   2   7   42.00    1.94
   4   2  -7   44.10    1.88
  -4   2   7   44.44    2.13
   4   2  -7   41.12    2.17
   2  -2  -7   34.50    1.63
  -2  -2   7   34.97    1.61
   2   2  -7   38.50    1.89
  -2   2   7   38.55    1.87
   2   2  -7   37.85    1.61
  -2   2   7   33.68    1.61
   0  -2  -7  193.42    8.39
   0  -2   7  197.17    8.32
   0   2   7  193.34    8.31
   0   2   7  203.34    9.80
   0   2  -7  198.63    9.81
  -2  -2  -7    0.59    0.07
   2  -2   7    0.33    0.06
   2   2   7    0.52    0.07
   2   2   7    0.34    0.10
  -2   2  -7    0.59    0.14
   4  -2   7    3.93    0.23
   4   2   7    3.79    0.22
   4   2   7    3.59    0.29
  -4   2  -7    3.45    0.30
   6  -2   7   55.84    2.47
   6   2   7   56.80    2.47
   6   2   7   60.12    2.47
   6   2   7   56.54    2.93
  -6   2  -7   56.05    2.95
   8  -2   7   84.28    3.66
  -8  -2  -7   84.96    4.34
   8   2   7   83.41    3.66
   8   2   7   88.50    3.67
  -8   2  -7   83.26    4.33
  10  -2   7    1.84    0.22
 -10  -2  -7    2.06    0.28
 -10   2  -7    1.89    0.27
  10   2   7    2.29    0.25
  12  -2   7    1.37    0.23
  12   2   7    1.46    0.23
  14  -2   7   23.75    1.23
  14   2   7   25.81    1.25
 -15  -3   7   13.64    0.78
  15  -3  -7   13.62    0.79
  15   3  -7   12.77    0.79
 -15   3   7   13.29    0.76
  13  -3  -7    1.74    0.27
 -13  -3   7    2.36    0.32
 -13   3   7    1.89    0.29
  13   3  -7    1.88    0.30
  11  -3  -7   21.74    1.14
 -11  -3   7   22.54    1.15
 -11   3   7   22.30    1.13
  11   3  -7   23.04    1.15
  -9  -3   7   10.11    0.61
   9  -3  -7    9.62    0.59
  -9   3   7   11.02    0.62
   9   3  -7    9.12    0.57
   7  -3  -7   39.96    2.01
  -7  -3   7   46.73    2.03
   7   3  -7   43.83    2.01
  -7   3   7   47.04    2.06
  -5  -3   7   52.48    2.42
   5  -3  -7   50.45    2.43
   5   3  -7   61.88    2.81
  -5   3   7   54.27    2.73
   5   3  -7   52.85    2.41
  -5   3   7   54.82    2.48
   3  -3  -7   37.00    1.62
  -3  -3   7   32.45    1.59
  -3   3   7   36.02    1.62
  -3   3   7   37.29    1.84
   3   3  -7   36.60    1.59
   3   3  -7   34.24    1.88
  -1  -3   7  125.54    5.27
   1  -3  -7  124.05    5.34
   1   3  -7  125.83    5.29
  -1   3   7  123.98    6.21
   1   3  -7  122.69    6.23
  -1   3   7  122.98    5.26
  -1  -3  -7   20.35    0.90
   1  -3   7   19.99    0.90
   1   3   7   20.16    1.10
   1   3   7   20.00    0.89
  -1   3  -7   19.54    1.11
   3  -3   7   81.14    3.42
  -3  -3  -7   85.15    3.43
  -3   3  -7   77.72    4.08
   3   3   7   79.72    3.41
   3   3   7   77.06    4.06
   5  -3   7    5.48    0.32
   5   3   7    5.85    0.32
   5   3   7    6.68    0.31
   5   3   7    5.68    0.41
  -5   3  -7    5.88    0.44
   7  -3   7   39.59    1.75
   7   3   7   37.35    1.74
   7   3   7   39.84    2.08
   7   3   7   40.61    1.74
  -7   3  -7   40.05    2.11
   9  -3   7    0.27    0.11
   9   3   7    0.18    0.12
  -9   3  -7    0.30    0.17
  11  -3   7   23.14    1.12
  11   3   7   23.27    1.13
  13  -3   7    1.40    0.25
  13   3   7    1.39    0.24
  15  -3   7    8.46    0.58
  15   3   7    9.31    0.60
 -14  -4   7    1.12    0.24
  14  -4  -7    0.92    0.23
 -14   4   7    1.10    0.22
  14   4  -7    1.44    0.27
  12  -4  -7   26.70    1.35
 -12  -4   7   29.21    1.37
  12   4  -7   26.95    1.37
 -12   4   7   27.84    1.35
  10  -4  -7   16.27    0.90
 -10  -4   7   18.04    0.92
 -10   4   7   17.59    0.91
  10   4  -7   17.42    0.91
   8  -4  -7    1.13    0.19
  -8  -4   7    0.26    0.13
  -8   4   7   -0.04    0.15
   8   4  -7    0.25    0.14
  -6  -4   7    0.51    0.15
   6  -4  -7    0.75    0.17
   6   4  -7    0.51    0.14
  -6   4   7    0.63    0.20
  -4  -4   7   89.38    4.30
   4  -4  -7  102.19    4.35
   4   4  -7  111.06    5.13
   4   4  -7  104.67    4.33
  -4   4   7   92.21    4.36
  -4   4   7  101.43    5.01
   2  -4  -7   14.46    0.72
  -2  -4   7   14.22    0.68
  -2   4   7   14.42    0.68
  -2   4   7   13.27    0.80
   2   4  -7   15.21    0.68
   2   4  -7   13.76    0.86
   0  -4  -7    1.32    0.14
   0  -4   7    1.85    0.13
   0   4   7    1.61    0.21
   0   4   7    1.56    0.11
   0   4  -7    1.38    0.10
   0   4  -7    1.55    0.22
  -2  -4  -7   58.13    2.33
   2  -4   7   54.54    2.32
   2   4   7   53.34    2.30
  -2   4  -7   52.63    2.80
   2   4   7   50.15    2.77
   4  -4   7   51.25    2.24
  -4  -4  -7   53.03    2.24
  -4   4  -7   53.46    2.71
   4   4   7   51.78    2.22
   4   4   7   49.21    2.67
   6  -4   7    2.19    0.17
   6   4   7    2.21    0.16
   6   4   7    1.88    0.17
   6   4   7    2.25    0.24
  -6   4  -7    2.08    0.27
   8  -4   7    0.86    0.14
   8   4   7    0.79    0.18
   8   4   7    1.09    0.14
   8   4   7    0.79    0.14
  -8   4  -7    0.91    0.21
  10  -4   7   21.73    1.10
  10   4   7   24.24    1.29
 -10   4  -7   23.89    1.34
  10   4   7   22.89    1.12
  12  -4   7   16.08    0.84
  12   4   7   15.50    0.85
  14  -4   7    0.29    0.16
  14   4   7    0.07    0.16
 -15  -5   7    1.45    0.27
  15  -5  -7    1.60    0.27
 -15   5   7    1.52    0.25
 -13  -5   7    5.94    0.46
  13  -5  -7    5.69    0.45
 -13   5   7    5.80    0.43
  13   5  -7    6.14    0.46
 -11  -5   7    9.63    0.58
  11  -5  -7    9.04    0.56
 -11   5   7    8.68    0.56
  11   5  -7    8.79    0.57
   9  -5  -7    5.00    0.37
  -9  -5   7    5.39    0.39
  -9   5   7    4.46    0.38
   9   5  -7    5.21    0.38
  -7  -5   7    4.34    0.33
   7  -5  -7    4.35    0.33
  -7   5   7    5.07    0.37
   7   5  -7    4.25    0.32
   5  -5  -7   39.10    1.73
  -5  -5   7   34.54    1.69
  -5   5   7   37.92    1.95
   5   5  -7   38.85    2.02
   5   5  -7   39.01    1.72
  -5   5   7   36.97    1.77
  -3  -5   7   19.56    0.95
   3  -5  -7   22.21    1.00
  -3   5   7   20.70    0.99
   3   5  -7   19.73    1.22
  -3   5   7   19.67    1.12
   3   5  -7   21.38    0.96
  -1  -5   7    5.24    0.29
   1  -5  -7    5.54    0.32
  -1   5   7    5.09    0.28
  -1   5   7    5.52    0.39
   1   5  -7    5.18    0.45
   1   5  -7    5.62    0.28
  -1  -5  -7   41.46    1.73
   1  -5   7   40.00    1.70
   1  -5   7   40.20    1.69
   1   5   7   38.96    1.68
  -1   5  -7   36.81    2.10
   1   5   7   37.24    2.07
   3  -5   7   31.97    1.40
  -3  -5  -7   33.20    1.41
   3  -5   7   32.41    1.40
   3   5   7   31.97    1.38
   3   5   7   30.57    1.71
  -3   5  -7   30.86    1.74
  -5  -5  -7   12.80    0.61
   5  -5   7   13.12    0.61
   5   5   7   12.30    0.60
   5   5   7   12.44    0.77
  -5   5  -7   12.82    0.81
   7  -5   7    4.05    0.26
   7   5   7    3.32    0.23
   7   5   7    3.26    0.31
  -7   5  -7    4.31    0.38
   7   5   7    3.23    0.24
   9  -5   7    7.33    0.43
  -9   5  -7    7.60    0.57
   9   5   7    7.40    0.42
   9   5   7    7.24    0.51
   9   5   7    6.71    0.43
  11  -5   7    7.67    0.46
  11   5   7    6.97    0.48
  13  -5   7    1.08    0.23
  13   5   7    1.07    0.24
  14  -6  -7    0.38    0.17
 -14  -6   7    0.27    0.19
 -14   6   7    0.67    0.19
  14   6  -7    0.37    0.18
 -12  -6   7   10.03    0.60
  12  -6  -7    9.80    0.59
 -12   6   7    9.10    0.56
  12   6  -7    9.16    0.59
 -10  -6   7    1.89    0.25
  10  -6  -7    2.00    0.26
 -10   6   7    1.80    0.25
  10   6  -7    1.77    0.24
  -8  -6   7   17.11    0.84
   8  -6  -7   17.00    0.86
   8   6  -7   15.34    0.84
  -8   6   7   16.88    0.87
  -6  -6   7   16.51    0.82
   6  -6  -7   16.43    0.83
  -6   6   7   16.92    0.88
   6   6  -7   16.26    0.83
   4  -6  -7   43.07    1.85
  -4  -6   7   36.62    1.79
   4   6  -7   45.47    2.25
  -4   6   7   40.05    2.12
  -4   6   7   35.83    1.85
   4   6  -7   42.46    1.82
  -2  -6   7    0.38    0.09
   2  -6  -7    0.19    0.10
   2   6  -7    0.09    0.06
  -2   6   7    0.06    0.09
  -2   6   7    0.02    0.05
   2   6  -7    0.15    0.17
   0  -6   7   33.84    1.44
   0  -6  -7   33.73    1.47
   0   6  -7   33.81    1.44
   0   6   7   29.91    1.76
   0   6  -7   32.77    1.84
   0   6   7   32.49    1.41
  -2  -6  -7    3.59    0.23
   2  -6   7    4.25    0.22
   2  -6   7    3.81    0.20
   2   6   7    3.19    0.19
  -2   6  -7    3.26    0.36
   2   6   7    3.55    0.33
   4  -6   7   23.17    1.03
  -4  -6  -7   23.52    1.04
   4  -6   7   22.93    1.04
  -4   6  -7   23.37    1.34
   4   6   7   21.64    1.28
   4   6   7   22.24    1.01
   6  -6   7    1.83    0.18
   6   6   7    1.89    0.17
  -6   6  -7    1.99    0.32
   6   6   7    1.49    0.17
   6   6   7    1.72    0.25
   8  -6   7    9.72    0.51
   8   6   7   10.24    0.51
   8   6   7    9.91    0.64
  -8   6  -7   10.04    0.70
   8   6   7    8.16    0.52
  10  -6   7    5.70    0.38
  10   6   7    6.92    0.39
 -10   6  -7    6.18    0.54
  10   6   7    6.52    0.47
  10   6   7    5.11    0.40
  12  -6   7    5.01    0.38
  12   6   7    4.77    0.40
  14  -6   7    6.52    0.48
 -13  -7   7    0.19    0.16
  13  -7  -7    0.12    0.16
 -13   7   7    0.07    0.15
  13   7  -7    0.09    0.16
 -11  -7   7    6.92    0.44
  11  -7  -7    6.38    0.43
  11   7  -7    5.69    0.43
 -11   7   7    5.21    0.41
   9  -7  -7   28.76    1.36
  -9  -7   7   29.01    1.34
   9   7  -7   27.40    1.36
  -9   7   7   28.88    1.36
   7  -7  -7   93.32    4.28
  -7  -7   7   97.54    4.24
   7   7  -7   95.12    4.28
  -7   7   7  107.40    4.30
  -5  -7   7    0.23    0.10
   5  -7  -7    0.30    0.12
   5   7  -7    0.22    0.10
   5   7  -7    0.25    0.14
  -5   7   7   -0.01    0.14
  -5   7   7    0.44    0.14
   3  -7  -7    4.10    0.31
  -3  -7   7    4.72    0.28
  -3   7   7    4.06    0.36
   3   7  -7    4.63    0.55
  -3   7   7    4.34    0.29
   3   7  -7    4.57    0.28
   1  -7  -7  145.47    6.07
  -1  -7   7  146.44    5.99
   1   7  -7  142.56    6.02
   1   7  -7  137.31    7.23
  -1   7   7  142.51    5.96
  -1   7   7  132.57    7.12
   1  -7   7   76.15    3.20
  -1  -7  -7   77.42    3.25
   1  -7   7   77.44    3.21
   1   7   7   70.82    3.87
  -1   7  -7   73.45    3.94
   1   7   7   73.78    3.17
   3  -7   7   17.76    0.76
  -3  -7  -7   16.58    0.78
   3  -7   7   16.15    0.76
   3   7   7   15.88    1.00
  -3   7  -7   16.57    1.06
   3   7   7   16.48    0.74
  -5  -7  -7    1.32    0.15
   5  -7   7    1.10    0.14
   5   7   7    1.03    0.22
   5   7   7    1.29    0.14
  -5   7  -7    1.48    0.31
   7  -7   7   63.14    2.69
   7   7   7   57.37    2.69
   7   7   7   63.65    3.23
  -7   7  -7   61.46    3.29
   7   7   7   63.34    2.70
   9  -7   7    8.62    0.49
  -9   7  -7    8.83    0.69
   9   7   7    8.99    0.61
   9   7   7    9.02    0.49
   9   7   7    8.34    0.52
  11  -7   7    4.64    0.35
  13  -7   7    4.51    0.38
  14  -8  -7    0.20    0.15
 -14  -8   7    0.03    0.15
  14   8  -7    0.00    0.15
 -14   8   7   -0.04    0.13
  12  -8  -7   33.82    1.57
 -12  -8   7   36.62    1.57
  12   8  -7   31.18    1.57
 -12   8   7   30.62    1.54
  10  -8  -7   18.98    0.94
 -10  -8   7   19.56    0.93
  10   8  -7   17.36    0.95
 -10   8   7   18.14    0.93
  -8  -8   7   10.85    0.58
   8  -8  -7   10.60    0.60
  -8   8   7   11.76    0.63
   8   8  -7   10.27    0.60
  -6  -8   7    4.48    0.31
   6  -8  -7    4.64    0.33
   6   8  -7    4.36    0.33
  -6   8   7    4.82    0.37
  -6   8   7    5.35    0.38
   4  -8  -7  122.06    5.19
  -4  -8   7  111.90    5.09
  -4   8   7  111.96    5.14
  -4   8   7  123.77    6.04
   4   8  -7  124.21    5.15
   4   8  -7  122.83    6.14
   2  -8  -7    5.01    0.33
  -2  -8   7    4.90    0.28
  -2   8   7    5.01    0.27
   2   8  -7    4.29    0.55
   2   8  -7    5.40    0.30
  -2   8   7    4.03    0.40
   0  -8   7   25.55    1.14
   0  -8  -7   26.43    1.18
   0  -8   7   26.59    1.14
   0   8   7   23.54    1.46
   0   8  -7   25.13    1.56
   2  -8   7   62.18    2.54
   2  -8   7   60.65    2.53
  -2  -8  -7   57.66    2.57
   2   8   7   56.82    3.11
  -2   8  -7   55.31    3.16
  -4  -8  -7   94.11    4.10
   4  -8   7   94.87    4.06
   4   8   7   95.26    4.89
  -4   8  -7   96.17    4.96
   6  -8   7    0.34    0.10
  -6  -8  -7    0.42    0.11
   6   8   7    0.85    0.21
  -6   8  -7    0.33    0.23
   8  -8   7    4.04    0.29
   8   8   7    4.48    0.30
   8   8   7    4.35    0.40
  -8   8  -7    4.94    0.51
  10  -8   7   30.60    1.49
  10   8   7   32.71    1.77
 -10   8  -7   31.79    1.87
  10   8   7   33.72    1.50
  12  -8   7   17.13    0.89
  14  -8   7    1.42    0.24
 -13  -9   7    0.05    0.16
  13  -9  -7    0.18    0.16
 -13   9   7    0.08    0.14
  13   9  -7    0.12    0.16
 -11  -9   7    5.22    0.37
  11  -9  -7    4.14    0.35
  11   9  -7    4.39    0.36
 -11   9   7    4.74    0.36
   9  -9  -7    1.82    0.25
  -9  -9   7    1.54    0.21
   9   9  -7    2.29    0.27
  -9   9   7    1.92    0.25
  -7  -9   7    4.13    0.29
   7  -9  -7    3.78    0.31
  -7   9   7    4.13    0.34
   7   9  -7    3.74    0.31
  -5  -9   7    6.69    0.38
   5  -9  -7    6.18    0.42
  -5   9   7    6.44    0.44
   5   9  -7    6.65    0.53
  -5   9   7    7.61    0.50
   5   9  -7    6.40    0.41
   3  -9  -7    8.43    0.50
  -3  -9   7    9.11    0.45
   3   9  -7    7.56    0.69
  -3   9   7    8.66    0.60
   3   9  -7    8.47    0.46
  -1  -9   7    5.60    0.30
   1  -9  -7    4.91    0.34
  -1   9   7    5.59    0.48
   1   9  -7    5.30    0.65
   1  -9   7    5.72    0.30
   1  -9   7    5.77    0.30
  -1  -9  -7    5.02    0.33
   1   9   7    5.65    0.50
  -1   9  -7    4.82    0.55
   3  -9   7   11.54    0.54
  -3  -9  -7   10.18    0.55
   3  -9   7   10.85    0.53
   3   9   7   10.85    0.77
  -3   9  -7   10.79    0.85
  -5  -9  -7    2.75    0.23
   5  -9   7    2.86    0.21
  -5   9  -7    2.54    0.42
   5   9   7    3.36    0.41
   7  -9   7   11.86    0.60
  -7  -9  -7   11.37    0.62
   7   9   7   11.80    0.80
  -7   9  -7   12.92    0.91
   9  -9   7    0.13    0.12
   9   9   7    0.22    0.11
  -9   9  -7    0.11    0.24
   9   9   7    0.06    0.14
  11  -9   7    4.65    0.36
  11   9   7    4.75    0.35
  13  -9   7    0.21    0.16
  12 -10  -7    4.56    0.36
 -12  10   7    4.21    0.34
  12  10  -7    4.44    0.38
  10 -10  -7    8.14    0.51
 -10  10   7    8.37    0.51
  10  10  -7    8.39    0.52
   8 -10  -7    3.08    0.29
  -8 -10   7    3.46    0.26
   8  10  -7    3.11    0.28
   6 -10  -7   10.38    0.57
  -6 -10   7    9.87    0.53
  -6  10   7   10.20    0.64
   6  10  -7    9.94    0.56
   6  10  -7    9.92    0.72
  -4 -10   7   16.00    0.76
   4 -10  -7   15.63    0.83
   4  10  -7   15.95    0.79
   4  10  -7   15.19    1.04
  -4  10   7   17.04    0.97
  -2 -10   7    8.25    0.41
   2 -10  -7    7.58    0.46
  -2  10   7    7.55    0.59
   2  10  -7    8.07    0.71
   2  10  -7    7.81    0.43
   0 -10   7    3.26    0.20
   0 -10   7    2.65    0.20
   0 -10  -7    2.75    0.23
   0  10   7    2.77    0.41
   0  10  -7    3.25    0.53
  -2 -10  -7    7.05    0.42
   2 -10   7    7.49    0.40
   2 -10   7    8.09    0.39
   2  10   7    8.21    0.66
  -2  10  -7    6.76    0.67
  -4 -10  -7   17.44    0.86
   4 -10   7   18.71    0.84
   4  10   7   18.92    1.17
  -4  10  -7   16.83    1.20
   6 -10   7    8.12    0.45
  -6 -10  -7    8.14    0.47
  -6  10  -7    8.95    0.76
   6  10   7    8.86    0.66
  -8 -10  -7    2.97    0.27
   8 -10   7    3.18    0.26
   8  10   7    2.89    0.38
  -8  10  -7    3.23    0.51
 -10 -10  -7    5.66    0.41
  10 -10   7    6.22    0.41
 -10  10  -7    6.07    0.62
  10  10   7    6.58    0.53
  12 -10   7    5.18    0.40
  11 -11  -7    1.03    0.19
  11  11  -7    1.36    0.23
   9 -11  -7   12.62    0.68
   9  11  -7   12.49    0.70
   7 -11  -7   34.19    1.62
   7  11  -7   35.61    1.63
   5 -11  -7    0.26    0.13
  -5  11   7    0.25    0.15
   5  11  -7    0.24    0.11
   5  11  -7    0.43    0.19
   3 -11  -7    0.49    0.15
  -3  11   7    0.48    0.18
   3  11  -7    0.49    0.24
   3  11  -7    0.96    0.14
  -1 -11   7   52.64    2.08
  -1 -11   7   47.28    2.12
   1 -11  -7   46.85    2.15
   1  11  -7   49.91    2.73
  -1  11   7   42.40    2.59
   1 -11   7   27.76    1.14
  -1 -11  -7   25.06    1.19
   1 -11   7   25.21    1.15
   1  11   7   22.42    1.53
  -1  11  -7   25.23    1.62
   3 -11   7    0.44    0.12
  -3 -11  -7    0.26    0.10
   3 -11   7    0.36    0.09
   3  11   7    0.37    0.21
  -3  11  -7    0.06    0.24
   5 -11   7    3.09    0.23
  -5 -11  -7    2.81    0.25
   5  11   7    3.36    0.47
  -5  11  -7    2.92    0.48
   7 -11   7   41.44    1.78
  -7 -11  -7   39.63    1.81
   7  11   7   39.71    2.22
  -7  11  -7   37.12    2.29
   9 -11   7    4.27    0.32
  -9 -11  -7    4.10    0.34
   9  11   7    4.49    0.44
  -9  11  -7    3.85    0.55
 -11 -11  -7    2.31    0.29
  11 -11   7    2.03    0.26
  12 -12  -7   15.75    0.82
  12  12  -7   15.12    0.84
  10 -12  -7    0.78    0.19
  10  12  -7    0.67    0.18
   8 -12  -7   26.41    1.27
   8  12  -7   26.27    1.27
   6 -12  -7    0.21    0.15
   6  12  -7    0.15    0.13
   6  12  -7    0.05    0.14
  -6  12   7    0.14    0.14
   4 -12  -7   54.34    2.45
   4  12  -7   52.60    2.40
   4  12  -7   50.87    2.92
  -4  12   7   57.67    2.85
   2 -12  -7    4.17    0.33
  -2 -12   7    4.27    0.30
   2  12  -7    4.40    0.57
  -2  12   7    3.93    0.41
   0 -12   7   37.40    1.67
   0 -12  -7   37.43    1.71
   0  12   7   34.86    2.13
   0  12  -7   40.52    2.24
   2 -12   7   10.66    0.55
  -2 -12  -7   10.60    0.58
  -2  12  -7   10.69    0.90
   2  12   7   10.97    0.86
  -4 -12  -7   13.46    0.70
   4 -12   7   14.86    0.67
   4  12   7   14.17    1.02
  -4  12  -7   11.90    1.01
  -6 -12  -7   13.51    0.72
   6 -12   7   14.74    0.69
  -6  12  -7   11.76    1.02
   6  12   7   14.69    1.00
   8 -12   7   14.56    0.71
  -8 -12  -7   12.95    0.74
  -8  12  -7   13.38    1.04
   8  12   7   13.95    0.95
  10 -12   7   10.71    0.58
 -10 -12  -7    8.84    0.58
 -10  12  -7    9.06    0.82
  10  12   7   10.02    0.72
 -12 -12  -7    3.49    0.37
  12 -12   7    4.95    0.39
  11 -13  -7   20.97    1.01
  11  13  -7   19.18    1.02
   9 -13  -7    0.27    0.15
   9  13  -7    0.06    0.14
   7 -13  -7    0.69    0.19
   7  13  -7    0.65    0.17
   5 -13  -7   39.99    1.87
  -5  13   7   41.80    2.15
   5  13  -7   37.93    1.82
   5  13  -7   40.32    2.22
   3 -13  -7   35.80    1.69
  -3 -13   7   37.22    1.67
   3  13  -7   34.65    2.07
  -3  13   7   36.61    2.00
   1 -13  -7    3.76    0.32
  -1 -13   7    4.24    0.29
   1  13  -7    4.49    0.57
  -1  13   7    3.66    0.48
   1 -13   7    0.07    0.09
  -1 -13  -7    0.04    0.11
   1  13   7   -0.11    0.19
  -1  13  -7    0.15    0.24
  -3 -13  -7   66.86    2.97
   3  13   7   69.99    3.73
  -3  13  -7   65.31    3.70
  -5 -13  -7   10.13    0.58
  -5  13  -7   10.08    0.88
   5  13   7   12.69    0.92
  -7 -13  -7    5.39    0.38
  -7  13  -7    4.17    0.62
   7  13   7    5.43    0.56
  -9 -13  -7    2.81    0.32
   9  13   7    2.57    0.38
  -9  13  -7    2.87    0.51
 -11 -13  -7   20.98    1.08
  10 -14  -7    2.04    0.26
  10  14  -7    1.51    0.25
   8 -14  -7   12.37    0.70
   8  14  -7   13.23    0.71
   6 -14  -7    5.77    0.42
  -6  14   7    6.06    0.47
   6  14  -7    6.31    0.53
   6  14  -7    5.56    0.40
  -4 -14   7    0.22    0.14
   4 -14  -7    0.27    0.16
  -4  14   7    0.39    0.18
   4  14  -7    0.19    0.20
  -2 -14   7    8.23    0.48
   2 -14  -7    8.20    0.51
   2  14  -7    8.54    0.73
  -2  14   7    8.25    0.65
   0 -14  -7   21.15    1.05
   0 -14   7   20.05    1.01
   0  14   7   21.49    1.38
   0  14  -7   24.13    1.45
  -2 -14  -7    1.88    0.23
   2  14   7    1.92    0.44
  -2  14  -7    2.17    0.46
  -4 -14  -7    0.37    0.14
   4  14   7    0.10    0.23
  -4  14  -7    0.30    0.27
  -6 -14  -7   11.10    0.65
   6  14   7   13.34    0.96
  -6  14  -7   10.86    0.95
  -8 -14  -7    7.78    0.52
  -8  14  -7    8.13    0.78
   8  14   7    8.32    0.70
 -10 -14  -7    0.65    0.20
 -10  14  -7    0.78    0.31
  10  14   7    0.59    0.23
   9 -15  -7    0.21    0.16
   9  15  -7    0.16    0.14
   7 -15  -7    0.77    0.18
   7  15  -7    1.33    0.21
  -5 -15   7    1.35    0.22
   5 -15  -7    1.49    0.24
   5  15  -7    1.30    0.29
  -5  15   7    0.87    0.22
   3 -15  -7    1.15    0.22
  -3 -15   7    1.14    0.19
   3  15  -7    1.22    0.31
  -3  15   7    0.90    0.23
  -1 -15   7    0.64    0.15
   1 -15  -7    0.44    0.16
   1  15  -7    0.90    0.31
  -1  15   7    0.61    0.27
   1 -15   7    0.27    0.12
  -1 -15  -7    0.14    0.14
  -1  15  -7    0.16    0.23
   1  15   7    0.04    0.25
  -3 -15  -7    2.07    0.25
  -3  15  -7    2.23    0.46
   3  15   7    2.57    0.52
  -5 -15  -7    0.93    0.20
   5  15   7    0.53    0.31
  -5  15  -7    0.93    0.35
  -7 -15  -7    1.21    0.22
   7  15   7    1.91    0.41
  -7  15  -7    2.10    0.46
  -9 -15  -7    0.24    0.18
  -9  15  -7    0.21    0.29
   9  15   7    0.49    0.26
   8  16  -7   28.58    1.38
   6 -16  -7    4.93    0.40
  -6 -16   7    4.30    0.37
  -6  16   7    4.51    0.40
   4 -16  -7    3.48    0.37
  -4 -16   7    3.68    0.32
  -4  16   7    4.15    0.41
   4  16  -7    2.45    0.40
  -2 -16   7    9.19    0.54
   2 -16  -7    9.19    0.57
  -2  16   7    9.21    0.71
   2  16  -7   10.31    0.79
   0 -16   7   31.25    1.49
   0 -16  -7   30.27    1.52
   0  16  -7   36.43    1.98
   0  16   7   32.85    1.94
  -2 -16  -7    0.49    0.17
   2  16   7    0.36    0.29
  -2  16  -7    0.42    0.24
  -4 -16  -7    2.21    0.27
  -4  16  -7    1.74    0.40
   4  16   7    2.32    0.53
  -6 -16  -7   16.06    0.88
   6  16   7   18.11    1.26
  -6  16  -7   15.32    1.16
  -8 -16  -7   13.76    0.78
   8  16   7   13.14    1.01
  -8  16  -7   14.14    1.04
   7 -17  -7    4.17    0.36
  -7 -17   7    3.81    0.35
   5 -17  -7   16.58    0.90
  -5 -17   7   15.99    0.88
  -5  17   7   17.96    1.03
   5  17  -7   15.45    1.06
   3 -17  -7   24.55    1.27
  -3 -17   7   23.68    1.24
   3  17  -7   26.05    1.57
  -3  17   7   28.99    1.53
   1 -17  -7    3.61    0.32
  -1 -17   7    3.28    0.30
   1  17  -7    3.74    0.52
  -1  17   7    3.78    0.50
  -1 -17  -7    0.25    0.15
   1  17   7    0.12    0.27
  -1  17  -7    0.24    0.24
  -3 -17  -7   35.40    1.75
   3  17   7   35.33    2.30
  -3  17  -7   42.60    2.25
  -5 -17  -7    7.13    0.51
  -5  17  -7    8.40    0.75
   5  17   7    8.80    0.84
  -7 -17  -7    4.68    0.40
  -7  17  -7    4.30    0.58
   7  17   7    4.09    0.62
  -6 -18   7    0.82    0.21
   6 -18  -7    1.05    0.23
  -4 -18   7   13.04    0.74
   4 -18  -7   12.57    0.75
  -4  18   7   14.82    0.89
   4  18  -7   12.26    0.91
   2 -18  -7   -0.04    0.15
  -2 -18   7    0.09    0.14
  -2  18   7   -0.01    0.16
   2  18  -7    0.30    0.22
   0 -18  -7   18.08    1.02
   0  18   7   21.32    1.36
   0  18  -7   22.20    1.35
  -2 -18  -7    2.33    0.30
   2  18   7    1.74    0.46
  -2  18  -7    2.61    0.45
  -4 -18  -7   10.82    0.64
   4  18   7    9.74    0.97
  -6 -18  -7    1.84    0.29
  -6  18  -7    1.29    0.34
   6  18   7    1.40    0.41
   5 -19  -7    0.34    0.17
  -5 -19   7    0.24    0.16
   5  19  -7    0.26    0.22
  -5  19   7    0.32    0.19
  -3 -19   7    0.65    0.20
   3 -19  -7    1.31    0.25
   3  19  -7    1.03    0.31
  -3  19   7    0.67    0.24
   1 -19  -7    8.74    0.57
  -1 -19   7    8.37    0.55
  -1  19   7   10.32    0.79
   1  19  -7   10.57    0.80
  -1 -19  -7    6.84    0.50
  -1  19  -7    8.56    0.72
   1  19   7    7.28    0.75
  -3 -19  -7    0.24    0.18
  -3  19  -7    0.28    0.25
   3  19   7    0.06    0.28
  -5 -19  -7    1.35    0.27
   5  19   7    1.59    0.47
  -5  19  -7    1.56    0.37
  -2 -20   7    3.86    0.36
   2  20  -7    5.14    0.59
  -2  20   7    3.45    0.46
   0 -20  -7    7.82    0.55
   0  20  -7    9.10    0.73
  -2 -20  -7    0.66    0.21
  -2  20  -7    1.17    0.33
   2  20   7    1.03    0.40
 -14   0   8    4.15    0.37
  14   0  -8    2.68    0.35
  12   0  -8   41.61    1.98
 -12   0   8   41.68    1.95
  10   0  -8   55.93    2.57
 -10   0   8   56.52    2.55
  -8   0   8   15.29    0.84
   8   0  -8   15.29    0.82
   6   0  -8    1.29    0.19
  -6   0   8    1.44    0.25
  -4   0   8  129.25    6.14
   4   0  -8  153.26    7.11
   4   0  -8  146.00    6.15
   2   0  -8   84.34    3.57
   2   0  -8   87.35    4.16
  -2   0   8   75.91    3.55
   0   0  -8   53.00    2.26
   0   0  -8   53.73    2.69
   0   0   8   50.41    2.26
  -2   0  -8   15.12    0.87
   2   0   8   15.16    0.69
  -4   0  -8  474.01   23.48
   4   0   8  474.98   19.98
   6   0   8    2.81    0.20
  -6   0  -8    2.96    0.30
  -8   0  -8   15.31    0.91
   8   0   8   14.95    0.73
  10   0   8   26.83    1.28
 -10   0  -8   28.33    1.53
  12   0   8   30.94    1.46
  14   0   8    0.31    0.16
  15  -1  -8   16.18    0.95
 -15  -1   8   17.76    0.93
 -15   1   8   16.83    0.92
  15   1  -8   17.91    0.98
  13  -1  -8    1.87    0.30
 -13  -1   8    2.62    0.33
  13   1  -8    2.21    0.31
 -13   1   8    1.82    0.28
 -11  -1   8   13.86    0.80
  11  -1  -8   14.69    0.81
  11   1  -8   14.82    0.81
 -11   1   8   13.28    0.78
   9  -1  -8   15.25    0.84
  -9  -1   8   15.28    0.85
   9   1  -8   15.58    0.83
  -9   1   8   15.98    0.85
  -7  -1   8   89.98    3.80
   7  -1  -8   83.08    3.78
   7   1  -8   85.22    3.78
  -7   1   8   85.68    3.80
  -5  -1   8    0.66    0.16
   5  -1  -8    0.68    0.15
   5   1  -8    0.62    0.13
  -5   1   8    0.82    0.20
   3  -1  -8   21.80    0.99
  -3  -1   8   19.19    0.99
   3   1  -8   22.37    1.12
  -3   1   8   19.98    1.00
   3   1  -8   21.39    0.97
  -1  -1   8   70.69    3.11
   1  -1  -8   70.04    3.13
  -1   1   8   73.91    3.65
   1   1  -8   74.18    3.66
   1   1  -8   73.13    3.11
   1  -1   8   80.46    3.39
  -1  -1  -8   77.74    3.41
   1   1   8   80.77    3.39
  -1   1  -8   80.26    4.03
   1   1   8   77.95    4.01
   3  -1   8   28.32    1.25
  -3   1  -8   28.87    1.53
   3   1   8   28.03    1.51
   3   1   8   28.39    1.25
   5  -1   8    3.29    0.21
   5   1   8    2.93    0.28
  -5   1  -8    3.00    0.30
   5   1   8    2.93    0.20
   5   1   8    3.66    0.18
   7  -1   8   49.41    2.16
  -7  -1  -8   49.54    2.59
  -7   1  -8   48.11    2.58
   7   1   8   50.21    2.16
  -9  -1  -8    7.74    0.55
   9  -1   8    7.63    0.44
  -9   1  -8    8.20    0.56
   9   1   8    8.07    0.45
  11  -1   8    5.13    0.36
 -11  -1  -8    4.39    0.39
  11   1   8    4.52    0.34
 -11   1  -8    4.41    0.40
  13  -1   8    0.39    0.17
  13   1   8    0.40    0.17
  15  -1   8   13.09    0.76
  15   1   8   13.15    0.77
 -14  -2   8    3.35    0.36
  14  -2  -8    3.01    0.36
  14   2  -8    3.57    0.42
 -14   2   8    4.09    0.37
 -12  -2   8    0.14    0.16
  12  -2  -8   -0.07    0.15
 -12   2   8    0.04    0.14
  12   2  -8    0.00    0.16
  10  -2  -8    0.08    0.14
 -10  -2   8    0.13    0.17
 -10   2   8    0.28    0.15
  10   2  -8    0.28    0.15
  -8  -2   8    9.32    0.59
   8  -2  -8    9.79    0.59
  -8   2   8   10.92    0.62
   8   2  -8   10.43    0.60
  -6  -2   8   21.84    1.04
   6  -2  -8   20.12    1.01
  -6   2   8   20.32    1.06
   6   2  -8   19.79    0.99
   4  -2  -8    0.22    0.10
  -4  -2   8    0.32    0.12
   4   2  -8    0.52    0.11
  -4   2   8    0.34    0.15
   4   2  -8    0.21    0.11
  -4   2   8    0.29    0.08
  -2  -2   8    2.11    0.18
   2  -2  -8    2.00    0.19
  -2   2   8    2.43    0.19
   2   2  -8    2.28    0.22
   2   2  -8    2.50    0.17
  -2   2   8    2.12    0.20
   0  -2   8   44.14    1.88
   0  -2  -8   42.02    1.91
   0   2  -8   43.04    1.86
   0   2   8   43.55    1.87
   0   2   8   42.14    2.23
   0   2  -8   43.78    2.24
  -2  -2  -8    6.67    0.32
   2  -2   8    6.55    0.33
   2   2   8    6.28    0.43
  -2   2  -8    6.16    0.44
   2   2   8    6.34    0.32
   4  -2   8    0.92    0.11
  -4  -2  -8    1.05    0.09
   4   2   8    0.91    0.11
   4   2   8    1.02    0.18
  -4   2  -8    0.96    0.18
   6  -2   8    5.68    0.33
   6   2   8    6.60    0.31
  -6   2  -8    5.51    0.43
   6   2   8    5.93    0.33
   6   2   8    5.44    0.41
  -8  -2  -8   15.68    0.92
   8  -2   8   15.56    0.74
  -8   2  -8   14.82    0.91
   8   2   8   14.56    0.73
 -10  -2  -8    0.44    0.17
  10  -2   8    0.54    0.14
 -10   2  -8    0.34    0.17
  10   2   8    0.40    0.14
  12  -2   8    0.14    0.14
  12   2   8    0.15    0.13
  14  -2   8    2.55    0.33
  14   2   8    2.72    0.32
 -15  -3   8    9.96    0.63
  15  -3  -8   10.19    0.65
 -15   3   8    9.84    0.60
  15   3  -8   10.00    0.66
  13  -3  -8    5.90    0.48
 -13  -3   8    6.91    0.49
  13   3  -8    6.71    0.50
 -13   3   8    6.41    0.46
 -11  -3   8    1.89    0.27
  11  -3  -8    1.26    0.23
 -11   3   8    1.62    0.24
  11   3  -8    1.55    0.25
  -9  -3   8   25.57    1.21
   9  -3  -8   22.38    1.18
  -9   3   8   24.21    1.20
   9   3  -8   24.59    1.20
   7  -3  -8   32.55    1.58
  -7  -3   8   35.74    1.59
   7   3  -8   32.21    1.56
  -7   3   8   34.34    1.61
   5  -3  -8   20.94    1.08
  -5  -3   8   23.52    1.09
   5   3  -8   22.72    1.07
  -5   3   8   21.89    1.14
  -5   3   8   22.81    1.16
   3  -3  -8   11.03    0.60
  -3  -3   8   10.96    0.59
   3   3  -8   10.71    0.69
  -3   3   8   11.84    0.61
  -3   3   8   12.50    0.66
   3   3  -8   11.65    0.58
   1  -3  -8   29.79    1.36
  -1  -3   8   29.89    1.32
   1   3  -8   30.46    1.31
   1   3  -8   30.53    1.60
  -1   3   8   28.31    1.31
  -1   3   8   29.41    1.57
   1  -3   8   54.99    2.36
  -1  -3  -8   55.48    2.37
  -1   3  -8   54.70    2.83
   1   3   8   53.81    2.34
   1   3   8   54.86    2.81
   3  -3   8    4.69    0.28
  -3  -3  -8    5.56    0.27
   3   3   8    4.82    0.27
   3   3   8    4.99    0.37
  -3   3  -8    5.75    0.40
   5  -3   8    3.91    0.24
  -5  -3  -8    4.14    0.22
   5   3   8    3.99    0.32
   5   3   8    3.53    0.23
  -5   3  -8    3.81    0.34
   7  -3   8   37.54    1.67
  -7   3  -8   37.74    2.02
   7   3   8   37.26    2.00
   7   3   8   40.65    1.66
   7   3   8   35.11    1.66
   9  -3   8   10.80    0.57
  -9  -3  -8   10.88    0.71
   9   3   8   10.52    0.57
  -9   3  -8   11.52    0.73
  11  -3   8    0.63    0.16
 -11  -3  -8    1.04    0.22
 -11   3  -8    1.02    0.23
  11   3   8    1.01    0.19
  13  -3   8    3.14    0.33
  13   3   8    3.70    0.37
  15  -3   8    8.39    0.56
  15   3   8    7.82    0.55
  14  -4  -8    4.94    0.43
 -14  -4   8    6.03    0.45
  14   4  -8    4.82    0.44
 -14   4   8    4.67    0.39
  12  -4  -8   19.78    1.02
 -12  -4   8   20.53    1.03
 -12   4   8   19.00    0.99
  12   4  -8   19.35    1.03
 -10  -4   8   25.12    1.25
  10  -4  -8   25.58    1.25
  10   4  -8   25.94    1.25
 -10   4   8   24.31    1.23
  -8  -4   8   14.28    0.75
   8  -4  -8   13.81    0.75
  -8   4   8   13.65    0.76
   8   4  -8   12.66    0.73
   6  -4  -8    0.12    0.11
  -6  -4   8    0.11    0.11
  -6   4   8    0.19    0.16
   6   4  -8    0.21    0.12
  -4  -4   8   74.98    3.66
   4  -4  -8   89.90    3.71
   4   4  -8   87.57    3.69
  -4   4   8   81.04    3.72
  -4   4   8   87.05    4.27
   4   4  -8   88.53    4.36
   2  -4  -8   19.29    0.92
  -2  -4   8   19.15    0.89
   2   4  -8   19.13    0.88
   2   4  -8   18.48    1.09
  -2   4   8   19.14    0.89
  -2   4   8   18.93    1.05
   0  -4   8   29.64    1.30
   0  -4  -8   29.24    1.32
   0   4   8   29.14    1.57
   0   4   8   29.60    1.28
   0   4  -8   28.39    1.59
   0   4  -8   29.47    1.27
   2  -4   8    2.99    0.20
  -2  -4  -8    3.68    0.21
   2   4   8    3.19    0.28
   2   4   8    3.67    0.19
  -2   4  -8    3.11    0.31
  -4  -4  -8   86.92    3.53
   4  -4   8   82.16    3.52
  -4   4  -8   80.50    4.21
   4   4   8   82.23    4.19
   4   4   8   79.94    3.51
   6  -4   8    0.92    0.13
  -6   4  -8    1.38    0.24
   6   4   8    0.84    0.12
   6   4   8    1.17    0.12
   6   4   8    1.06    0.20
   8  -4   8   14.42    0.73
   8   4   8   15.51    0.90
  -8   4  -8   15.06    0.93
   8   4   8   16.36    0.73
   8   4   8   14.09    0.73
 -10  -4  -8    7.90    0.57
  10  -4   8    7.18    0.45
  10   4   8    7.92    0.47
 -10   4  -8    7.77    0.58
  12  -4   8   20.31    1.03
  12   4   8   20.83    1.04
  14  -4   8    0.18    0.17
  14   4   8    0.27    0.18
  13  -5  -8    0.62    0.20
 -13  -5   8    0.73    0.22
  13   5  -8    0.79    0.22
 -13   5   8    0.94    0.19
  11  -5  -8   40.63    1.84
 -11  -5   8   40.94    1.84
 -11   5   8   37.79    1.81
  11   5  -8   37.55    1.84
   9  -5  -8    1.83    0.26
  -9  -5   8    2.13    0.26
   9   5  -8    1.97    0.27
  -9   5   8    1.77    0.26
  -7  -5   8   14.88    0.79
   7  -5  -8   14.95    0.79
  -7   5   8   15.44    0.83
   7   5  -8   15.71    0.80
   5  -5  -8   36.91    1.70
  -5  -5   8   35.43    1.68
  -5   5   8   36.16    1.92
  -5   5   8   32.80    1.74
   5   5  -8   43.97    2.03
   5   5  -8   37.67    1.69
   3  -5  -8  122.04    5.22
  -3  -5   8  118.51    5.15
   3   5  -8  124.25    5.18
  -3   5   8  120.26    5.17
  -3   5   8  121.96    6.05
   3   5  -8  115.93    6.13
   1  -5  -8    3.25    0.24
  -1  -5   8    3.35    0.22
  -1   5   8    3.65    0.21
  -1   5   8    2.99    0.28
   1   5  -8    3.37    0.35
   1   5  -8    3.33    0.20
   1  -5   8   69.14    2.96
  -1  -5  -8   70.99    3.01
   1  -5   8   69.64    2.98
   1   5   8   68.40    2.95
   1   5   8   67.52    3.56
  -1   5  -8   71.51    3.61
   3  -5   8   62.00    2.65
  -3  -5  -8   65.29    2.67
   3   5   8   60.07    2.63
   3   5   8   60.54    3.18
  -3   5  -8   60.40    3.21
   5  -5   8   52.25    2.23
  -5  -5  -8   51.38    2.23
  -5   5  -8   51.28    2.71
   5   5   8   51.46    2.21
   5   5   8   49.74    2.67
   7  -5   8   19.49    0.93
   7   5   8   19.19    1.13
   7   5   8   20.91    0.92
   7   5   8   19.10    0.92
  -7   5  -8   20.76    1.18
   9  -5   8    3.33    0.26
   9   5   8    3.35    0.32
   9   5   8    2.79    0.26
  -9   5  -8    3.66    0.42
  11  -5   8   33.55    1.58
 -11  -5  -8   33.11    1.87
  11   5   8   34.56    1.61
 -11   5  -8   36.29    1.92
  13  -5   8    5.59    0.43
  13   5   8    6.28    0.45
 -14  -6   8   23.96    1.18
  14  -6  -8   24.57    1.19
 -14   6   8   22.11    1.13
  14   6  -8   23.07    1.20
 -12  -6   8    0.49    0.18
  12  -6  -8    0.26    0.17
 -12   6   8    0.26    0.15
  12   6  -8    0.02    0.13
  10  -6  -8    0.01    0.13
 -10  -6   8    0.08    0.14
 -10   6   8    0.10    0.12
  10   6  -8    0.07    0.13
  -8  -6   8   64.14    2.74
   8  -6  -8   61.09    2.76
  -8   6   8   63.02    2.76
   8   6  -8   58.75    2.75
  -6  -6   8   16.04    0.84
   6  -6  -8   17.62    0.86
   6   6  -8   17.58    0.85
  -6   6   8   16.52    0.90
   4  -6  -8    0.68    0.15
  -4  -6   8    0.97    0.16
   4   6  -8    0.85    0.23
  -4   6   8    0.80    0.16
   4   6  -8    1.15    0.16
  -4   6   8    1.00    0.20
   2  -6  -8   18.14    0.89
  -2  -6   8   20.08    0.86
   2   6  -8   17.62    1.13
  -2   6   8   17.17    1.04
   2   6  -8   17.80    0.84
  -2   6   8   18.17    0.84
   0  -6  -8  114.72    4.75
   0  -6   8  108.78    4.69
   0   6   8  105.24    5.58
   0   6   8  109.65    4.66
   0   6  -8  105.04    5.64
   0   6  -8  117.36    4.70
   2  -6   8   37.62    1.59
  -2  -6  -8   36.29    1.60
   2  -6   8   39.12    1.57
   2   6   8   34.98    1.94
   2   6   8   35.01    1.56
  -2   6  -8   33.20    1.97
  -4  -6  -8    2.57    0.18
   4  -6   8    2.48    0.18
   4   6   8    2.45    0.16
  -4   6  -8    2.45    0.35
   4   6   8    2.56    0.31
   6  -6   8   25.10    1.13
  -6  -6  -8   24.58    1.13
   6   6   8   25.76    1.40
   6   6   8   24.36    1.12
  -6   6  -8   24.72    1.44
   8  -6   8   49.90    2.14
   8   6   8   46.34    2.14
   8   6   8   48.07    2.55
   8   6   8   50.36    2.14
  -8   6  -8   46.96    2.60
  10  -6   8    2.97    0.27
 -10   6  -8    3.06    0.41
  10   6   8    3.30    0.29
  10   6   8    3.40    0.34
  12  -6   8    0.08    0.13
  12   6   8    0.03    0.14
  14  -6   8    4.21    0.38
 -13  -7   8    0.90    0.21
  13  -7  -8    1.32    0.24
  13   7  -8    1.04    0.23
 -13   7   8    0.83    0.19
 -11  -7   8    6.89    0.44
  11  -7  -8    5.62    0.43
 -11   7   8    5.59    0.41
  11   7  -8    5.88    0.44
   9  -7  -8    1.78    0.24
  -9  -7   8    1.34    0.21
  -9   7   8    1.39    0.22
   9   7  -8    1.55    0.23
   7  -7  -8    0.22    0.13
  -7  -7   8    0.48    0.14
  -7   7   8    0.30    0.17
   7   7  -8    0.53    0.14
   5  -7  -8    0.81    0.16
  -5  -7   8    1.16    0.17
  -5   7   8    1.10    0.19
   5   7  -8    0.88    0.15
   5   7  -8    0.72    0.20
  -5   7   8    0.76    0.20
  -3  -7   8   22.53    1.04
   3  -7  -8   22.49    1.08
   3   7  -8   22.22    1.04
   3   7  -8   22.15    1.37
  -3   7   8   21.68    1.25
  -3   7   8   22.65    1.04
  -1  -7   8    7.56    0.39
   1  -7  -8    7.52    0.43
   1   7  -8    7.66    0.64
  -1   7   8    7.19    0.54
  -1   7   8    7.97    0.37
   1   7  -8    7.37    0.39
   1  -7   8    0.96    0.10
  -1  -7  -8    0.67    0.12
   1  -7   8    0.55    0.10
   1   7   8    0.59    0.18
   1   7   8    0.70    0.08
  -1   7  -8    1.19    0.28
   3  -7   8    4.98    0.28
  -3  -7  -8    5.34    0.30
   3   7   8    4.88    0.26
   3   7   8    4.91    0.42
  -3   7  -8    4.84    0.47
   5  -7   8    8.43    0.44
  -5  -7  -8    8.36    0.44
  -5   7  -8    8.22    0.66
   5   7   8    8.92    0.61
   5   7   8    8.76    0.43
  -7  -7  -8    0.37    0.11
   7  -7   8    0.43    0.11
   7   7   8    0.47    0.12
  -7   7  -8    0.53    0.23
   7   7   8    0.22    0.14
   9  -7   8    1.06    0.17
   9   7   8    1.13    0.17
  -9   7  -8    0.85    0.27
   9   7   8    1.21    0.23
   9   7   8    1.21    0.22
  11  -7   8    5.13    0.37
 -11   7  -8    4.99    0.52
  13  -7   8    1.20    0.23
  14  -8  -8    5.65    0.42
 -14  -8   8    6.46    0.46
 -14   8   8    4.96    0.39
  12  -8  -8    0.11    0.14
 -12  -8   8    0.01    0.14
  12   8  -8    0.16    0.16
 -12   8   8    0.33    0.15
 -10  -8   8    0.13    0.13
  10  -8  -8    0.16    0.13
 -10   8   8    0.16    0.14
  10   8  -8    0.18    0.14
   8  -8  -8   16.74    0.87
  -8  -8   8   16.73    0.85
  -8   8   8   18.43    0.89
   8   8  -8   16.89    0.88
  -6  -8   8    5.13    0.34
   6  -8  -8    5.32    0.36
  -6   8   8    4.41    0.39
   6   8  -8    5.60    0.36
  -4  -8   8    1.20    0.16
   4  -8  -8    1.91    0.23
  -4   8   8    1.40    0.21
   4   8  -8    1.65    0.31
  -4   8   8    1.33    0.23
   4   8  -8    1.77    0.19
   2  -8  -8    0.54    0.14
  -2  -8   8    0.48    0.10
   2   8  -8    0.65    0.11
  -2   8   8    0.59    0.19
  -2   8   8    0.44    0.08
   2   8  -8    0.24    0.21
   0  -8  -8   37.26    1.70
   0  -8   8   38.11    1.66
   0  -8   8   39.00    1.66
   0   8   8   37.67    2.08
   0   8  -8   36.83    2.16
   2  -8   8   16.58    0.73
  -2  -8  -8   15.74    0.76
   2  -8   8   15.98    0.73
  -2   8  -8   14.25    1.04
   2   8   8   15.65    0.99
  -4  -8  -8    2.15    0.19
   4  -8   8    2.18    0.17
   4   8   8    1.92    0.31
  -4   8  -8    2.14    0.38
  -6  -8  -8    5.87    0.35
   6  -8   8    6.08    0.35
  -6   8  -8    5.89    0.57
   6   8   8    6.31    0.49
  -8  -8  -8   15.73    0.81
   8  -8   8   16.99    0.81
  -8   8  -8   16.65    1.10
   8   8   8   16.92    1.02
  10  -8   8    0.28    0.13
  10   8   8    0.70    0.19
 -10   8  -8    0.25    0.25
  12  -8   8    0.50    0.16
  13  -9  -8    1.52    0.23
 -13  -9   8    2.38    0.29
 -13   9   8    1.88    0.24
  13   9  -8    1.91    0.28
 -11  -9   8   59.65    2.52
  11  -9  -8   56.43    2.54
  11   9  -8   52.24    2.54
 -11   9   8   56.57    2.50
  -9  -9   8    3.79    0.30
   9  -9  -8    4.33    0.34
   9   9  -8    4.06    0.34
  -9   9   8    3.82    0.32
   7  -9  -8    7.96    0.48
  -7  -9   8    7.19    0.44
   7   9  -8    7.37    0.46
  -7   9   8    8.15    0.50
  -5  -9   8   33.72    1.54
   5  -9  -8   33.28    1.59
   5   9  -8   33.90    1.90
  -5   9   8   37.77    1.86
  -5   9   8   32.48    1.61
   5   9  -8   34.51    1.57
   3  -9  -8  106.38    4.69
  -3  -9   8  110.28    4.60
   3   9  -8  105.63    4.64
   3   9  -8  108.68    5.61
  -3   9   8  107.47    5.49
   1  -9  -8    0.07    0.10
  -1  -9   8    0.04    0.07
   1   9  -8    0.20    0.08
  -1   9   8    0.10    0.16
   1   9  -8   -0.04    0.19
   1  -9   8    4.97    0.27
  -1  -9  -8    4.73    0.30
   1  -9   8    4.21    0.26
   1   9   8    4.72    0.45
  -1   9  -8    4.78    0.58
  -3  -9  -8   72.47    3.22
   3  -9   8   78.33    3.19
   3   9   8   74.34    3.90
  -3   9  -8   70.65    3.95
  -5  -9  -8   48.91    2.22
   5  -9   8   50.93    2.19
  -5   9  -8   48.90    2.77
   5   9   8   52.42    2.72
  -7  -9  -8    4.35    0.30
   7  -9   8    3.84    0.28
  -7   9  -8    4.74    0.57
   7   9   8    4.03    0.41
  -9  -9  -8    0.41    0.13
   9  -9   8    0.72    0.15
  -9   9  -8    0.29    0.26
   9   9   8    0.41    0.19
  11  -9   8   30.80    1.43
 -11   9  -8   29.65    1.81
  13  -9   8    7.61    0.51
  12 -10  -8    2.47    0.28
 -10 -10   8    3.05    0.28
  10 -10  -8    3.07    0.31
  10  10  -8    2.42    0.28
   8 -10  -8   33.26    1.61
  -8 -10   8   36.69    1.59
   8  10  -8   34.65    1.63
  -6 -10   8   18.57    0.88
   6 -10  -8   18.23    0.93
   6  10  -8   18.38    0.91
  -4 -10   8   18.47    0.86
   4 -10  -8   18.14    0.93
  -4  10   8   18.37    1.08
   4  10  -8   17.49    1.15
   4  10  -8   17.81    0.88
  -2 -10   8    0.27    0.08
   2 -10  -8    0.09    0.11
   2  10  -8   -0.01    0.22
   2  10  -8    0.20    0.09
  -2  10   8   -0.13    0.13
   0 -10  -8   86.34    3.83
   0 -10   8   95.09    3.76
   0 -10   8   87.92    3.79
   0  10  -8   86.63    4.69
   0  10   8   82.62    4.58
   2 -10   8    4.15    0.25
  -2 -10  -8    4.05    0.28
   2 -10   8    3.95    0.26
  -2  10  -8    4.28    0.57
   2  10   8    4.43    0.45
   4 -10   8   49.37    2.10
  -4 -10  -8   47.47    2.13
  -4  10  -8   46.61    2.69
   4  10   8   48.23    2.64
  -6 -10  -8    7.25    0.43
   6 -10   8    8.11    0.42
   6  10   8    7.74    0.61
  -6  10  -8    6.86    0.69
   8 -10   8   41.23    1.82
  -8 -10  -8   38.65    1.84
   8  10   8   40.83    2.23
  -8  10  -8   41.61    2.34
  10 -10   8    0.47    0.15
 -10 -10  -8    0.44    0.15
  10  10   8    0.63    0.21
 -10  10  -8    1.00    0.32
  12 -10   8    4.54    0.37
  11 -11  -8    4.02    0.32
  11  11  -8    3.09    0.35
   9 -11  -8    7.03    0.45
   9  11  -8    6.49    0.45
   7 -11  -8   27.74    1.34
   7  11  -8   28.75    1.35
   5 -11  -8    0.10    0.14
   5  11  -8    0.32    0.18
  -5  11   8    0.06    0.13
   5  11  -8    0.46    0.14
   3 -11  -8    6.76    0.45
  -3 -11   8    7.71    0.40
  -3  11   8    7.78    0.57
   3  11  -8    6.58    0.63
   3  11  -8    7.51    0.43
  -1 -11   8   24.28    1.20
  -1 -11   8   28.83    1.19
   1 -11  -8   27.36    1.26
  -1  11   8   23.98    1.54
   1  11  -8   27.13    1.67
   1 -11   8   31.73    1.29
  -1 -11  -8   27.35    1.33
   1 -11   8   28.77    1.30
   1  11   8   27.41    1.71
  -1  11  -8   27.69    1.78
  -3 -11  -8    6.01    0.39
   3 -11   8    6.93    0.37
   3  11   8    8.10    0.66
  -3  11  -8    5.67    0.63
  -5 -11  -8    0.49    0.12
   5 -11   8    0.55    0.12
  -5  11  -8    0.32    0.25
   5  11   8    0.53    0.23
  -7 -11  -8   19.14    0.98
   7 -11   8   20.89    0.96
   7  11   8   20.62    1.27
  -7  11  -8   19.95    1.35
   9 -11   8    5.19    0.37
  -9 -11  -8    5.48    0.39
  -9  11  -8    5.64    0.68
   9  11   8    5.76    0.51
  11 -11   8    2.30    0.27
 -11 -11  -8    1.93    0.26
  12 -12  -8    3.65    0.33
  12  12  -8    3.55    0.36
  10 -12  -8   10.59    0.60
  10  12  -8   10.04    0.61
   8 -12  -8    4.89    0.37
   8  12  -8    4.96    0.37
   6 -12  -8    3.98    0.31
   6  12  -8    2.99    0.27
   4 -12  -8   13.20    0.74
   4  12  -8   12.61    0.91
  -4  12   8   14.28    0.86
   4  12  -8   12.92    0.68
   2 -12  -8   20.12    1.02
  -2 -12   8   20.54    0.98
  -2  12   8   20.22    1.25
   2  12  -8   21.65    1.36
   0 -12   8    4.23    0.27
   0 -12  -8    4.24    0.32
   0  12  -8    3.68    0.56
   0  12   8    3.41    0.48
  -2 -12  -8    8.30    0.47
   2  12   8    7.76    0.72
  -2  12  -8    8.22    0.77
  -4 -12  -8   16.53    0.88
   4 -12   8   19.82    0.86
  -4  12  -8   17.15    1.25
   4  12   8   18.62    1.23
   6 -12   8    3.70    0.26
  -6 -12  -8    3.07    0.28
  -6  12  -8    3.64    0.56
   6  12   8    3.27    0.48
  -8 -12  -8    2.09    0.25
   8 -12   8    2.17    0.23
   8  12   8    1.71    0.32
  -8  12  -8    1.36    0.39
 -10 -12  -8    8.93    0.58
  10 -12   8   10.72    0.59
 -10  12  -8    9.62    0.84
  10  12   8    9.99    0.73
  12 -12   8    4.30    0.38
  11 -13  -8    7.74    0.48
  11  13  -8    6.93    0.48
   9 -13  -8   -0.04    0.11
   9  13  -8    0.09    0.15
   7 -13  -8    1.16    0.21
   7  13  -8    1.58    0.22
   5 -13  -8    3.28    0.32
  -5  13   8    3.99    0.37
   5  13  -8    3.30    0.29
   5  13  -8    3.90    0.41
   3 -13  -8   12.15    0.70
  -3 -13   8   12.14    0.66
  -3  13   8   13.19    0.85
   3  13  -8   13.05    0.93
   1 -13  -8    0.25    0.14
  -1 -13   8    0.06    0.10
  -1  13   8   -0.03    0.18
   1  13  -8    0.25    0.24
   1 -13   8    2.49    0.22
  -1 -13  -8    2.85    0.26
  -1  13  -8    2.66    0.48
   1  13   8    2.24    0.42
  -3 -13  -8   16.48    0.85
   3  13   8   18.40    1.23
  -3  13  -8   16.96    1.22
  -5 -13  -8   16.40    0.85
  -5  13  -8   17.75    1.24
  -7 -13  -8    2.23    0.26
   7  13   8    1.96    0.38
  -7  13  -8    1.75    0.42
  -9 -13  -8    0.08    0.14
   9 -13   8   -0.08    0.13
  -9  13  -8   -0.04    0.25
   9  13   8   -0.08    0.16
  11 -13   8    5.82    0.45
 -11 -13  -8    4.87    0.40
  10 -14  -8    9.61    0.58
  10  14  -8    9.92    0.60
   8 -14  -8    7.68    0.50
   8  14  -8    7.86    0.49
   6 -14  -8    0.28    0.15
   6  14  -8    0.46    0.16
   4 -14  -8   31.20    1.50
  -4 -14   8   30.67    1.47
  -4  14   8   33.66    1.75
   4  14  -8   29.11    1.80
   2 -14  -8    9.18    0.56
  -2 -14   8    8.74    0.52
   2  14  -8    9.90    0.79
  -2  14   8   10.01    0.72
   0 -14  -8   11.49    0.64
   0 -14   8   10.84    0.59
   0  14   8   11.64    0.89
   0  14  -8   13.00    0.94
  -2 -14  -8    2.22    0.26
   2  14   8    1.89    0.45
  -2  14  -8    2.48    0.48
  -4 -14  -8   40.53    1.94
  -4  14  -8   41.65    2.50
   4  14   8   46.70    2.56
  -6 -14  -8    0.05    0.13
   6  14   8   -0.02    0.22
  -6  14  -8   -0.25    0.22
  -8 -14  -8    5.88    0.44
   8  14   8    7.01    0.63
  -8  14  -8    6.84    0.71
 -10 -14  -8    6.27    0.48
  10  14   8    7.57    0.62
 -10  14  -8    7.23    0.73
   9 -15  -8    5.13    0.39
   9  15  -8    5.98    0.41
   7 -15  -8   36.15    1.71
   7  15  -8   36.48    1.70
   5 -15  -8    0.47    0.19
  -5 -15   8    0.41    0.16
   5  15  -8    0.36    0.19
  -5  15   8    0.51    0.19
  -3 -15   8    2.72    0.29
   3 -15  -8    2.84    0.31
   3  15  -8    2.63    0.41
  -3  15   8    2.51    0.36
  -1 -15   8   26.80    1.32
   1 -15  -8   27.35    1.36
   1  15  -8   32.22    1.80
  -1  15   8   29.73    1.71
  -1 -15  -8   41.41    1.98
   1  15   8   43.10    2.53
  -1  15  -8   46.92    2.55
  -3 -15  -8    0.95    0.18
   3  15   8    1.09    0.38
  -3  15  -8    0.99    0.34
  -5 -15  -8    0.21    0.13
  -5  15  -8    0.13    0.25
   5  15   8    0.27    0.26
  -7 -15  -8   28.25    1.41
  -7  15  -8   28.97    1.83
   7  15   8   30.84    1.83
  -9 -15  -8   12.89    0.75
   9  15   8   13.51    0.96
  -9  15  -8   13.39    1.03
   8 -16  -8    1.97    0.27
   8  16  -8    1.53    0.23
   6 -16  -8    0.20    0.16
  -6 -16   8   -0.10    0.13
   4 -16  -8   17.18    0.89
  -4 -16   8   15.75    0.85
   4  16  -8   15.10    1.06
  -4  16   8   17.29    1.02
   2 -16  -8    2.90    0.31
  -2 -16   8    2.20    0.26
   2  16  -8    2.50    0.42
  -2  16   8    2.58    0.38
   0 -16  -8    4.63    0.38
   0  16   8    5.45    0.65
   0  16  -8    5.35    0.57
  -2 -16  -8    1.06    0.21
  -2  16  -8    1.25    0.36
   2  16   8    0.46    0.33
  -4 -16  -8   15.36    0.84
   4  16   8   15.68    1.25
  -4  16  -8   17.62    1.20
  -6 -16  -8    0.36    0.18
   6  16   8    0.64    0.34
  -6  16  -8    0.72    0.34
  -8 -16  -8    1.97    0.29
  -8  16  -8    1.74    0.43
   8  16   8    2.62    0.47
  -7 -17   8    0.70    0.19
   7 -17  -8    0.82    0.19
  -5 -17   8    0.20    0.16
   5 -17  -8    0.24    0.18
   5  17  -8    0.02    0.16
  -5  17   8    0.20    0.17
   3 -17  -8    3.48    0.37
  -3 -17   8    4.02    0.34
  -3  17   8    4.40    0.44
   3  17  -8    3.70    0.48
  -1 -17   8    1.34    0.21
   1 -17  -8    1.87    0.25
   1  17  -8    2.36    0.41
  -1  17   8    2.15    0.40
  -1 -17  -8    1.26    0.22
   1  17   8    1.50    0.41
  -1  17  -8    1.76    0.39
  -3 -17  -8    1.33    0.23
  -3  17  -8    1.28    0.36
   3  17   8    0.67    0.37
  -5 -17  -8    1.33    0.23
  -5  17  -8    1.54    0.39
   5  17   8    1.65    0.47
  -7 -17  -8    0.90    0.23
  -7  17  -8    0.60    0.29
   7  17   8    1.23    0.37
  -6 -18   8    1.21    0.23
   6 -18  -8    0.98    0.22
  -4 -18   8   19.81    1.05
   4 -18  -8   20.96    1.09
   4  18  -8   21.33    1.31
  -4  18   8   21.24    1.25
   2 -18  -8    7.70    0.54
  -2 -18   8    8.26    0.52
   2  18  -8    9.54    0.75
  -2  18   8    9.21    0.70
   0 -18  -8    0.93    0.21
   0  18   8    0.72    0.33
   0  18  -8    0.97    0.32
  -2 -18  -8    2.80    0.32
  -2  18  -8    2.51    0.45
   2  18   8    2.90    0.56
  -4 -18  -8   18.51    0.98
  -4  18  -8   19.05    1.28
  -6 -18  -8    1.84    0.28
   6  18   8    1.73    0.49
  -6  18  -8    2.07    0.42
   3 -19  -8    5.75    0.45
  -3 -19   8    5.71    0.43
   3  19  -8    5.97    0.58
  -3  19   8    6.31    0.56
   1 -19  -8    9.49    0.63
  -1  19   8   10.94    0.84
   1  19  -8   10.90    0.84
  -1 -19  -8   10.76    0.70
   1  19   8   12.92    1.02
  -1  19  -8   14.42    0.98
  -3 -19  -8    1.73    0.26
  -3  19  -8    1.44    0.36
   3  19   8    1.95    0.50
  14   0  -9   -0.03    0.19
 -14   0   9    0.29    0.19
  12   0  -9    0.01    0.17
 -12   0   9    0.10    0.17
  10   0  -9    0.25    0.17
 -10   0   9    0.43    0.18
   8   0  -9    0.18    0.14
  -8   0   9    0.00    0.14
  -6   0   9    0.05    0.13
   6   0  -9    1.13    0.18
   4   0  -9    0.09    0.09
  -4   0   9    0.93    0.18
   4   0  -9    0.46    0.10
   2   0  -9    0.16    0.07
   2   0  -9    0.17    0.10
  -2   0   9    0.20    0.08
   0   0  -9    0.14    0.10
   0   0  -9    0.19    0.06
   0   0   9    0.05    0.07
   2   0   9    0.10    0.06
  -2   0  -9    0.19    0.11
  -4   0  -9    0.16    0.12
   4   0   9    0.53    0.09
  -6   0  -9    0.15    0.12
   6   0   9    0.01    0.07
   8   0   9    0.10    0.09
  -8   0  -9    0.16    0.14
  10   0   9   -0.01    0.10
 -10   0  -9    0.18    0.15
  12   0   9    0.09    0.12
  14   0   9    0.10    0.15
  15  -1  -9    0.17    0.20
 -15  -1   9    0.41    0.20
 -15   1   9    0.30    0.18
  15   1  -9    0.23    0.20
  13  -1  -9    0.42    0.20
 -13  -1   9    0.51    0.19
 -13   1   9    0.15    0.15
  13   1  -9    0.53    0.22
  11  -1  -9   29.11    1.46
 -11  -1   9   28.88    1.44
 -11   1   9   30.80    1.44
  11   1  -9   29.96    1.46
   9  -1  -9   29.75    1.49
  -9  -1   9   31.50    1.50
   9   1  -9   31.25    1.49
  -9   1   9   31.42    1.50
   7  -1  -9    1.33    0.22
  -7  -1   9    1.41    0.24
   7   1  -9    1.27    0.20
  -7   1   9    0.94    0.22
  -5  -1   9    2.57    0.29
   5  -1  -9    2.42    0.26
   5   1  -9    3.16    0.24
  -5   1   9    2.45    0.30
   3  -1  -9   82.18    3.52
  -3  -1   9   75.30    3.51
   3  -1  -9   87.57    4.08
   3   1  -9   79.96    3.50
  -3   1   9   75.82    3.51
   3   1  -9   84.00    4.08
   1  -1  -9   38.43    1.70
  -1  -1   9   37.96    1.69
   1   1  -9   38.77    2.00
  -1   1   9   36.91    1.69
   1   1  -9   39.01    1.68
  -1   1   9   39.27    1.99
  -1  -1  -9    1.84    0.14
   1  -1   9    2.19    0.15
   1   1   9    1.72    0.22
  -1   1  -9    1.60    0.22
   1   1   9    1.82    0.14
   3  -1   9   16.43    0.75
   3   1   9   15.88    0.74
  -3   1  -9   17.04    0.95
   3   1   9   15.69    0.92
   5  -1   9   56.70    2.47
  -5  -1  -9   57.78    2.97
  -5   1  -9   56.95    2.96
   5   1   9   57.12    2.47
   7  -1   9    0.72    0.12
  -7  -1  -9    0.79    0.19
  -7   1  -9    0.64    0.17
   7   1   9    0.97    0.14
  -9  -1  -9    0.01    0.13
   9  -1   9    0.20    0.11
  -9   1  -9    0.12    0.14
   9   1   9   -0.04    0.09
 -11  -1  -9   23.07    1.32
  11  -1   9   24.46    1.12
 -11   1  -9   22.01    1.31
  11   1   9   23.19    1.11
  13  -1   9    9.86    0.59
  13   1   9   10.35    0.61
  14  -2  -9   40.11    1.91
  14   2  -9   39.20    1.91
  12  -2  -9   -0.18    0.15
 -12  -2   9    0.10    0.15
  12   2  -9    0.09    0.15
 -12   2   9    0.10    0.16
 -10  -2   9    5.69    0.44
  10  -2  -9    5.48    0.42
 -10   2   9    5.40    0.43
  10   2  -9    6.48    0.45
   8  -2  -9   43.51    2.04
  -8  -2   9   46.66    2.06
  -8   2   9   44.33    2.05
   8   2  -9   42.83    2.03
   6  -2  -9  107.17    4.84
  -6  -2   9  115.66    4.84
   6   2  -9  109.16    4.82
  -6   2   9  112.54    4.87
  -4  -2   9    9.01    0.57
   4  -2  -9   10.46    0.57
  -4   2   9   10.48    0.61
   4   2  -9   10.85    0.55
  -4   2   9   10.75    0.58
   4   2  -9   10.99    0.63
   2  -2  -9    1.00    0.14
  -2  -2   9    0.96    0.14
   2   2  -9    1.31    0.14
  -2   2   9    1.23    0.15
  -2   2   9    1.38    0.17
   2   2  -9    1.12    0.18
   0  -2  -9  218.88    9.43
   0  -2   9  221.11    9.36
   0   2  -9  214.79    9.39
   0   2   9  230.01   11.02
   0   2   9  223.65    9.35
   0   2  -9  220.97   11.03
  -2  -2  -9   62.17    2.58
   2  -2   9   58.23    2.57
  -2   2  -9   61.14    3.09
   2   2   9   59.08    3.07
   2   2   9   58.71    2.57
  -4  -2  -9   12.39    0.53
   4  -2   9   10.42    0.55
   4   2   9   11.17    0.69
   4   2   9   11.35    0.55
  -4   2  -9   11.82    0.72
   6  -2   9    4.56    0.27
   6   2   9    4.20    0.26
   6   2   9    4.34    0.35
  -6   2  -9    4.30    0.38
  -8  -2  -9   61.83    3.22
   8  -2   9   61.88    2.69
   8   2   9   62.34    2.69
  -8   2  -9   61.25    3.21
  10  -2   9    5.18    0.35
 -10  -2  -9    5.19    0.43
  10   2   9    4.79    0.34
 -10   2  -9    5.36    0.45
  12  -2   9    4.91    0.38
  12   2   9    5.52    0.39
  14  -2   9    5.27    0.41
  14   2   9    5.09    0.41
 -13  -3   9    4.06    0.40
  13  -3  -9    4.11    0.41
 -13   3   9    3.05    0.34
  13   3  -9    4.37    0.40
 -11  -3   9   23.53    1.15
  11  -3  -9   22.14    1.15
  11   3  -9   22.43    1.16
 -11   3   9   21.89    1.12
  -9  -3   9    4.23    0.37
   9  -3  -9    3.44    0.36
  -9   3   9    3.68    0.35
   9   3  -9    4.58    0.36
  -7  -3   9   54.61    2.38
   7  -3  -9   49.74    2.37
  -7   3   9   53.49    2.41
   7   3  -9   52.20    2.37
  -5  -3   9    1.41    0.20
   5  -3  -9    1.31    0.19
  -5   3   9    2.80    0.33
   5   3  -9    1.20    0.17
   3  -3  -9   90.68    3.96
  -3  -3   9   86.28    3.93
  -3   3   9   89.81    3.94
  -3   3   9   96.42    4.58
   3   3  -9   93.02    3.94
   3   3  -9   89.58    4.61
   1  -3  -9    3.24    0.23
  -1  -3   9    2.40    0.19
  -1   3   9    2.21    0.23
   1   3  -9    2.39    0.17
   1   3  -9    2.19    0.25
  -1   3   9    2.48    0.18
  -1  -3  -9   71.37    3.06
   1  -3   9   69.45    3.03
   1   3   9   72.83    3.61
  -1   3  -9   70.51    3.62
   1   3   9   69.42    3.02
   3  -3   9    9.48    0.47
  -3  -3  -9   10.30    0.46
   3   3   9    9.01    0.46
   3   3   9    9.45    0.60
  -3   3  -9    9.42    0.62
  -5  -3  -9   50.56    2.10
   5  -3   9   48.91    2.12
   5   3   9   47.66    2.10
  -5   3  -9   46.18    2.55
   5   3   9   49.34    2.54
   7  -3   9   14.47    0.71
   7   3   9   14.94    0.88
   7   3   9   14.70    0.71
  -7   3  -9   15.04    0.91
  -9  -3  -9   19.88    1.16
   9  -3   9   18.97    0.93
   9   3   9   19.86    0.94
  -9   3  -9   19.77    1.16
 -11  -3  -9   10.15    0.69
  11  -3   9    9.82    0.56
 -11   3  -9   10.10    0.70
  11   3   9   10.15    0.57
  13  -3   9    5.37    0.40
  13   3   9    5.01    0.40
 -14  -4   9    0.29    0.19
  14  -4  -9    0.32    0.19
 -14   4   9    0.25    0.16
  14   4  -9    0.23    0.18
 -12  -4   9    7.69    0.53
  12  -4  -9    7.79    0.51
 -12   4   9    7.39    0.49
  12   4  -9    7.06    0.52
 -10  -4   9   38.83    1.73
  10  -4  -9   35.82    1.72
  10   4  -9   35.26    1.72
 -10   4   9   35.56    1.70
  -8  -4   9    0.74    0.18
   8  -4  -9    0.67    0.18
  -8   4   9    0.75    0.21
   8   4  -9    0.55    0.16
   6  -4  -9    0.00    0.11
  -6  -4   9    0.18    0.13
   6   4  -9    0.24    0.12
  -6   4   9    0.04    0.16
   4  -4  -9   59.70    2.63
  -4  -4   9   54.23    2.60
   4   4  -9   58.60    3.08
  -4   4   9   60.72    2.66
  -4   4   9   62.96    3.01
   4   4  -9   58.53    2.60
   2  -4  -9   84.81    3.66
  -2  -4   9   83.44    3.61
  -2   4   9   82.17    4.24
  -2   4   9   86.24    3.61
   2   4  -9   81.37    4.29
   2   4  -9   85.02    3.62
   0  -4  -9    0.19    0.09
   0  -4   9    0.32    0.08
   0   4   9    0.31    0.11
   0   4  -9    0.38    0.06
   0   4  -9    0.34    0.15
   0   4   9    0.18    0.06
   2  -4   9    3.89    0.24
  -2  -4  -9    4.12    0.24
  -2   4  -9    3.93    0.35
   2   4   9    4.35    0.33
   2   4   9    3.92    0.22
   4  -4   9   55.34    2.39
  -4  -4  -9   59.21    2.39
   4   4   9   54.08    2.87
  -4   4  -9   55.02    2.89
   4   4   9   52.86    2.38
   6  -4   9   22.15    1.05
  -6  -4  -9   22.48    1.03
   6   4   9   23.60    1.29
  -6   4  -9   23.99    1.33
   6   4   9   23.55    1.05
   8  -4   9    2.27    0.20
   8   4   9    2.08    0.28
   8   4   9    2.05    0.21
  -8   4  -9    2.03    0.31
  10  -4   9    5.06    0.34
 -10  -4  -9    5.15    0.44
  10   4   9    4.78    0.34
 -10   4  -9    5.07    0.45
  12  -4   9   18.57    0.94
  12   4   9   18.52    0.95
  14  -4   9    0.12    0.16
  14   4   9    0.50    0.18
 -13  -5   9    5.78    0.46
  13  -5  -9    6.90    0.48
 -13   5   9    6.07    0.43
  13   5  -9    5.48    0.46
 -11  -5   9    4.05    0.37
  11  -5  -9    4.49    0.36
  11   5  -9    4.12    0.36
 -11   5   9    3.65    0.32
   9  -5  -9    8.91    0.55
  -9  -5   9    9.22    0.55
   9   5  -9    7.87    0.53
  -9   5   9    8.81    0.54
  -7  -5   9   15.32    0.79
   7  -5  -9   15.36    0.80
   7   5  -9   14.63    0.78
  -7   5   9   15.35    0.84
  -5  -5   9    2.58    0.25
   5  -5  -9    2.88    0.26
  -5   5   9    2.79    0.25
   5   5  -9    3.54    0.26
  -5   5   9    2.86    0.34
   3  -5  -9   20.83    0.99
  -3  -5   9   19.83    0.96
   3   5  -9   21.63    0.96
  -3   5   9   20.37    0.98
   3   5  -9   19.47    1.20
  -3   5   9   19.68    1.12
  -1  -5   9   16.16    0.77
   1  -5  -9   17.01    0.81
  -1   5   9   15.85    0.75
  -1   5   9   16.24    0.94
   1   5  -9   16.51    1.00
   1   5  -9   15.89    0.75
   1  -5   9    7.28    0.34
  -1  -5  -9    7.51    0.40
   1  -5   9    7.70    0.39
   1   5   9    6.96    0.50
  -1   5  -9    7.58    0.55
   1   5   9    7.22    0.36
  -3  -5  -9   15.40    0.69
   3  -5   9   14.91    0.69
   3   5   9   14.02    0.67
  -3   5  -9   14.53    0.90
   3   5   9   14.41    0.87
   5  -5   9   14.91    0.70
  -5  -5  -9   15.09    0.68
  -5   5  -9   13.82    0.91
   5   5   9   14.08    0.68
   5   5   9   14.82    0.88
   7  -5   9   13.88    0.67
  -7  -5  -9   13.09    0.66
   7   5   9   13.87    0.84
  -7   5  -9   14.84    0.90
   7   5   9   13.75    0.67
   9  -5   9    3.42    0.27
   9   5   9    3.74    0.28
  -9   5  -9    3.60    0.40
   9   5   9    3.65    0.34
 -11  -5  -9    3.23    0.36
  11  -5   9    3.62    0.29
 -11   5  -9    3.35    0.42
  11   5   9    4.04    0.32
  13  -5   9    3.90    0.35
  13   5   9    4.59    0.38
 -14  -6   9    7.77    0.52
  14  -6  -9    7.17    0.49
 -14   6   9    6.30    0.45
  12  -6  -9    3.00    0.32
 -12  -6   9    3.35    0.36
  12   6  -9    2.78    0.33
 -12   6   9    3.06    0.32
  10  -6  -9   17.45    0.89
 -10  -6   9   17.31    0.89
  10   6  -9   16.03    0.88
 -10   6   9   16.61    0.87
  -8  -6   9   10.74    0.60
   8  -6  -9   10.09    0.61
  -8   6   9   11.67    0.64
   8   6  -9   10.53    0.60
   6  -6  -9   24.70    1.12
  -6  -6   9   21.17    1.08
   6   6  -9   23.68    1.10
  -6   6   9   21.55    1.15
   4  -6  -9   18.12    0.88
  -4  -6   9   16.78    0.86
   4   6  -9   17.97    1.10
  -4   6   9   17.81    0.91
  -4   6   9   17.18    1.00
   4   6  -9   18.41    0.86
  -2  -6   9   17.52    0.79
   2  -6  -9   15.76    0.82
  -2   6   9   15.57    0.95
  -2   6   9   16.30    0.77
   2   6  -9   16.19    1.03
   2   6  -9   16.42    0.77
   0  -6  -9   26.63    1.19
   0  -6   9   25.59    1.16
   0   6   9   25.26    1.13
   0   6   9   24.53    1.43
   0   6  -9   27.12    1.14
   0   6  -9   25.67    1.49
   2  -6   9    0.40    0.09
  -2  -6  -9    0.23    0.09
   2   6   9    0.50    0.07
  -2   6  -9    0.40    0.18
   2   6   9    0.13    0.11
  -4  -6  -9   18.26    0.83
   4  -6   9   18.06    0.83
   4   6   9   17.65    1.04
  -4   6  -9   17.82    1.09
   4   6   9   17.13    0.80
   6  -6   9    1.70    0.18
  -6  -6  -9    1.81    0.16
   6   6   9    1.49    0.24
  -6   6  -9    1.51    0.27
   6   6   9    1.82    0.17
   8  -6   9   13.90    0.70
  -8  -6  -9   14.92    0.70
  -8   6  -9   14.15    0.93
   8   6   9   14.89    0.89
   8   6   9   13.86    0.71
  10  -6   9    0.20    0.13
  10   6   9    0.09    0.11
  10   6   9    0.15    0.14
 -10   6  -9    0.09    0.19
  12  -6   9    7.12    0.47
  12   6   9    7.40    0.49
  14  -6   9    1.05    0.23
  13  -7  -9   15.49    0.82
 -13  -7   9   17.07    0.85
 -13   7   9   13.50    0.78
  13   7  -9   14.67    0.83
 -11  -7   9   12.38    0.65
  11  -7  -9   10.24    0.63
  11   7  -9   10.19    0.64
 -11   7   9   10.24    0.60
   9  -7  -9    2.01    0.26
  -9  -7   9    2.18    0.25
  -9   7   9    1.98    0.26
   9   7  -9    1.77    0.25
   7  -7  -9  122.86    5.36
  -7  -7   9  123.79    5.32
   7   7  -9  119.07    5.36
  -7   7   9  129.26    5.38
  -5  -7   9    5.88    0.40
   5  -7  -9    6.98    0.43
  -5   7   9    5.81    0.46
  -5   7   9    7.01    0.47
   5   7  -9    7.61    0.55
   5   7  -9    7.18    0.41
  -3  -7   9   20.14    0.95
   3  -7  -9   20.15    1.00
  -3   7   9   20.09    1.16
   3   7  -9   19.70    1.26
   3   7  -9   20.87    0.95
   1  -7  -9   32.47    1.45
  -1  -7   9   31.34    1.40
  -1   7   9   30.75    1.72
  -1   7   9   31.00    1.37
   1   7  -9   32.35    1.39
   1   7  -9   29.74    1.80
  -1  -7  -9   99.19    4.04
   1  -7   9   97.59    3.99
   1  -7   9   93.05    3.99
   1   7   9   90.27    3.96
  -1   7  -9   90.18    4.84
   1   7   9   89.71    4.78
  -3  -7  -9    0.11    0.08
   3  -7   9    0.27    0.08
  -3   7  -9    0.12    0.18
   3   7   9    0.21    0.06
   3   7   9    0.32    0.15
  -5  -7  -9   11.11    0.54
   5  -7   9   10.85    0.54
   5   7   9   10.49    0.52
   5   7   9   10.43    0.71
  -5   7  -9   11.07    0.78
  -7  -7  -9   41.25    1.87
   7  -7   9   42.96    1.87
  -7   7  -9   43.67    2.34
   7   7   9   42.59    2.27
   7   7   9   41.12    1.87
   9  -7   9   38.71    1.73
   9   7   9   38.88    2.08
  -9   7  -9   37.48    2.14
  11  -7   9    1.67    0.23
 -11   7  -9    1.66    0.33
  11   7   9    1.86    0.28
  13  -7   9    0.04    0.15
 -12  -8   9   11.82    0.63
  12  -8  -9   10.28    0.61
  12   8  -9    9.16    0.61
 -12   8   9    9.97    0.58
 -10  -8   9   39.53    1.71
  10  -8  -9   35.63    1.72
  10   8  -9   35.45    1.73
 -10   8   9   37.34    1.70
   8  -8  -9    0.08    0.13
  -8  -8   9    0.09    0.12
  -8   8   9    0.00    0.14
   8   8  -9    0.11    0.13
   6  -8  -9    3.21    0.29
  -6  -8   9    3.01    0.27
  -6   8   9    3.80    0.37
   6   8  -9    3.71    0.29
   4  -8  -9   64.88    2.99
  -4  -8   9   65.10    2.94
  -4   8   9   67.62    2.97
   4   8  -9   68.01    2.96
   4   8  -9   70.60    3.60
  -4   8   9   69.13    3.49
  -2  -8   9   67.05    2.76
   2  -8  -9   63.93    2.82
  -2   8   9   62.43    2.73
  -2   8   9   60.13    3.31
   2   8  -9   62.63    3.43
   2   8  -9   64.33    2.76
   0  -8  -9    8.56    0.47
   0  -8   9    9.19    0.43
   0  -8   9    8.91    0.44
   0   8   9    7.76    0.61
   0   8  -9    7.92    0.70
   2  -8   9    0.44    0.09
  -2  -8  -9    0.33    0.10
   2   8   9    0.23    0.15
  -2   8  -9    0.46    0.24
  -4  -8  -9   94.32    3.97
   4  -8   9   93.09    3.93
   4   8   9   92.24    4.74
  -4   8  -9   87.40    4.78
  -6  -8  -9   18.90    0.90
   6  -8   9   18.90    0.90
  -6   8  -9   19.30    1.22
   6   8   9   19.79    1.15
  -8  -8  -9    6.61    0.39
   8  -8   9    6.24    0.39
  -8   8  -9    7.09    0.62
   8   8   9    6.74    0.53
  10  -8   9    2.73    0.25
 -10   8  -9    2.22    0.40
  10   8   9    2.47    0.33
  12  -8   9   24.95    1.21
  13  -9  -9    0.79    0.20
 -13  -9   9    0.94    0.21
 -13   9   9    0.41    0.16
  13   9  -9    0.36    0.17
 -11  -9   9    7.60    0.47
  11  -9  -9    6.62    0.45
 -11   9   9    6.50    0.44
  11   9  -9    6.36    0.46
   9  -9  -9    0.72    0.17
  -9  -9   9    1.07    0.18
   9   9  -9    0.72    0.18
  -9   9   9    0.76    0.19
   7  -9  -9   10.94    0.61
  -7  -9   9   10.63    0.58
   7   9  -9   10.29    0.59
  -7   9   9   11.21    0.63
  -5  -9   9    0.17    0.11
   5  -9  -9    0.28    0.13
  -5   9   9    0.27    0.15
   5   9  -9    0.07    0.14
   5   9  -9    0.15    0.10
  -3  -9   9    9.91    0.50
   3  -9  -9    9.13    0.55
  -3   9   9    8.92    0.65
   3   9  -9    9.93    0.77
   3   9  -9    9.32    0.50
   1  -9  -9    0.98    0.17
  -1  -9   9    1.00    0.13
   1   9  -9    0.56    0.28
  -1   9   9    0.65    0.22
   1   9  -9    0.91    0.12
   1  -9   9   10.06    0.49
   1  -9   9    9.59    0.47
  -1  -9  -9    9.44    0.52
   1   9   9    9.40    0.71
  -1   9  -9    9.38    0.77
  -3  -9  -9    4.04    0.29
   3  -9   9    5.29    0.28
  -3   9  -9    3.93    0.53
   3   9   9    3.98    0.43
   5  -9   9    4.95    0.30
  -5  -9  -9    5.25    0.32
   5   9   9    5.02    0.46
  -5   9  -9    4.88    0.54
  -7  -9  -9    3.50    0.26
   7  -9   9    3.75    0.26
  -7   9  -9    3.52    0.51
   7   9   9    2.92    0.38
   9  -9   9    1.39    0.19
  -9  -9  -9    1.65    0.21
  -9   9  -9    1.55    0.35
   9   9   9    1.80    0.30
  11  -9   9    2.96    0.30
 -11   9  -9    2.94    0.46
  11   9   9    2.83    0.39
  13  -9   9    0.77    0.19
  12 -10  -9    4.49    0.36
  12  10  -9    3.99    0.37
 -10 -10   9    7.99    0.47
  10 -10  -9    7.77    0.49
  10  10  -9    7.11    0.49
   8 -10  -9    3.51    0.31
  -8 -10   9    4.03    0.30
   8  10  -9    3.74    0.32
  -6 -10   9    3.94    0.28
   6 -10  -9    3.35    0.30
   6  10  -9    3.28    0.28
  -4 -10   9   21.89    1.04
   4 -10  -9   21.79    1.10
   4  10  -9   22.31    1.37
   4  10  -9   21.77    1.06
  -4  10   9   24.16    1.30
   2 -10  -9   21.23    1.04
  -2 -10   9   21.66    0.97
   2  10  -9   21.48    1.38
   2  10  -9   21.29    0.98
  -2  10   9   19.17    1.24
   0 -10  -9    4.24    0.31
   0 -10   9    4.15    0.26
   0 -10   9    3.93    0.25
   0  10  -9    3.93    0.57
   0  10   9    4.21    0.50
  -2 -10  -9    6.00    0.37
   2 -10   9    6.53    0.35
   2  10   9    5.35    0.53
  -2  10  -9    6.21    0.61
  -4 -10  -9   17.11    0.84
   4 -10   9   18.07    0.82
  -4  10  -9   17.37    1.19
   4  10   9   16.69    1.11
  -6 -10  -9    4.94    0.33
   6 -10   9    5.52    0.32
   6  10   9    4.72    0.48
  -6  10  -9    4.91    0.61
  -8 -10  -9    1.25    0.18
   8 -10   9    1.14    0.17
  -8  10  -9    0.93    0.33
   8  10   9    1.36    0.28
  10 -10   9    2.58    0.27
 -10 -10  -9    2.70    0.29
  10  10   9    2.56    0.36
 -10  10  -9    2.66    0.46
  12 -10   9    5.53    0.41
  11 -11  -9    1.62    0.24
  11  11  -9    1.29    0.23
   9 -11  -9    1.03    0.19
   9  11  -9    1.00    0.21
   7 -11  -9   36.20    1.70
   7  11  -9   37.21    1.70
   5 -11  -9   10.05    0.59
  -5 -11   9    9.24    0.52
   5  11  -9    9.29    0.70
   5  11  -9    9.37    0.54
  -5  11   9   11.26    0.68
  -3 -11   9    9.46    0.50
   3 -11  -9   10.10    0.58
  -3  11   9    9.77    0.69
   3  11  -9    9.82    0.78
   3  11  -9    8.92    0.51
  -1 -11   9   12.41    0.59
   1 -11  -9   11.80    0.65
  -1 -11   9   12.16    0.60
  -1  11   9   10.65    0.83
   1  11  -9   12.68    0.95
   1 -11   9   66.29    2.70
  -1 -11  -9   61.05    2.76
   1  11   9   59.87    3.37
  -1  11  -9   61.96    3.45
   3 -11   9    1.16    0.15
  -3 -11  -9    1.21    0.18
   3  11   9    1.44    0.31
  -3  11  -9    0.73    0.33
  -5 -11  -9    0.14    0.10
   5 -11   9    0.11    0.09
   5  11   9    0.11    0.17
  -5  11  -9    0.03    0.25
   7 -11   9   18.10    0.87
  -7 -11  -9   16.82    0.88
  -7  11  -9   17.54    1.24
   7  11   9   19.97    1.18
  -9 -11  -9   17.89    0.94
   9 -11   9   19.43    0.94
   9  11   9   19.48    1.19
  -9  11  -9   19.75    1.30
  11 -11   9    0.74    0.17
 -11  11  -9    0.53    0.29
  10 -12  -9   13.15    0.72
  10  12  -9   13.65    0.75
   8 -12  -9    3.20    0.29
   8  12  -9    3.39    0.29
   6 -12  -9   22.75    1.13
   6  12  -9   23.07    1.11
   4 -12  -9   11.66    0.66
   4  12  -9   11.02    0.60
   4  12  -9   10.00    0.80
  -4  12   9   12.68    0.77
  -2 -12   9   17.52    0.88
   2 -12  -9   18.44    0.93
  -2  12   9   17.56    1.14
   2  12  -9   20.66    1.28
   0 -12   9   27.30    1.21
   0 -12  -9   25.95    1.25
   0  12  -9   27.38    1.70
   0  12   9   24.81    1.58
   2 -12   9   10.46    0.52
  -2 -12  -9   10.04    0.56
  -2  12  -9    9.89    0.85
   2  12   9    9.44    0.80
   4 -12   9   18.92    0.83
  -4 -12  -9   16.61    0.86
   4  12   9   17.73    1.19
  -4  12  -9   15.87    1.22
   6 -12   9    1.97    0.20
  -6 -12  -9    2.04    0.23
  -6  12  -9    1.95    0.42
   6  12   9    2.30    0.40
  -8 -12  -9   17.77    0.97
   8 -12   9   20.39    0.95
   8  12   9   21.22    1.27
  -8  12  -9   19.72    1.35
 -10 -12  -9    0.06    0.13
  10 -12   9    0.07    0.13
 -10  12  -9    0.19    0.26
  10  12   9    0.10    0.17
  11 -13  -9   20.23    1.01
   9 -13  -9   11.50    0.65
   9  13  -9   11.41    0.66
   7 -13  -9    4.93    0.38
   7  13  -9    5.04    0.37
   5 -13  -9    4.33    0.38
   5  13  -9    4.28    0.44
  -5  13   9    5.14    0.42
   5  13  -9    4.48    0.34
  -3 -13   9   50.48    2.31
   3 -13  -9   51.00    2.36
  -3  13   9   54.42    2.78
   3  13  -9   51.24    2.86
   1 -13  -9    3.79    0.32
  -1 -13   9    3.43    0.26
  -1  13   9    2.50    0.41
   1  13  -9    4.06    0.56
  -1 -13  -9    6.37    0.42
  -1  13  -9    7.75    0.73
   1  13   9    6.56    0.65
  -3 -13  -9   14.12    0.74
  -3  13  -9   13.50    1.08
   3  13   9   15.33    1.08
  -5 -13  -9   47.21    2.23
   5  13   9   55.62    2.86
  -5  13  -9   47.51    2.84
  -7 -13  -9    0.55    0.16
  -7  13  -9    0.71    0.33
   7  13   9    0.72    0.28
  -9 -13  -9    0.55    0.18
   9 -13   9    0.90    0.18
  -9  13  -9    0.37    0.31
   9  13   9    0.55    0.23
  11 -13   9   15.93    0.85
  10 -14  -9    0.05    0.13
  10  14  -9    0.02    0.14
   8 -14  -9    9.20    0.57
   8  14  -9    9.61    0.57
   6 -14  -9    8.30    0.54
   6  14  -9    8.47    0.51
   4 -14  -9    0.62    0.18
  -4 -14   9    0.37    0.15
  -4  14   9    0.46    0.20
   4  14  -9    0.50    0.23
   2 -14  -9    0.59    0.18
  -2 -14   9    1.10    0.18
   2  14  -9    1.07    0.33
  -2  14   9    0.61    0.24
   0 -14  -9   17.40    0.92
   0  14   9   17.48    1.21
   0  14  -9   19.95    1.30
  -2 -14  -9   11.78    0.66
   2  14   9   11.63    0.97
  -2  14  -9   13.73    1.01
  -4 -14  -9    0.09    0.13
   4  14   9    0.38    0.28
  -4  14  -9    0.06    0.24
  -6 -14  -9    1.82    0.23
   6  14   9    2.19    0.45
  -6  14  -9    2.30    0.49
  -8 -14  -9   12.66    0.71
  -8  14  -9   12.91    1.03
 -10 -14  -9    1.51    0.25
 -10  14  -9    1.21    0.36
  10  14   9    1.43    0.33
   9 -15  -9    0.12    0.15
   9  15  -9    0.13    0.16
   7 -15  -9    0.74    0.19
   7  15  -9    0.81    0.19
  -5 -15   9   -0.09    0.12
   5 -15  -9    0.21    0.15
  -5  15   9    0.06    0.16
   5  15  -9    0.11    0.17
  -3 -15   9    2.37    0.26
   3 -15  -9    2.34    0.29
  -3  15   9    2.25    0.35
   3  15  -9    2.25    0.41
  -1 -15   9    1.06    0.18
   1 -15  -9    0.99    0.20
   1  15  -9    1.01    0.32
  -1  15   9    1.23    0.32
  -1 -15  -9    1.61    0.23
   1  15   9    2.06    0.44
  -1  15  -9    2.28    0.44
  -3 -15  -9    1.12    0.20
  -3  15  -9    1.32    0.39
   3  15   9    0.84    0.36
  -5 -15  -9    0.80    0.19
  -5  15  -9    0.63    0.31
   5  15   9    0.49    0.29
  -7 -15  -9    0.17    0.15
   7  15   9    0.00    0.24
  -7  15  -9    0.20    0.28
  -9 -15  -9    0.20    0.17
  -9  15  -9    0.50    0.32
   9  15   9    0.38    0.25
   8 -16  -9   11.89    0.68
   8  16  -9   11.81    0.68
   6 -16  -9   18.58    0.98
  -6 -16   9   19.06    0.97
  -4 -16   9    0.34    0.16
   4 -16  -9    0.29    0.19
  -4  16   9    0.16    0.18
   4  16  -9    0.35    0.23
   2 -16  -9    0.18    0.16
  -2 -16   9    0.10    0.12
  -2  16   9    0.21    0.21
   2  16  -9    0.25    0.21
   0 -16  -9   20.91    1.12
   0  16  -9   25.40    1.51
   0  16   9   23.09    1.47
  -2 -16  -9   10.39    0.62
   2  16   9   10.88    0.93
  -2  16  -9   11.67    0.92
  -4 -16  -9    0.89    0.19
  -4  16  -9    1.43    0.42
   4  16   9    1.24    0.43
  -6 -16  -9    0.88    0.20
  -6  16  -9    0.93    0.34
   6  16   9    0.80    0.35
  -8 -16  -9   16.17    0.90
  -8  16  -9   16.68    1.22
   8  16   9   17.70    1.21
   7 -17  -9    7.31    0.48
  -7 -17   9    6.88    0.48
  -5 -17   9    2.15    0.28
   5 -17  -9    2.58    0.31
   5  17  -9    2.67    0.38
  -5  17   9    2.91    0.35
  -3 -17   9   31.67    1.59
   3 -17  -9   33.95    1.65
  -3  17   9   36.77    1.94
   3  17  -9   35.04    1.99
   1 -17  -9    1.09    0.22
   1  17  -9    1.07    0.33
  -1  17   9    1.25    0.33
  -1 -17  -9    4.00    0.34
   1  17   9    3.32    0.54
  -3 -17  -9   10.46    0.64
  -3  17  -9   12.48    0.95
  -5 -17  -9   24.50    1.27
  -5  17  -9   28.48    1.70
   5  17   9   25.96    1.78
  -7 -17  -9    0.29    0.18
   7  17   9    0.25    0.28
  -7  17  -9    0.21    0.25
  -6 -18   9    4.80    0.39
  -4 -18   9    9.66    0.63
   4 -18  -9   11.55    0.68
  -4  18   9   11.84    0.77
   4  18  -9   10.72    0.80
   2 -18  -9    4.10    0.37
   2  18  -9    4.22    0.54
  -2  18   9    4.57    0.49
   0 -18  -9    8.09    0.55
   0  18  -9   10.42    0.81
   0  18   9    9.38    0.80
  -2 -18  -9    1.98    0.27
   2  18   9    1.76    0.45
  -2  18  -9    2.56    0.47
  -4 -18  -9   11.57    0.69
   4  18   9   11.61    1.04
  -4  18  -9   11.81    0.92
   3 -19  -9    0.69    0.22
   3  19  -9    0.03    0.18
  -3  19   9    0.28    0.22
   1 -19  -9    3.98    0.41
  -1  19   9    4.17    0.55
   1  19  -9    4.71    0.58
  -1 -19  -9    7.54    0.54
  -1  19  -9   10.25    0.79
   1  19   9    8.44    0.81
  -3 -19  -9    0.99    0.23
  -3  19  -9    1.17    0.34
   3  19   9    0.86    0.41
  14   0 -10    0.23    0.21
 -14   0  10    0.47    0.19
  12   0 -10    4.65    0.43
 -12   0  10    4.66    0.40
  10   0 -10   75.21    3.47
 -10   0  10   79.56    3.45
  -8   0  10    8.31    0.57
   8   0 -10    8.99    0.55
   6   0 -10    8.96    0.53
  -6   0  10   10.15    0.61
   4   0 -10   78.41    3.75
  -4   0  10   69.71    3.27
   4   0 -10   74.52    3.25
  -2   0  10  132.15    5.92
   2   0 -10  139.97    5.94
   2   0 -10  144.02    6.94
   0   0  10    0.14    0.06
   0   0 -10    0.15    0.06
   0   0 -10    0.16    0.11
   2   0  10    9.58    0.47
  -2   0 -10    9.65    0.62
  -4   0 -10   83.94    4.31
   4   0  10   84.83    3.61
  -6   0 -10   89.56    4.47
   6   0  10   85.18    3.74
   8   0  10    4.52    0.29
  -8   0 -10    5.12    0.42
 -10   0 -10    0.20    0.16
  10   0  10    0.13    0.10
  12   0  10   31.99    1.50
  14   0  10    5.97    0.44
  13  -1 -10   14.72    0.90
 -13  -1  10   16.76    0.88
 -13   1  10   15.77    0.86
  13   1 -10   16.79    0.92
  11  -1 -10    3.51    0.39
 -11  -1  10    3.75    0.35
 -11   1  10    3.96    0.36
  11   1 -10    3.79    0.36
   9  -1 -10    3.99    0.36
  -9  -1  10    4.66    0.40
   9   1 -10    5.04    0.38
  -9   1  10    4.60    0.40
  -7  -1  10   53.50    2.47
   7  -1 -10   51.89    2.44
   7   1 -10   53.12    2.44
  -7   1  10   58.29    2.50
   5  -1 -10   23.33    1.13
  -5  -1  10   22.95    1.16
  -5   1  10   22.69    1.18
   5   1 -10   25.00    1.13
   3  -1 -10   13.81    0.69
   3  -1 -10   15.32    0.79
  -3  -1  10   13.12    0.71
   3   1 -10   13.18    0.67
  -3   1  10   12.90    0.71
   3   1 -10   14.47    0.79
  -1  -1  10    3.11    0.22
   1  -1 -10    3.53    0.22
   1   1 -10    3.34    0.20
  -1   1  10    2.69    0.25
  -1   1  10    2.79    0.21
   1   1 -10    2.96    0.27
   1  -1  10   85.77    3.68
  -1  -1 -10   84.46    3.69
   1   1  10   83.68    3.68
  -1   1 -10   88.57    4.38
   1   1  10   88.61    4.36
   3  -1  10    4.58    0.27
  -3   1 -10    4.88    0.39
   3   1  10    4.70    0.26
   3   1  10    4.77    0.36
   5  -1  10   15.25    0.75
  -5  -1 -10   16.18    0.96
  -5   1 -10   16.82    0.96
   5   1  10   16.19    0.75
   7  -1  10    3.05    0.22
  -7  -1 -10    3.33    0.38
  -7   1 -10    3.44    0.34
   7   1  10    3.02    0.22
   9  -1  10   33.69    1.47
  -9  -1 -10   32.22    1.77
   9   1  10   32.50    1.46
  -9   1 -10   30.44    1.76
  11  -1  10    0.35    0.13
 -11  -1 -10    0.23    0.16
  11   1  10    0.33    0.13
 -11   1 -10    0.08    0.15
  13  -1  10    2.76    0.31
  13   1  10    3.05    0.32
  14  -2 -10    6.01    0.48
 -14  -2  10    5.45    0.45
 -14   2  10    4.90    0.42
  14   2 -10    5.79    0.48
  12  -2 -10    1.09    0.25
 -12  -2  10    1.56    0.27
 -12   2  10    1.04    0.22
  12   2 -10    1.21    0.26
  10  -2 -10   -0.03    0.15
 -10  -2  10    0.09    0.16
 -10   2  10    0.10    0.16
  10   2 -10    0.14    0.16
  -8  -2  10    7.22    0.48
   8  -2 -10    6.50    0.46
   8   2 -10    6.52    0.45
  -8   2  10    8.15    0.53
   6  -2 -10   18.45    0.95
  -6  -2  10   19.62    0.98
   6   2 -10   18.30    0.93
  -6   2  10   19.07    1.02
  -4  -2  10    7.07    0.46
   4  -2 -10    7.20    0.44
  -4   2  10    7.95    0.49
   4   2 -10    7.68    0.48
   4   2 -10    7.44    0.43
  -4   2  10    7.33    0.44
  -2  -2  10    0.19    0.09
   2  -2 -10    0.15    0.09
  -2   2  10    0.03    0.09
  -2   2  10    0.35    0.10
   2   2 -10    0.14    0.11
   2   2 -10    0.02    0.06
   0  -2  10    3.89    0.24
   0  -2 -10    3.56    0.24
   0   2  10    3.17    0.29
   0   2  10    3.78    0.23
   0   2 -10    3.88    0.21
   0   2 -10    3.91    0.33
  -2  -2 -10   22.54    1.00
   2  -2  10   22.17    1.00
   2   2  10   20.78    1.21
  -2   2 -10   21.96    1.23
   2   2  10   22.46    0.99
   4  -2  10    0.53    0.10
  -4  -2 -10    0.52    0.08
  -4   2 -10    0.65    0.17
   4   2  10    0.66    0.10
   4   2  10    0.22    0.12
   6  -2  10    0.18    0.09
   6   2  10    0.19    0.08
  -6   2 -10    0.12    0.14
   6   2  10    0.18    0.12
   8  -2  10    9.88    0.52
  -8  -2 -10   10.88    0.70
  -8   2 -10   10.14    0.68
   8   2  10    9.63    0.52
 -10  -2 -10    3.73    0.37
  10  -2  10    3.89    0.29
 -10   2 -10    3.40    0.37
  10   2  10    3.75    0.28
  12  -2  10    0.10    0.12
  12   2  10    0.37    0.15
  14  -2  10    0.90    0.20
  14   2  10    0.83    0.20
  13  -3 -10   13.54    0.77
 -13  -3  10   12.72    0.75
  13   3 -10   12.49    0.76
 -13   3  10   12.21    0.70
  11  -3 -10    1.81    0.27
 -11  -3  10    2.39    0.30
 -11   3  10    1.81    0.26
  11   3 -10    2.01    0.28
  -9  -3  10    0.97    0.22
   9  -3 -10    0.76    0.20
   9   3 -10    1.11    0.22
  -9   3  10    0.97    0.23
   7  -3 -10   31.90    1.64
  -7  -3  10   37.12    1.67
   7   3 -10   35.64    1.65
  -7   3  10   36.97    1.71
   5  -3 -10   26.62    1.29
  -5  -3  10   26.36    1.29
  -5   3  10   26.30    1.35
   5   3 -10   29.15    1.28
   3  -3 -10    3.51    0.28
  -3  -3  10    3.72    0.28
   3   3 -10    4.22    0.34
   3   3 -10    3.83    0.26
  -3   3  10    4.18    0.30
  -3   3  10    4.30    0.30
   1  -3 -10    7.93    0.46
  -1  -3  10    8.78    0.45
  -1   3  10    8.31    0.43
   1   3 -10    8.46    0.56
   1   3 -10    8.28    0.42
  -1   3  10    7.77    0.52
   1  -3  10   65.75    2.87
  -1  -3 -10   67.62    2.90
  -1   3 -10   68.87    3.44
   1   3  10   66.05    2.86
   1   3  10   65.25    3.41
  -3  -3 -10   36.08    1.47
   3  -3  10   32.48    1.48
  -3   3 -10   32.92    1.81
   3   3  10   32.98    1.79
   3   3  10   32.67    1.47
   5  -3  10    2.73    0.19
  -5  -3 -10    2.84    0.19
   5   3  10    2.42    0.18
  -5   3 -10    2.54    0.31
   5   3  10    2.79    0.28
   7  -3  10   12.40    0.63
  -7   3 -10   12.26    0.82
   7   3  10   13.77    0.80
   7   3  10   13.17    0.63
   9  -3  10   22.62    1.07
  -9  -3 -10   23.53    1.33
   9   3  10   22.41    1.07
  -9   3 -10   22.83    1.32
 -11  -3 -10    3.34    0.36
  11  -3  10    2.92    0.27
 -11   3 -10    3.36    0.39
  11   3  10    2.82    0.29
  13  -3  10    0.42    0.16
  13   3  10    0.58    0.18
  14  -4 -10    7.67    0.52
 -14  -4  10    7.33    0.52
  14   4 -10    6.67    0.54
 -14   4  10    7.04    0.48
 -12  -4  10    0.35    0.17
  12  -4 -10    0.23    0.18
  12   4 -10    0.27    0.18
 -12   4  10    0.33    0.16
 -10  -4  10   55.57    2.45
  10  -4 -10   54.43    2.46
 -10   4  10   53.21    2.43
  10   4 -10   51.76    2.45
  -8  -4  10    0.10    0.15
   8  -4 -10    0.10    0.14
   8   4 -10    0.12    0.12
  -8   4  10    0.58    0.20
  -6  -4  10   23.34    1.10
   6  -4 -10   21.42    1.09
   6   4 -10   22.32    1.08
  -6   4  10   21.83    1.16
  -4  -4  10   38.01    1.90
   4  -4 -10   43.69    1.92
  -4   4  10   43.09    2.18
   4   4 -10   44.44    1.90
  -4   4  10   44.64    1.96
   4   4 -10   39.90    2.24
  -2  -4  10   77.99    3.39
   2  -4 -10   80.05    3.43
  -2   4  10   76.66    3.38
   2   4 -10   76.80    4.02
   2   4 -10   80.01    3.38
  -2   4  10   77.91    3.97
   0  -4 -10    6.13    0.37
   0  -4  10    6.15    0.35
   0   4 -10    6.63    0.31
   0   4  10    6.14    0.33
   0   4  10    6.24    0.45
   0   4 -10    6.56    0.48
  -2  -4 -10   12.91    0.59
   2   4  10   12.30    0.75
  -2   4 -10   12.48    0.78
   2   4  10   11.44    0.57
   4  -4  10   48.22    2.09
  -4  -4 -10   52.41    2.09
   4   4  10   46.93    2.51
  -4   4 -10   45.68    2.53
   4   4  10   46.34    2.07
   6  -4  10   19.76    0.90
   6   4  10   18.73    0.89
  -6   4 -10   19.25    1.15
   6   4  10   20.04    1.12
   8  -4  10   10.69    0.56
  -8   4 -10   11.37    0.75
   8   4  10   11.34    0.71
   8   4  10   10.58    0.56
 -10  -4 -10    0.03    0.15
  10  -4  10    0.02    0.09
 -10   4 -10    0.09    0.17
  10   4  10    0.52    0.14
  12  -4  10   18.97    0.94
  12   4  10   18.18    0.94
  14  -4  10    1.42    0.24
  14   4  10    1.97    0.27
  13  -5 -10    8.29    0.53
 -13  -5  10    8.25    0.54
  13   5 -10    7.41    0.54
 -13   5  10    6.99    0.48
  11  -5 -10   21.70    1.11
 -11  -5  10   23.87    1.12
 -11   5  10   21.32    1.08
  11   5 -10   20.22    1.10
   9  -5 -10   24.79    1.24
  -9  -5  10   26.36    1.24
  -9   5  10   24.84    1.23
   9   5 -10   24.38    1.23
  -7  -5  10   12.43    0.69
   7  -5 -10   13.02    0.70
  -7   5  10   12.90    0.75
   7   5 -10   12.69    0.69
  -5  -5  10    2.03    0.25
   5  -5 -10    2.22    0.25
   5   5 -10    2.26    0.23
  -5   5  10    2.51    0.33
  -3  -5  10  126.04    5.42
   3  -5 -10  129.75    5.47
  -3   5  10  124.89    6.34
   3   5 -10  129.93    5.43
   3   5 -10  119.91    6.41
  -3   5  10  127.30    5.42
  -1  -5  10   17.77    0.82
   1  -5 -10   17.25    0.85
   1   5 -10   17.60    0.79
   1   5 -10   17.80    1.05
  -1   5  10   16.72    0.99
  -1   5  10   16.55    0.80
  -1  -5 -10   62.39    2.68
   1  -5  10   61.11    2.64
  -1   5 -10   61.83    3.21
   1   5  10   60.07    3.17
   1   5  10   60.84    2.62
   3  -5  10    3.61    0.22
  -3  -5 -10    3.75    0.23
  -3   5 -10    3.06    0.34
   3   5  10    3.15    0.20
   3   5  10    3.03    0.31
  -5  -5 -10  122.33    5.01
   5  -5  10  116.35    4.99
  -5   5 -10  114.51    5.96
   5   5  10  115.62    4.97
   5   5  10  116.60    5.93
   7  -5  10    0.27    0.09
  -7   5 -10    0.16    0.17
   7   5  10    0.16    0.14
   7   5  10    0.26    0.09
   9  -5  10   20.90    1.00
   9   5  10   20.83    1.00
   9   5  10   21.74    1.22
  -9   5 -10   20.79    1.26
 -11  -5 -10    8.36    0.63
  11  -5  10    8.48    0.50
  11   5  10    8.53    0.51
 -11   5 -10    8.44    0.65
  13  -5  10   19.95    1.01
  13   5  10   20.02    1.02
 -14  -6  10   27.29    1.31
  14   6 -10   25.07    1.33
 -12  -6  10   11.06    0.64
  12  -6 -10   10.33    0.63
  12   6 -10   10.90    0.65
 -12   6  10    9.53    0.59
  10  -6 -10    3.79    0.35
 -10  -6  10    4.32    0.35
  10   6 -10    3.97    0.35
 -10   6  10    3.35    0.31
  -8  -6  10   23.90    1.14
   8  -6 -10   23.51    1.15
   8   6 -10   22.65    1.14
  -8   6  10   23.47    1.17
  -6  -6  10  100.98    4.30
   6  -6 -10  108.00    4.34
   6   6 -10  103.61    4.32
  -6   6  10   82.89    4.34
  -4  -6  10    0.30    0.12
   4  -6 -10    0.30    0.13
   4   6 -10    0.34    0.11
   4   6 -10    0.14    0.16
  -4   6  10    0.06    0.10
  -4   6  10    0.12    0.12
   2  -6 -10    3.74    0.30
   2   6 -10    3.96    0.25
   2   6 -10    4.16    0.44
  -2   6  10    3.83    0.25
  -2   6  10    3.82    0.34
   0  -6  10   73.33    3.21
   0  -6 -10   74.26    3.26
   0   6  10   73.29    3.19
   0   6 -10   74.06    3.90
   0   6 -10   78.83    3.20
   0   6  10   74.49    3.85
  -2  -6 -10   80.46    3.30
   2  -6  10   74.67    3.26
   2   6  10   73.68    3.24
  -2   6 -10   75.55    3.96
   4  -6  10    0.98    0.13
  -4  -6 -10    1.12    0.14
   4   6  10    1.02    0.21
   4   6  10    1.38    0.13
  -4   6 -10    0.97    0.24
   6  -6  10    0.36    0.11
  -6  -6 -10    0.02    0.07
   6   6  10    0.24    0.08
  -6   6 -10    0.57    0.20
   6   6  10    0.12    0.13
   8  -6  10   47.48    2.11
   8   6  10   46.31    2.11
   8   6  10   49.84    2.55
  -8   6 -10   48.45    2.60
  10  -6  10   11.72    0.62
  10   6  10   12.07    0.77
 -10   6 -10   12.29    0.84
  10   6  10   11.79    0.64
  12  -6  10    0.80    0.17
  14  -6  10    1.11    0.23
 -13  -7  10    0.15    0.17
  13  -7 -10    0.33    0.18
  13   7 -10    0.53    0.21
 -13   7  10    0.12    0.13
 -11  -7  10    3.85    0.33
  11  -7 -10    2.82    0.30
  11   7 -10    2.67    0.31
 -11   7  10    2.54    0.28
   9  -7 -10    8.17    0.51
  -9  -7  10    9.19    0.53
   9   7 -10    7.95    0.52
  -9   7  10    8.71    0.53
   7  -7 -10    0.56    0.16
  -7  -7  10    0.35    0.14
   7   7 -10    0.33    0.14
  -7   7  10    0.27    0.18
  -5  -7  10    0.46    0.13
   5  -7 -10    1.29    0.20
  -5   7  10    0.26    0.13
  -5   7  10    0.44    0.18
   5   7 -10    0.12    0.11
  -3  -7  10    9.05    0.49
   3  -7 -10    8.94    0.52
  -3   7  10    8.17    0.59
  -3   7  10    9.36    0.49
   3   7 -10    9.02    0.48
   3   7 -10    8.65    0.69
  -1  -7  10    7.67    0.41
   1  -7 -10    8.01    0.45
   1   7 -10    7.79    0.39
  -1   7  10    7.37    0.55
  -1   7  10    7.34    0.38
   1   7 -10    7.28    0.63
   1  -7  10    0.23    0.08
  -1  -7 -10    0.00    0.08
   1   7  10    0.37    0.07
   1   7  10    0.25    0.15
  -1   7 -10    0.09    0.18
  -3  -7 -10    7.45    0.39
   3  -7  10    6.82    0.37
   3   7  10    6.67    0.51
   3   7  10    6.48    0.34
  -3   7 -10    6.60    0.56
  -5  -7 -10    7.05    0.38
   5  -7  10    6.90    0.38
   5   7  10    6.61    0.36
   5   7  10    7.26    0.53
  -5   7 -10    6.71    0.57
   7  -7  10    0.90    0.13
  -7  -7 -10    0.66    0.13
   7   7  10    0.71    0.20
  -7   7 -10    0.83    0.24
   9  -7  10    0.59    0.15
  -9   7 -10    0.20    0.21
   9   7  10    0.30    0.17
  11  -7  10    3.45    0.30
 -11   7 -10    3.60    0.46
  11   7  10    3.47    0.37
  13  -7  10    1.44    0.23
  12  -8 -10    1.68    0.25
 -12  -8  10    1.99    0.27
  12   8 -10    1.54    0.26
 -12   8  10    1.50    0.22
  10  -8 -10    0.64    0.18
 -10  -8  10    0.60    0.17
 -10   8  10    0.62    0.18
  10   8 -10    0.45    0.17
   8  -8 -10    7.86    0.50
  -8  -8  10    8.34    0.49
   8   8 -10    8.09    0.51
  -8   8  10    8.78    0.54
  -6  -8  10   16.08    0.80
   6  -8 -10   16.05    0.82
  -6   8  10   15.01    0.87
   6   8 -10   16.58    0.82
  -4  -8  10    0.62    0.13
   4  -8 -10    0.31    0.14
   4   8 -10    0.70    0.24
  -4   8  10    0.34    0.16
  -4   8  10    0.54    0.14
   4   8 -10    0.98    0.16
   2  -8 -10    0.35    0.14
  -2  -8  10    0.38    0.11
  -2   8  10    0.24    0.15
   2   8 -10    0.24    0.09
   2   8 -10    0.34    0.22
  -2   8  10    0.37    0.08
   0  -8 -10    9.54    0.53
   0  -8  10   10.20    0.50
   0  -8  10    9.69    0.47
   0   8  10    9.65    0.68
   0   8 -10    9.48    0.75
  -2  -8 -10   24.61    1.10
   2  -8  10   23.31    1.06
  -2   8 -10   23.19    1.43
   2   8  10   22.45    1.36
   4  -8  10    1.25    0.14
  -4  -8 -10    1.51    0.17
   4   8  10    1.64    0.28
  -4   8 -10    1.43    0.32
  -6  -8 -10    0.43    0.11
   6  -8  10    0.37    0.11
   6   8  10    0.71    0.19
  -6   8 -10    0.57    0.23
   8  -8  10   14.24    0.70
  -8  -8 -10   13.74    0.69
  -8   8 -10   14.27    0.98
   8   8  10   13.59    0.89
  10  -8  10    3.97    0.31
 -10   8 -10    4.27    0.53
  10   8  10    4.39    0.41
  12  -8  10    0.37    0.14
  13  -9 -10    0.51    0.17
 -13  -9  10    0.70    0.20
  13   9 -10    0.36    0.19
 -13   9  10    0.69    0.17
 -11  -9  10   29.85    1.34
  11  -9 -10   27.05    1.34
 -11   9  10   28.27    1.32
  11   9 -10   26.38    1.35
  -9  -9  10   31.28    1.45
   9  -9 -10   30.45    1.47
  -9   9  10   33.29    1.47
   9   9 -10   29.33    1.47
   7  -9 -10    6.66    0.44
  -7  -9  10    6.44    0.41
  -7   9  10    7.12    0.49
   7   9 -10    7.18    0.44
   5  -9 -10    1.62    0.23
  -5  -9  10    1.69    0.21
   5   9 -10    1.69    0.21
  -5   9  10    2.32    0.30
   5   9 -10    2.11    0.35
  -3  -9  10   73.28    3.13
   3  -9 -10   72.08    3.20
   3   9 -10   72.02    3.14
  -3   9  10   73.55    3.75
   3   9 -10   69.05    3.85
  -1  -9  10   27.19    1.20
   1  -9 -10   26.26    1.26
  -1   9  10   25.77    1.53
   1   9 -10   24.47    1.61
   1   9 -10   27.90    1.20
  -1  -9 -10    5.59    0.35
   1  -9  10    5.46    0.31
  -1   9 -10    5.09    0.57
   1   9  10    4.95    0.47
  -3  -9 -10   12.55    0.63
   3  -9  10   12.70    0.61
  -3   9 -10   11.60    0.89
   3   9  10   12.40    0.84
   5  -9  10   80.43    3.47
  -5  -9 -10   79.88    3.50
  -5   9 -10   80.76    4.27
   5   9  10   81.33    4.21
   7  -9  10    2.88    0.24
  -7  -9 -10    2.81    0.23
  -7   9 -10    3.05    0.47
   7   9  10    3.48    0.38
   9  -9  10    2.92    0.26
   9   9  10    2.87    0.38
  -9   9 -10    3.64    0.51
  11  -9  10   12.37    0.68
 -11   9 -10   11.79    0.93
  11   9  10   13.43    0.84
  13  -9  10   16.24    0.86
  12 -10 -10    1.92    0.26
  12  10 -10    1.29    0.24
 -10 -10  10   10.92    0.59
  10 -10 -10    9.38    0.57
  10  10 -10    9.99    0.60
  -8 -10  10    3.25    0.28
   8 -10 -10    3.09    0.30
   8  10 -10    3.39    0.29
  -6 -10  10   48.88    2.14
   6 -10 -10   45.83    2.18
   6  10 -10   49.38    2.17
   4 -10 -10    0.62    0.18
  -4 -10  10    0.47    0.13
   4  10 -10    0.58    0.14
   4  10 -10    0.79    0.26
  -4  10  10    0.60    0.20
   2 -10 -10   17.95    0.90
  -2 -10  10   18.25    0.84
   2  10 -10   18.55    1.22
   2  10 -10   17.43    0.84
  -2  10  10   16.46    1.08
   0 -10 -10   27.32    1.24
   0 -10  10   27.22    1.18
   0  10  10   23.42    1.51
   0  10 -10   25.47    1.63
   2 -10  10   51.69    2.19
  -2 -10 -10   50.36    2.23
   2  10  10   47.93    2.73
  -2  10 -10   49.71    2.81
  -4 -10 -10    6.93    0.41
   4 -10  10    7.03    0.38
  -4  10 -10    6.36    0.63
   4  10  10    6.90    0.58
  -6 -10 -10    9.42    0.53
   6 -10  10    9.89    0.52
  -6  10 -10   10.40    0.83
   6  10  10   11.10    0.76
  -8 -10 -10   27.18    1.32
   8 -10  10   29.49    1.31
   8  10  10   27.35    1.64
  -8  10 -10   29.93    1.75
  10 -10  10    9.56    0.54
 -10  10 -10    9.52    0.80
  10  10  10    8.73    0.67
  12 -10  10    6.08    0.43
  11 -11 -10    0.53    0.17
  11  11 -10    0.59    0.18
   9 -11 -10    0.84    0.19
   9  11 -10    0.75    0.18
   7 -11 -10   14.24    0.79
  -7 -11  10   16.37    0.80
   7  11 -10   15.08    0.79
   5 -11 -10   11.07    0.66
  -5 -11  10   11.45    0.61
   5  11 -10   11.17    0.80
   5  11 -10   11.87    0.63
  -5  11  10   13.59    0.79
  -3 -11  10   10.53    0.54
   3 -11 -10    9.94    0.61
   3  11 -10    9.93    0.81
   3  11 -10   10.77    0.56
  -3  11  10   11.09    0.74
   1 -11 -10    3.78    0.32
  -1 -11  10    3.80    0.26
  -1 -11  10    4.01    0.26
  -1  11  10    4.05    0.49
   1  11 -10    3.59    0.54
  -1 -11 -10   37.25    1.72
   1 -11  10   40.14    1.67
  -1  11 -10   35.92    2.21
   1  11  10   35.86    2.13
  -3 -11 -10    0.77    0.15
   3 -11  10    0.95    0.14
  -3  11 -10    1.17    0.33
   3  11  10    0.74    0.24
  -5 -11 -10    1.08    0.17
   5 -11  10    0.95    0.15
   5  11  10    1.15    0.30
  -5  11 -10    1.35    0.38
   7 -11  10    2.31    0.23
  -7 -11 -10    2.18    0.23
  -7  11 -10    1.70    0.39
   7  11  10    2.02    0.35
  -9 -11 -10   12.94    0.71
   9 -11  10   14.23    0.71
  -9  11 -10   13.94    1.04
   9  11  10   13.57    0.93
  11 -11  10    0.19    0.15
 -11  11 -10    0.52    0.28
  11  11  10    0.21    0.19
  10 -12 -10    5.22    0.40
  10  12 -10    5.53    0.41
   8 -12 -10    9.00    0.53
   8  12 -10    8.31    0.53
   6 -12 -10    4.52    0.36
   6  12 -10    5.36    0.37
   4 -12 -10    6.67    0.46
  -4  12  10    7.43    0.56
   4  12 -10    6.71    0.42
   4  12 -10    6.36    0.58
   2 -12 -10   15.04    0.81
  -2 -12  10   14.75    0.76
   2  12 -10   16.03    1.11
  -2  12  10   16.32    1.01
   0 -12 -10   13.52    0.72
   0 -12  10   14.49    0.67
   0  12  10   12.72    0.94
   0  12 -10   13.33    1.05
   2 -12  10    5.51    0.32
  -2 -12 -10    5.27    0.37
   2  12  10    5.47    0.58
  -2  12 -10    5.08    0.68
  -4 -12 -10    4.16    0.31
   4 -12  10    4.68    0.29
   4  12  10    4.33    0.58
  -4  12 -10    4.22    0.62
   6 -12  10    6.52    0.38
  -6 -12 -10    5.85    0.39
  -6  12 -10    6.21    0.65
   6  12  10    6.46    0.61
  -8 -12 -10    2.88    0.27
   8 -12  10    3.47    0.28
  -8  12 -10    3.16    0.54
   8  12  10    3.60    0.47
  10 -12  10    3.06    0.28
 -10  12 -10    2.34    0.47
  10  12  10    3.04    0.42
   9 -13 -10    4.71    0.36
   9  13 -10    4.10    0.36
   7 -13 -10    1.30    0.22
   7  13 -10    0.82    0.18
   5 -13 -10    0.15    0.16
   5  13 -10    0.18    0.16
   5  13 -10    0.29    0.13
  -5  13  10    0.10    0.16
   3 -13 -10   15.07    0.83
  -3 -13  10   14.25    0.77
  -3  13  10   15.89    0.99
   3  13 -10   16.68    1.08
   1 -13 -10    3.40    0.31
   1  13 -10    4.01    0.56
  -1  13  10    3.00    0.43
  -1 -13 -10    2.83    0.26
   1  13  10    1.69    0.37
  -1  13 -10    2.84    0.51
  -3 -13 -10    1.88    0.23
   3  13  10    1.46    0.36
  -3  13 -10    2.07    0.45
  -5 -13 -10   11.20    0.63
   5  13  10   12.61    0.95
  -5  13 -10   11.94    0.97
   7 -13  10    0.99    0.18
  -7 -13 -10    1.07    0.19
  -7  13 -10    1.07    0.35
   7  13  10    0.97    0.28
   9 -13  10    1.02    0.19
  -9 -13 -10    1.26    0.21
  -9  13 -10    0.77    0.35
   9  13  10    0.91    0.28
  10 -14 -10   24.36    1.18
  10  14 -10   23.12    1.18
   8 -14 -10    0.95    0.20
   8  14 -10    0.75    0.20
   6 -14 -10    9.54    0.60
   6  14 -10   10.55    0.59
   4 -14 -10    9.38    0.58
  -4 -14  10    8.75    0.53
  -4  14  10    9.98    0.68
   4  14 -10    8.76    0.71
  -2 -14  10   29.78    1.46
   2 -14 -10   30.23    1.51
   2  14 -10   35.32    1.94
  -2  14  10   33.10    1.83
   0 -14 -10    1.25    0.21
   0  14  10    1.39    0.35
   0  14 -10    1.40    0.37
  -2 -14 -10    5.23    0.38
   2  14  10    5.88    0.64
  -2  14 -10    5.14    0.67
  -4 -14 -10   17.30    0.90
   4  14  10   19.30    1.30
  -4  14 -10   18.04    1.28
  -6 -14 -10   11.42    0.66
  -6  14 -10   12.39    1.01
   6  14  10   13.46    0.99
  -8 -14 -10    3.42    0.32
  -8  14 -10    3.41    0.55
   8  14  10    3.81    0.53
  10  14  10    0.21    0.22
 -10  14 -10    0.79    0.35
   9 -15 -10    0.17    0.15
   9  15 -10    0.14    0.15
   7 -15 -10   27.21    1.38
   7  15 -10   30.11    1.38
   5 -15 -10   18.36    0.96
  -5 -15  10   16.92    0.91
  -5  15  10   19.01    1.09
   3 -15 -10    4.43    0.40
  -3 -15  10    4.85    0.35
   3  15 -10    4.95    0.53
  -3  15  10    4.80    0.47
   1 -15 -10    1.34    0.24
   1  15 -10    1.90    0.40
  -1  15  10    1.54    0.34
  -1 -15 -10   51.02    2.39
   1  15  10   52.31    2.98
  -1  15 -10   56.38    3.03
  -3 -15 -10    7.29    0.48
  -3  15 -10    8.44    0.80
   3  15  10    8.21    0.80
  -5 -15 -10    6.53    0.44
  -5  15 -10    6.11    0.68
   5  15  10    7.77    0.74
  -7 -15 -10    7.78    0.52
   7  15  10    8.76    0.78
  -7  15 -10    8.40    0.79
  -9 -15 -10   21.61    1.15
  -9  15 -10   23.20    1.54
   9  15  10   24.62    1.48
   8 -16 -10    0.19    0.15
   8  16 -10    0.03    0.14
   6 -16 -10    4.33    0.37
  -6 -16  10    3.83    0.34
  -4 -16  10    5.15    0.40
   4 -16 -10    6.15    0.46
   4  16 -10    5.89    0.55
  -4  16  10    6.33    0.51
   2 -16 -10   12.28    0.73
  -2  16  10   12.82    0.89
   2  16 -10   14.05    0.97
   0 -16 -10    0.94    0.19
   0  16 -10    1.27    0.37
   0  16  10    1.43    0.35
  -2 -16 -10    0.78    0.19
   2  16  10    0.97    0.37
  -2  16 -10    1.14    0.37
  -4 -16 -10    9.30    0.58
   4  16  10   10.39    0.95
  -4  16 -10   10.41    0.89
  -6 -16 -10    6.03    0.44
  -6  16 -10    6.39    0.77
   6  16  10    7.05    0.75
  -8 -16 -10    1.56    0.25
  -8  16 -10    1.78    0.42
   8  16  10    1.35    0.36
  -7 -17  10    0.83    0.19
   7 -17 -10    0.59    0.18
   5 -17 -10    0.59    0.21
  -5 -17  10    0.60    0.18
   3 -17 -10    2.19    0.30
   3  17 -10    1.39    0.33
  -3  17  10    2.38    0.34
   1 -17 -10    3.04    0.34
  -1  17  10    2.23    0.40
   1  17 -10    2.37    0.43
  -1 -17 -10    0.30    0.15
   1  17  10    0.20    0.28
  -1  17 -10    0.68    0.30
  -3 -17 -10    3.56    0.36
   3  17  10    3.94    0.65
  -3  17 -10    4.14    0.60
  -5 -17 -10    1.44    0.24
   5  17  10    1.65    0.46
  -5  17 -10    1.78    0.42
   4 -18 -10    7.19    0.54
  -4  18  10    7.96    0.60
   2 -18 -10   14.14    0.83
   2  18 -10   17.14    1.09
  -2  18  10   15.01    1.02
   0 -18 -10    1.18    0.24
   0  18 -10    1.46    0.37
   0  18  10    0.70    0.31
  -2 -18 -10    0.21    0.14
  -2  18 -10    0.55    0.30
   2  18  10    0.43    0.28
  -4 -18 -10    9.78    0.62
   4  18  10   10.73    1.01
  -4  18 -10   11.02    0.89
   1 -19 -10    0.09    0.17
   1  19 -10    0.07    0.20
  -1  19  10    0.01    0.22
  -1 -19 -10   20.38    1.10
   1  19  10   23.42    1.48
 -14   0  11    0.17    0.17
  14   0 -11    0.01    0.19
 -12   0  11    0.06    0.16
  12   0 -11    0.02    0.15
  10   0 -11    0.10    0.15
 -10   0  11    0.20    0.18
  -8   0  11    0.26    0.18
   8   0 -11    0.07    0.12
   6   0 -11    0.11    0.12
  -6   0  11    0.28    0.16
  -4   0  11    0.02    0.10
   4   0 -11   -0.07    0.08
   4   0 -11    0.13    0.10
   2   0 -11    0.26    0.09
   2   0 -11    0.07    0.11
  -2   0  11    0.06    0.08
   0   0  11    0.19    0.08
   0   0 -11    0.39    0.14
   0   0 -11    0.13    0.06
   2   0  11   -0.03    0.06
  -2   0 -11   -0.01    0.11
  -4   0 -11    0.07    0.12
   4   0  11   -0.01    0.06
  -6   0 -11    0.03    0.14
   6   0  11    0.01    0.07
  -8   0 -11    0.14    0.15
   8   0  11    0.10    0.09
 -10   0 -11    0.17    0.16
  10   0  11   -0.04    0.10
  12   0  11   -0.08    0.12
 -12   0 -11    0.13    0.17
  14   0  11    0.08    0.15
 -13  -1  11    2.05    0.28
  13  -1 -11    1.93    0.31
  13   1 -11    2.91    0.37
 -13   1  11    2.11    0.29
 -11  -1  11   13.91    0.78
  11  -1 -11   13.41    0.79
 -11   1  11   14.23    0.79
  11   1 -11   14.03    0.81
  -9  -1  11   47.21    2.23
   9  -1 -11   46.96    2.23
  -9   1  11   50.02    2.24
   9   1 -11   49.09    2.23
  -7  -1  11    0.60    0.19
   7  -1 -11    0.23    0.15
   7   1 -11    0.19    0.12
  -7   1  11    0.17    0.18
   5  -1 -11    0.08    0.10
  -5  -1  11    0.23    0.15
  -5   1  11    0.18    0.15
   5   1 -11    0.18    0.10
  -3  -1  11   77.40    3.54
   3  -1 -11   82.90    3.55
   3  -1 -11   85.68    4.12
  -3   1  11   77.77    3.55
   3   1 -11   82.22    4.12
   3   1 -11   81.88    3.53
   1  -1 -11   78.99    4.01
  -1  -1  11   77.76    3.40
   1  -1 -11   78.97    3.41
   1   1 -11   78.33    4.01
  -1   1  11   78.67    3.40
   1   1 -11   79.70    3.39
   1  -1  11    0.16    0.08
  -1  -1 -11    0.31    0.08
   1   1  11    0.26    0.07
   1   1  11    0.13    0.11
  -1   1 -11    0.09    0.10
  -3  -1 -11    1.80    0.26
   3  -1  11    2.37    0.17
  -3   1 -11    1.88    0.26
   3   1  11    2.05    0.16
  -5  -1 -11   52.99    2.73
   5  -1  11   51.90    2.25
  -5   1 -11   51.37    2.71
   5   1  11   50.42    2.24
  -7  -1 -11    6.58    0.52
   7  -1  11    7.08    0.39
  -7   1 -11    6.76    0.51
   7   1  11    6.96    0.38
   9  -1  11    0.65    0.13
  -9  -1 -11    0.94    0.22
  -9   1 -11    0.81    0.21
   9   1  11    0.89    0.14
  11  -1  11    3.56    0.30
 -11  -1 -11    3.80    0.38
 -11   1 -11    3.60    0.38
  11   1  11    3.99    0.30
  13  -1  11   13.89    0.76
  13   1  11   14.41    0.76
 -14  -2  11   35.85    1.62
  14  -2 -11   32.06    1.63
  14   2 -11   34.08    1.66
 -14   2  11   31.93    1.57
  12  -2 -11   18.42    1.03
 -12  -2  11   20.19    1.03
  12   2 -11   20.51    1.06
 -12   2  11   19.07    1.00
  10  -2 -11    6.15    0.48
 -10  -2  11    8.61    0.54
 -10   2  11    7.88    0.51
  10   2 -11    6.80    0.50
   8  -2 -11    1.07    0.23
  -8  -2  11    2.46    0.30
   8   2 -11    1.62    0.25
  -8   2  11    1.87    0.30
  -6  -2  11  108.58    4.64
   6  -2 -11  103.94    4.63
   6   2 -11  104.33    4.61
  -6   2  11  107.37    4.68
   4  -2 -11   25.31    1.21
  -4  -2  11   23.82    1.22
   4  -2 -11   27.08    1.37
  -4   2  11   26.25    1.26
   4   2 -11   24.88    1.38
   4   2 -11   26.10    1.20
  -2  -2  11   45.19    1.96
   2  -2 -11   41.77    1.96
  -2   2  11   43.09    1.95
  -2   2  11   43.12    2.27
   2   2 -11   44.19    1.93
   2   2 -11   45.47    2.30
   0  -2 -11   24.73    1.19
   0  -2  11   25.49    1.19
   0   2 -11   29.50    1.16
   0   2  11   25.50    1.18
   0   2  11   24.72    1.41
   0   2 -11   26.41    1.44
  -2  -2 -11  115.90    5.04
   2  -2  11  114.88    5.01
   2   2  11  120.62    5.94
  -2   2 -11  119.05    5.95
   2   2  11  118.27    5.00
   4  -2  11    0.33    0.08
   4   2  11    0.48    0.09
  -4   2 -11    0.22    0.14
   4   2  11    0.57    0.16
  -6  -2 -11    3.29    0.34
   6  -2  11    3.43    0.23
  -6   2 -11    3.55    0.35
   6   2  11    3.27    0.23
  -8  -2 -11   30.94    1.72
   8  -2  11   30.51    1.39
  -8   2 -11   31.97    1.72
   8   2  11   30.07    1.39
 -10  -2 -11   33.39    1.83
  10  -2  11   32.43    1.51
 -10   2 -11   33.86    1.84
  10   2  11   32.95    1.51
  12  -2  11    0.76    0.16
 -12  -2 -11    0.99    0.23
  12   2  11    1.02    0.18
 -12   2 -11    1.41    0.27
  14  -2  11    0.73    0.19
  14   2  11    0.49    0.18
  13  -3 -11   16.14    0.92
 -13  -3  11   17.86    0.92
 -13   3  11   16.31    0.87
  13   3 -11   15.79    0.92
 -11  -3  11    4.03    0.40
  11  -3 -11    4.05    0.38
 -11   3  11    3.27    0.34
  11   3 -11    4.15    0.38
  -9  -3  11   22.03    1.13
   9  -3 -11   22.07    1.13
  -9   3  11   24.66    1.16
   9   3 -11   20.98    1.12
   7  -3 -11   11.53    0.67
  -7  -3  11   13.31    0.70
   7   3 -11   11.75    0.65
  -7   3  11   10.32    0.71
   5  -3 -11   33.51    1.60
  -5  -3  11   34.95    1.62
  -5   3  11   33.89    1.67
   5   3 -11   35.98    1.59
  -3  -3  11   42.90    1.96
   3  -3 -11   43.20    1.97
   3   3 -11   44.13    2.30
   3   3 -11   43.39    1.94
  -3   3  11   43.58    2.25
  -3   3  11   44.76    1.97
   1  -3 -11   22.26    1.04
  -1  -3  11   22.94    1.03
   1   3 -11   20.86    1.24
   1   3 -11   22.61    1.00
  -1   3  11   21.46    1.02
  -1   3  11   22.25    1.22
  -1  -3 -11   68.71    3.07
   1  -3  11   71.85    3.04
  -1   3 -11   72.77    3.63
   1   3  11   69.71    3.61
   1   3  11   69.32    3.02
  -3  -3 -11    7.61    0.37
   3  -3  11    7.33    0.38
   3   3  11    6.50    0.49
  -3   3 -11    6.85    0.52
   3   3  11    6.85    0.36
   5  -3  11   32.89    1.45
  -5   3 -11   32.18    1.79
   5   3  11   31.97    1.44
   5   3  11   33.61    1.77
   7  -3  11    2.65    0.22
  -7   3 -11    2.31    0.33
   7   3  11    3.22    0.22
   7   3  11    3.11    0.31
   9  -3  11   20.94    0.98
  -9  -3 -11   20.25    1.22
   9   3  11   20.89    0.97
  -9   3 -11   20.11    1.22
 -11  -3 -11    0.09    0.16
  11  -3  11    0.00    0.12
  11   3  11   -0.08    0.11
 -11   3 -11    0.05    0.17
  13  -3  11   10.91    0.62
  13   3  11   10.75    0.63
  14  -4 -11    0.36    0.21
 -14  -4  11    0.08    0.18
 -14   4  11    0.08    0.15
  14   4 -11    0.42    0.22
 -12  -4  11    3.87    0.39
  12  -4 -11    3.12    0.35
 -12   4  11    3.82    0.33
  12   4 -11    2.53    0.32
 -10  -4  11   30.81    1.44
  10  -4 -11   28.98    1.42
  10   4 -11   27.71    1.42
 -10   4  11   29.42    1.41
  -8  -4  11   17.26    0.89
   8  -4 -11   16.93    0.89
  -8   4  11   16.78    0.92
   8   4 -11   16.33    0.88
   6  -4 -11    0.62    0.16
  -6  -4  11    0.37    0.16
  -6   4  11    0.37    0.20
   6   4 -11    0.59    0.15
  -4  -4  11    2.34    0.26
   4  -4 -11    2.68    0.27
   4   4 -11    2.26    0.21
  -4   4  11    2.75    0.31
   4   4 -11    2.94    0.33
  -4   4  11    2.64    0.24
  -2  -4  11   64.97    2.84
   2  -4 -11   65.99    2.87
   2   4 -11   64.44    2.82
  -2   4  11   65.58    3.33
   2   4 -11   65.90    3.38
  -2   4  11   63.21    2.83
   0  -4 -11    8.50    0.47
   0  -4  11    8.82    0.45
   0   4 -11    8.66    0.41
   0   4 -11    8.56    0.59
   0   4  11    8.33    0.43
   0   4  11    8.32    0.56
  -2  -4 -11    1.38    0.15
   2  -4  11    1.21    0.14
   2   4  11    1.27    0.13
  -2   4 -11    1.28    0.24
   2   4  11    1.07    0.19
   4  -4  11   35.85    1.62
  -4  -4 -11   39.82    1.62
   4   4  11   35.29    1.60
   4   4  11   36.41    1.96
  -4   4 -11   36.01    1.99
   6  -4  11   22.62    1.07
  -6   4 -11   24.36    1.36
   6   4  11   23.33    1.06
   6   4  11   23.16    1.31
   8  -4  11    0.94    0.14
   8   4  11    1.22    0.16
  -8   4 -11    1.31    0.26
   8   4  11    0.98    0.21
 -10  -4 -11    0.26    0.19
  10  -4  11    0.29    0.13
 -10   4 -11    0.21    0.19
  10   4  11    0.22    0.12
  12  -4  11   11.97    0.65
 -12  -4 -11   11.45    0.79
  12   4  11   12.15    0.66
 -12   4 -11   11.94    0.85
  14  -4  11    7.30    0.49
  14   4  11    7.09    0.49
  13  -5 -11    2.12    0.30
 -13  -5  11    1.48    0.27
 -13   5  11    1.92    0.26
  13   5 -11    1.81    0.29
  11  -5 -11    7.40    0.51
 -11  -5  11    8.09    0.52
  11   5 -11    6.54    0.50
 -11   5  11    7.29    0.48
   9  -5 -11    9.85    0.60
  -9  -5  11   10.16    0.61
   9   5 -11   10.03    0.60
  -9   5  11   10.26    0.62
   7  -5 -11    5.10    0.37
  -7  -5  11    4.61    0.35
   7   5 -11    4.41    0.34
  -7   5  11    4.87    0.44
   5  -5 -11    4.88    0.34
  -5  -5  11    3.92    0.33
  -5   5  11    4.49    0.40
   5   5 -11    4.35    0.31
   3  -5 -11   26.36    1.22
  -3  -5  11   24.42    1.19
   3   5 -11   23.96    1.45
  -3   5  11   26.40    1.21
  -3   5  11   24.96    1.39
   3   5 -11   27.02    1.18
   1  -5 -11   18.47    0.89
  -1  -5  11   18.43    0.86
   1   5 -11   17.83    0.82
  -1   5  11   17.84    0.84
   1   5 -11   18.28    1.09
  -1   5  11   17.18    1.03
  -1  -5 -11    6.04    0.36
   1  -5  11    6.19    0.34
   1   5  11    6.12    0.32
  -1   5 -11    6.25    0.49
   1   5  11    6.46    0.47
  -3  -5 -11   16.52    0.74
   3  -5  11   15.51    0.73
   3   5  11   14.56    0.71
   3   5  11   15.06    0.92
  -3   5 -11   16.30    0.97
   5  -5  11   11.68    0.58
  -5  -5 -11   12.22    0.57
  -5   5 -11   11.06    0.77
   5   5  11   11.14    0.73
   5   5  11   11.90    0.56
   7  -5  11    8.90    0.47
  -7   5 -11    8.47    0.65
   7   5  11    9.31    0.62
   7   5  11    8.64    0.46
   9  -5  11    1.91    0.21
   9   5  11    2.83    0.33
   9   5  11    2.41    0.22
  -9   5 -11    2.23    0.35
  11  -5  11    2.79    0.28
 -11  -5 -11    2.44    0.36
 -11   5 -11    2.87    0.39
  11   5  11    2.42    0.27
  13  -5  11    3.42    0.30
  13   5  11    3.25    0.34
  12  -6 -11    0.05    0.16
 -12  -6  11    0.41    0.18
  12   6 -11    0.32    0.18
 -12   6  11    0.17    0.15
 -10  -6  11   10.08    0.59
  10  -6 -11    9.93    0.59
 -10   6  11    9.91    0.58
  10   6 -11    8.52    0.58
   8  -6 -11    3.64    0.31
  -8  -6  11    4.08    0.33
   8   6 -11    3.87    0.33
  -8   6  11    4.09    0.37
   6  -6 -11   22.74    1.04
  -6  -6  11   19.67    1.01
  -6   6  11   18.52    1.08
   6   6 -11   21.36    1.02
   4  -6 -11    9.06    0.51
  -4  -6  11    7.65    0.49
  -4   6  11    8.65    0.53
  -4   6  11    8.64    0.56
   4   6 -11    8.85    0.64
   4   6 -11    8.68    0.48
   2  -6 -11   28.22    1.35
  -2  -6  11   28.89    1.31
  -2   6  11   28.91    1.30
   2   6 -11   29.68    1.29
   2   6 -11   28.82    1.65
  -2   6  11   27.20    1.56
   0  -6  11    0.36    0.10
   0  -6 -11    0.11    0.10
   0   6  11    0.55    0.09
   0   6  11    0.06    0.11
   0   6 -11    0.21    0.17
  -2  -6 -11   27.64    1.23
   2  -6  11   27.03    1.21
   2   6  11   27.14    1.50
   2   6  11   25.02    1.18
  -2   6 -11   27.94    1.55
   4  -6  11    6.78    0.37
  -4  -6 -11    7.44    0.38
   4   6  11    6.64    0.35
  -4   6 -11    6.69    0.56
   4   6  11    6.28    0.50
   6  -6  11   10.19    0.53
  -6   6 -11   10.15    0.73
   6   6  11   10.77    0.70
   6   6  11   10.18    0.51
   8  -6  11    1.97    0.20
  -8   6 -11    1.63    0.31
   8   6  11    1.79    0.27
   8   6  11    1.79    0.20
  10  -6  11    4.55    0.33
  10   6  11    4.98    0.35
 -10   6 -11    5.17    0.50
  10   6  11    4.97    0.43
 -12  -6 -11    4.24    0.45
  12  -6  11    4.18    0.32
  13  -7 -11   28.48    1.37
 -13  -7  11   30.12    1.38
 -13   7  11   25.75    1.31
  11  -7 -11    0.06    0.15
 -11  -7  11    0.25    0.16
  11   7 -11    0.24    0.15
 -11   7  11    0.10    0.14
   9  -7 -11    5.11    0.38
  -9  -7  11    5.26    0.38
   9   7 -11    4.46    0.38
  -9   7  11    5.13    0.40
   7  -7 -11   34.58    1.55
  -7  -7  11   33.14    1.53
  -7   7  11   32.44    1.59
   7   7 -11   31.00    1.53
   5  -7 -11   80.99    3.52
  -5  -7  11   75.91    3.49
  -5   7  11   82.31    3.56
   5   7 -11   80.88    3.50
   3  -7 -11    0.96    0.18
  -3  -7  11    0.98    0.16
  -3   7  11    0.96    0.20
   3   7 -11    1.17    0.15
  -3   7  11    0.98    0.15
   3   7 -11    0.48    0.23
   1  -7 -11    0.91    0.17
  -1  -7  11    1.15    0.15
   1   7 -11    1.35    0.14
  -1   7  11    1.17    0.23
   1   7 -11    1.01    0.28
  -1   7  11    1.21    0.13
   1  -7  11  103.04    4.35
  -1  -7 -11  106.76    4.41
   1   7  11   97.76    4.31
   1   7  11  100.21    5.20
  -1   7 -11  100.84    5.26
   3  -7  11   32.63    1.44
  -3  -7 -11   33.91    1.46
  -3   7 -11   33.30    1.84
   3   7  11   31.49    1.78
   3   7  11   30.21    1.40
  -5  -7 -11   10.94    0.53
   5  -7  11   10.40    0.53
  -5   7 -11   10.02    0.74
   5   7  11   10.63    0.71
   5   7  11    9.93    0.53
   7  -7  11    1.68    0.19
   7   7  11    1.63    0.26
  -7   7 -11    1.65    0.31
   9  -7  11   33.86    1.59
   9   7  11   36.34    1.94
  -9   7 -11   35.50    2.00
  11  -7  11    2.72    0.25
  11   7  11    3.17    0.37
 -11   7 -11    2.43    0.40
  13  -7  11    2.66    0.30
  12  -8 -11   -0.05    0.15
 -12  -8  11    0.15    0.16
 -12   8  11    0.10    0.14
  12   8 -11    0.09    0.15
 -10  -8  11   44.96    1.98
  10  -8 -11   42.11    1.98
  10   8 -11   40.78    1.99
 -10   8  11   44.41    1.97
   8  -8 -11   12.82    0.72
  -8  -8  11   12.97    0.70
  -8   8  11   14.43    0.76
   8   8 -11   12.94    0.72
   6  -8 -11    8.43    0.53
  -6  -8  11    9.60    0.52
  -6   8  11    8.35    0.58
   6   8 -11    9.29    0.51
  -4  -8  11    4.43    0.32
   4  -8 -11    4.28    0.34
   4   8 -11    4.55    0.48
  -4   8  11    5.06    0.34
  -4   8  11    4.87    0.41
   4   8 -11    4.17    0.30
   2  -8 -11  103.70    4.52
   2   8 -11  103.64    5.39
   2   8 -11  104.93    4.45
  -2   8  11  101.38    5.28
   0  -8 -11    1.62    0.21
   0  -8  11    1.68    0.17
   0   8  11    1.35    0.25
   0   8 -11    1.60    0.35
   2  -8  11   10.86    0.54
  -2  -8 -11   11.36    0.57
  -2   8 -11   10.04    0.80
   2   8  11   10.56    0.74
  -4  -8 -11   30.94    1.38
   4  -8  11   30.56    1.37
   4   8  11   30.37    1.71
  -4   8 -11   29.72    1.76
   6  -8  11   51.80    2.26
  -6  -8 -11   49.47    2.27
  -6   8 -11   53.05    2.82
   6   8  11   52.45    2.76
   8  -8  11    0.45    0.12
  -8   8 -11    0.64    0.28
   8   8  11    0.32    0.17
  10  -8  11    1.40    0.20
 -10   8 -11    1.48    0.35
  10   8  11    2.08    0.32
  12  -8  11   14.47    0.76
 -11  -9  11    0.10    0.14
  11  -9 -11    0.04    0.14
 -11   9  11   -0.14    0.13
  11   9 -11    0.03    0.14
  -9  -9  11    7.36    0.45
   9  -9 -11    6.35    0.44
  -9   9  11    7.81    0.49
   9   9 -11    6.84    0.47
   7  -9 -11    1.31    0.20
  -7  -9  11    1.73    0.22
   7   9 -11    1.27    0.20
   5  -9 -11    5.76    0.40
  -5  -9  11    5.86    0.38
   5   9 -11    5.93    0.38
   3  -9 -11    7.32    0.47
  -3  -9  11    7.40    0.42
   3   9 -11    6.89    0.40
   3   9 -11    6.93    0.63
  -3   9  11    6.51    0.53
  -1  -9  11    7.62    0.42
   1  -9 -11    7.46    0.47
   1   9 -11    7.35    0.69
  -1   9  11    7.36    0.59
   1   9 -11    7.82    0.40
   1  -9  11    4.71    0.29
  -1  -9 -11    5.03    0.34
   1   9  11    4.47    0.46
  -1   9 -11    5.18    0.56
   3  -9  11    3.13    0.23
  -3  -9 -11    3.15    0.25
  -3   9 -11    3.62    0.51
   3   9  11    2.93    0.38
  -5  -9 -11    7.72    0.45
   5  -9  11    8.62    0.44
   5   9  11    8.71    0.63
  -5   9 -11    7.44    0.69
   7  -9  11    0.92    0.14
  -7  -9 -11    0.97    0.15
   7   9  11    1.16    0.26
  -7   9 -11    0.79    0.30
   9  -9  11    5.79    0.36
   9   9  11    5.92    0.50
  -9   9 -11    4.18    0.57
  11  -9  11    0.18    0.12
  11   9  11    0.05    0.15
 -11   9 -11    0.09    0.23
  12 -10 -11    2.05    0.27
  12  10 -11    1.80    0.28
  10 -10 -11    4.85    0.38
 -10 -10  11    5.27    0.38
  10  10 -11    5.21    0.40
   8 -10 -11    7.14    0.45
  -8 -10  11    6.97    0.43
   8  10 -11    6.46    0.45
  -6 -10  11    3.85    0.30
   6 -10 -11    3.79    0.32
   6  10 -11    4.09    0.31
  -4 -10  11    8.71    0.50
   4 -10 -11    9.08    0.54
   4  10 -11    9.31    0.73
  -4  10  11    9.21    0.65
   4  10 -11    8.76    0.50
  -2 -10  11   15.65    0.77
   2 -10 -11   16.50    0.84
  -2  10  11   15.32    1.00
   2  10 -11   16.56    1.13
   2  10 -11   15.30    0.76
   0 -10 -11    4.12    0.31
   0 -10  11    3.85    0.27
   0  10 -11    5.14    0.64
   0  10  11    4.35    0.45
   2 -10  11    2.32    0.19
  -2 -10 -11    2.08    0.23
   2  10  11    1.88    0.33
  -2  10 -11    2.22    0.43
   4 -10  11    5.78    0.34
  -4 -10 -11    6.38    0.37
   4  10  11    5.28    0.51
  -4  10 -11    5.76    0.61
   6 -10  11   11.45    0.59
  -6 -10 -11   11.29    0.60
  -6  10 -11   11.13    0.89
   6  10  11   12.10    0.83
   8 -10  11    2.54    0.23
   8  10  11    2.40    0.36
  -8  10 -11    2.19    0.41
  10 -10  11    1.92    0.23
  10  10  11    1.86    0.32
 -10  10 -11    1.81    0.40
  12 -10  11    4.24    0.35
  11 -11 -11    0.24    0.15
  11  11 -11    0.26    0.15
   9 -11 -11    1.33    0.23
   9  11 -11    1.75    0.25
   7 -11 -11   13.42    0.76
  -7 -11  11   14.68    0.74
   7  11 -11   14.78    0.76
   5 -11 -11   30.55    1.46
  -5 -11  11   29.98    1.41
   5  11 -11   31.47    1.43
   3 -11 -11    0.38    0.17
  -3 -11  11    0.43    0.12
   3  11 -11    0.58    0.14
   3  11 -11    0.46    0.26
  -3  11  11    0.30    0.18
   1 -11 -11    0.27    0.13
  -1 -11  11    0.07    0.09
   1  11 -11   -0.03    0.23
  -1  11  11    0.05    0.16
  -1 -11 -11   32.14    1.51
   1 -11  11   33.58    1.46
  -1  11 -11   32.05    1.97
   1  11  11   31.85    1.89
  -3 -11 -11   16.59    0.82
   3 -11  11   17.05    0.79
  -3  11 -11   15.82    1.16
   3  11  11   15.59    1.09
  -5 -11 -11    0.08    0.11
   5 -11  11    0.20    0.10
  -5  11 -11    0.26    0.24
   5  11  11    0.65    0.24
  -7 -11 -11    2.50    0.26
   7 -11  11    2.80    0.23
   7  11  11    2.62    0.40
  -7  11 -11    2.59    0.48
   9 -11  11   19.76    0.98
   9  11  11   20.50    1.26
  -9  11 -11   20.29    1.36
  11 -11  11    2.56    0.28
  11  11  11    2.54    0.37
 -11  11 -11    2.23    0.45
  10 -12 -11   17.37    0.90
  10  12 -11   17.62    0.92
   8 -12 -11    0.39    0.15
   8  12 -11    0.36    0.15
   6 -12 -11   24.77    1.22
   6  12 -11   25.12    1.20
   4 -12 -11   -0.09    0.13
   4  12 -11    0.04    0.17
  -4  12  11    0.17    0.17
   4  12 -11    0.04    0.11
   2 -12 -11   43.83    2.02
   2  12 -11   44.82    2.53
  -2  12  11   42.92    2.40
   0 -12 -11    2.98    0.30
   0 -12  11    2.54    0.21
   0  12  11    1.91    0.36
   0  12 -11    2.02    0.42
  -2 -12 -11   24.33    1.22
   2 -12  11   27.24    1.19
   2  12  11   24.47    1.59
  -2  12 -11   28.21    1.70
   4 -12  11    5.82    0.34
  -4 -12 -11    4.97    0.36
  -4  12 -11    5.04    0.67
   4  12  11    5.51    0.56
  -6 -12 -11    8.03    0.49
   6 -12  11    8.67    0.48
  -6  12 -11    8.44    0.80
   6  12  11    9.38    0.74
   8 -12  11    6.29    0.39
  -8 -12 -11    5.67    0.39
  -8  12 -11    6.45    0.68
   8  12  11    5.89    0.56
  10 -12  11    7.97    0.48
  10  12  11    7.78    0.64
 -10  12 -11    6.81    0.72
   9 -13 -11   22.31    1.12
   9  13 -11   23.19    1.13
   7 -13 -11    0.05    0.12
   7  13 -11    0.10    0.14
   5 -13 -11    1.16    0.22
   5  13 -11    0.99    0.18
  -3 -13  11   33.65    1.65
   3 -13 -11   37.25    1.73
  -3  13  11   37.18    2.02
   3  13 -11   37.56    2.12
   1 -13 -11   32.87    1.56
  -1  13  11   31.69    1.89
   1  13 -11   34.16    2.01
  -1 -13 -11    4.22    0.33
   1  13  11    3.12    0.48
  -1  13 -11    4.24    0.61
  -3 -13 -11    0.13    0.13
   3  13  11    0.08    0.24
  -3  13 -11    0.18    0.28
   5 -13  11   44.67    1.84
  -5 -13 -11   36.61    1.85
   5  13  11   43.99    2.40
  -5  13 -11   38.30    2.40
  -7 -13 -11    7.52    0.48
   7 -13  11    8.65    0.48
   7  13  11    7.95    0.71
  -7  13 -11    8.42    0.80
   9 -13  11    3.88    0.31
  -9  13 -11    2.92    0.54
   9  13  11    4.01    0.50
   8 -14 -11    2.21    0.28
   8  14 -11    1.85    0.26
   6 -14 -11   13.38    0.76
   6  14 -11   14.17    0.74
  -4 -14  11    3.95    0.32
   4 -14 -11    4.01    0.36
  -4  14  11    4.36    0.42
   4  14 -11    4.38    0.52
   2 -14 -11    0.26    0.15
   2  14 -11    0.19    0.23
  -2  14  11    0.35    0.20
   0 -14 -11    5.51    0.40
   0  14 -11    5.77    0.64
   0  14  11    5.90    0.57
  -2 -14 -11   14.66    0.78
   2  14  11   14.87    1.10
  -2  14 -11   15.05    1.15
  -4 -14 -11    0.96    0.18
  -4  14 -11    1.16    0.40
   4  14  11    1.11    0.36
  -6 -14 -11    0.35    0.15
  -6  14 -11    0.59    0.32
   6  14  11    0.54    0.28
  -8 -14 -11    5.07    0.41
   8  14  11    6.67    0.63
  -8  14 -11    6.40    0.77
   7 -15 -11   -0.02    0.15
   7  15 -11    0.28    0.15
   5 -15 -11    1.38    0.25
  -5 -15  11    1.41    0.22
   3 -15 -11    0.93    0.22
  -3  15  11    0.73    0.24
   3  15 -11    0.57    0.25
   1 -15 -11    2.31    0.29
   1  15 -11    2.00    0.40
  -1  15  11    1.69    0.34
  -1 -15 -11    0.68    0.19
  -1  15 -11    1.08    0.34
   1  15  11    0.34    0.27
  -3 -15 -11    0.27    0.15
   3  15  11    0.04    0.25
  -3  15 -11    0.37    0.29
  -5 -15 -11    1.09    0.20
   5  15  11    1.01    0.34
  -5  15 -11    1.02    0.39
  -7 -15 -11    0.57    0.18
   7  15  11    0.55    0.29
  -7  15 -11    0.59    0.36
   6 -16 -11   30.52    1.42
  -6 -16  11   27.68    1.38
   4 -16 -11    3.45    0.39
  -4  16  11    3.83    0.41
   4  16 -11    3.68    0.47
   2 -16 -11    1.46    0.25
  -2  16  11    1.86    0.34
   2  16 -11    1.85    0.37
   0 -16 -11    5.18    0.39
   0  16 -11    6.31    0.62
   0  16  11    4.40    0.57
  -2 -16 -11   23.79    1.19
  -2  16 -11   24.90    1.61
   2  16  11   24.55    1.61
  -4 -16 -11    0.33    0.15
  -4  16 -11    0.58    0.30
   4  16  11    0.03    0.30
  -6 -16 -11    0.75    0.19
  -6  16 -11    1.07    0.37
   6  16  11    1.14    0.37
  -5 -17  11    3.76    0.36
   5 -17 -11    4.07    0.38
   3 -17 -11   17.55    0.98
  -3  17  11   18.72    1.14
   3  17 -11   18.20    1.19
   1 -17 -11   19.70    1.08
  -1  17  11   23.47    1.37
  -1 -17 -11    3.82    0.35
   1  17  11    3.84    0.57
  -1  17 -11    4.34    0.59
  -3 -17 -11    0.07    0.14
   3  17  11    0.03    0.30
  -3  17 -11    0.09    0.23
  -5 -17 -11   25.91    1.35
   5  17  11   33.49    1.95
  -5  17 -11   26.98    1.78
   4 -18 -11    0.63    0.21
  -4  18  11    0.84    0.24
   4  18 -11    0.76    0.25
   2 -18 -11   13.09    0.78
   2  18 -11   14.04    0.99
  -2  18  11   13.70    0.93
   0 -18 -11    0.27    0.17
   0  18 -11    0.37    0.26
   0  18  11    0.21    0.26
  -2 -18 -11   10.82    0.68
  -2  18 -11   13.74    0.99
  -4 -18 -11    1.70    0.26
  -4  18 -11    1.75    0.40
   4  18  11    1.60    0.51
 -14   0  12    1.75    0.28
  14   0 -12    1.40    0.29
  12   0 -12    4.92    0.44
 -12   0  12    4.34    0.40
 -10   0  12   52.97    2.38
  10   0 -12   50.32    2.39
  -8   0  12   60.53    2.69
   8   0 -12   56.76    2.65
   6   0 -12   15.83    0.82
  -6   0  12   15.65    0.88
  -4   0  12    2.69    0.31
   2   0 -12  126.62    6.16
  -2   0  12  117.29    5.25
   2   0 -12  123.02    5.25
   0   0  12   58.58    2.59
   0   0 -12   61.94    2.57
   0   0 -12   57.75    3.08
  -2   0 -12   31.76    1.72
   2   0  12   31.05    1.40
   4   0  12    7.74    0.40
  -4   0 -12    7.18    0.54
  -6   0 -12  191.26    9.44
   6   0  12  185.00    7.97
  -8   0 -12    2.61    0.33
   8   0  12    2.57    0.21
  10   0  12    8.42    0.47
 -10   0 -12    8.26    0.62
 -12   0 -12   13.40    0.88
  12   0  12   13.65    0.72
  14   0  12   14.79    0.80
  13  -1 -12   24.80    1.28
 -13  -1  12   25.32    1.25
  13   1 -12   23.28    1.27
 -13   1  12   25.21    1.23
 -11  -1  12    1.62    0.26
  11  -1 -12    1.42    0.28
 -11   1  12    1.59    0.26
  11   1 -12    1.87    0.29
  -9  -1  12   20.38    1.02
   9  -1 -12   17.71    0.97
   9   1 -12   18.01    0.97
  -9   1  12   18.14    0.99
  -7  -1  12   21.23    1.05
   7  -1 -12   18.75    0.98
   7   1 -12   17.84    0.97
  -7   1  12   19.93    1.05
   5  -1 -12   80.40    3.49
  -5  -1  12   74.42    3.51
  -5   1  12   79.67    3.54
   5   1 -12   82.12    3.48
   3  -1 -12    2.75    0.26
  -3  -1  12    2.30    0.25
   3  -1 -12    2.38    0.22
  -3   1  12    1.74    0.23
   3   1 -12    2.41    0.25
   3   1 -12    2.63    0.21
   1  -1 -12   14.62    0.70
   1  -1 -12   14.67    0.86
  -1  -1  12   14.17    0.72
   1   1 -12   14.41    0.86
  -1   1  12   14.33    0.71
   1   1 -12   14.90    0.69
  -1  -1 -12   47.37    2.47
   1  -1  12   45.90    2.05
  -1  -1 -12   48.23    2.04
   1   1  12   45.98    2.04
  -1   1 -12   46.39    2.46
   3  -1  12   39.81    1.78
  -3  -1 -12   41.51    2.18
  -3   1 -12   41.44    2.17
   3   1  12   39.50    1.77
  -5  -1 -12   13.40    0.86
   5  -1  12   14.34    0.67
  -5   1 -12   13.92    0.87
   5   1  12   13.82    0.67
   7  -1  12    1.09    0.15
  -7  -1 -12    1.19    0.25
  -7   1 -12    1.16    0.24
   7   1  12    0.98    0.13
  -9  -1 -12   19.95    1.22
   9  -1  12   21.57    0.98
  -9   1 -12   20.58    1.22
   9   1  12   20.44    0.97
 -11  -1 -12    3.85    0.40
  11  -1  12    3.96    0.30
  11   1  12    4.08    0.30
 -11   1 -12    3.48    0.42
  13  -1  12    1.75    0.23
  13   1  12    1.88    0.24
  14  -2 -12    4.47    0.46
 -14  -2  12    5.41    0.44
 -14   2  12    4.57    0.39
  14   2 -12    4.62    0.43
 -12  -2  12    3.02    0.34
  12  -2 -12    3.06    0.37
  12   2 -12    3.10    0.36
 -12   2  12    2.67    0.30
  10  -2 -12    0.28    0.16
 -10  -2  12    0.20    0.18
  10   2 -12    0.20    0.15
 -10   2  12    0.07    0.17
  -8  -2  12    0.05    0.16
   8  -2 -12    0.08    0.13
   8   2 -12    0.07    0.12
  -8   2  12   -0.16    0.16
  -6  -2  12   10.03    0.60
   6  -2 -12    8.99    0.55
   6   2 -12    9.75    0.55
  -6   2  12    8.56    0.61
   4  -2 -12   12.31    0.69
  -4  -2  12   10.60    0.63
   4  -2 -12   11.24    0.62
  -4   2  12   11.42    0.66
   4   2 -12   12.22    0.61
   4   2 -12   10.93    0.69
  -2  -2  12    0.14    0.09
   2  -2 -12    0.16    0.10
  -2   2  12    0.04    0.09
   2   2 -12    0.08    0.07
  -2   2  12    0.18    0.10
   2   2 -12   -0.07    0.11
   0  -2 -12    3.78    0.27
   0  -2  12    4.66    0.28
   0   2  12    4.68    0.28
   0   2  12    4.40    0.35
   0   2 -12    4.65    0.38
   2  -2  12   14.75    0.71
   2   2  12   14.71    0.88
  -2   2 -12   14.72    0.90
   2   2  12   15.04    0.70
   4  -2  12    2.30    0.18
   4   2  12    2.45    0.18
  -4   2 -12    2.09    0.29
   4   2  12    2.01    0.26
   6  -2  12    0.73    0.12
  -6  -2 -12    0.60    0.19
   6   2  12    0.58    0.11
  -6   2 -12    0.33    0.17
  -8  -2 -12    3.79    0.38
   8  -2  12    3.38    0.26
   8   2  12    3.49    0.25
  -8   2 -12    3.82    0.37
 -10  -2 -12    4.58    0.44
  10  -2  12    5.07    0.33
  10   2  12    4.91    0.33
 -10   2 -12    4.58    0.44
  12  -2  12    0.40    0.14
 -12  -2 -12    0.41    0.19
 -12   2 -12    0.29    0.19
  12   2  12    0.45    0.15
  14  -2  12    0.10    0.14
  14   2  12    0.24    0.16
 -13  -3  12   17.59    0.92
  13  -3 -12   16.14    0.92
 -13   3  12   15.95    0.87
  13   3 -12   16.79    0.93
  11  -3 -12    5.78    0.45
 -11  -3  12    5.95    0.46
  11   3 -12    4.94    0.44
 -11   3  12    5.18    0.42
   9  -3 -12    1.18    0.23
  -9  -3  12    1.75    0.26
  -9   3  12    2.45    0.32
   9   3 -12    1.32    0.23
  -7  -3  12   24.70    1.23
   7  -3 -12   23.72    1.21
   7   3 -12   24.07    1.19
  -7   3  12   25.98    1.29
  -5  -3  12   37.26    1.78
   5  -3 -12   37.80    1.76
   5   3 -12   39.59    1.75
   3  -3 -12    9.33    0.54
  -3  -3  12    9.76    0.55
   3   3 -12    9.73    0.64
  -3   3  12    9.89    0.55
  -3   3  12    9.36    0.59
   3   3 -12   10.05    0.51
  -1  -3  12    6.79    0.40
   1  -3 -12    6.64    0.40
  -1   3  12    7.50    0.39
  -1   3  12    6.43    0.47
   1   3 -12    6.85    0.50
   1   3 -12    6.74    0.36
  -1  -3 -12   20.61    0.95
   1  -3  12   19.89    0.93
  -1   3 -12   19.92    1.16
   1   3  12   19.76    0.92
   1   3  12   20.30    1.14
   3  -3  12   35.60    1.59
   3   3  12   35.54    1.92
   3   3  12   35.54    1.57
  -3   3 -12   36.89    1.95
   5  -3  12    1.53    0.16
  -5   3 -12    1.38    0.24
   5   3  12    1.19    0.14
   5   3  12    1.21    0.21
   7  -3  12    2.35    0.20
   7   3  12    2.04    0.28
  -7   3 -12    2.45    0.33
   7   3  12    2.13    0.19
   9  -3  12   15.86    0.78
  -9  -3 -12   16.81    1.01
  -9   3 -12   14.99    0.98
   9   3  12   16.06    0.78
 -11  -3 -12    6.92    0.56
  11  -3  12    6.90    0.43
 -11   3 -12    6.77    0.56
  11   3  12    6.64    0.42
  13  -3  12    0.50    0.17
  13   3  12    0.55    0.17
  12  -4 -12    5.43    0.43
 -12  -4  12    5.54    0.43
 -12   4  12    5.23    0.41
  12   4 -12    5.32    0.45
 -10  -4  12   20.95    1.03
  10  -4 -12   19.39    1.02
  10   4 -12   18.20    1.01
 -10   4  12   19.15    1.01
  -8  -4  12   29.45    1.40
   8  -4 -12   28.24    1.39
  -8   4  12   29.98    1.45
   8   4 -12   27.67    1.38
  -6  -4  12   10.83    0.62
   6  -4 -12    9.78    0.59
   6   4 -12   10.81    0.58
  -6   4  12    9.28    0.66
  -4  -4  12    1.02    0.18
   4  -4 -12    0.90    0.17
  -4   4  12    1.13    0.17
   4   4 -12    0.83    0.14
  -4   4  12    0.72    0.18
   4   4 -12    0.76    0.20
   2  -4 -12   72.87    3.13
  -2  -4  12   70.32    3.11
   2   4 -12   70.99    3.08
   2   4 -12   72.22    3.69
  -2   4  12   71.75    3.10
  -2   4  12   68.78    3.63
   0  -4  12   15.45    0.77
   0  -4 -12   16.14    0.79
   0   4  12   16.18    0.75
   0   4  12   16.30    0.94
   0   4 -12   15.65    0.97
  -2  -4 -12   21.40    0.98
   2  -4  12   21.56    0.97
   2   4  12   20.70    0.95
   2   4  12   20.83    1.19
  -2   4 -12   20.23    1.22
   4  -4  12    0.90    0.12
   4   4  12    1.25    0.21
   4   4  12    1.02    0.12
  -4   4 -12    1.12    0.24
   6  -4  12   47.29    2.10
  -6   4 -12   49.97    2.58
   6   4  12   47.83    2.53
   6   4  12   47.33    2.09
   8  -4  12    0.19    0.10
   8   4  12    0.22    0.15
  -8   4 -12    0.25    0.18
   8   4  12    0.19    0.09
 -10  -4 -12    7.96    0.62
  10  -4  12    8.11    0.46
 -10   4 -12    7.98    0.62
  10   4  12    8.06    0.47
 -12  -4 -12    3.32    0.42
  12  -4  12    3.68    0.32
  12   4  12    4.51    0.33
 -12   4 -12    4.02    0.47
  13  -5 -12    7.95    0.53
 -13  -5  12    7.61    0.53
 -13   5  12    7.19    0.48
  13   5 -12    6.53    0.52
  11  -5 -12    0.44    0.19
 -11  -5  12    0.78    0.22
 -11   5  12    0.44    0.18
  11   5 -12    1.15    0.23
  -9  -5  12   47.27    2.11
   9  -5 -12   44.78    2.11
  -9   5  12   46.75    2.12
   9   5 -12   43.77    2.10
   7  -5 -12    0.33    0.15
  -7  -5  12    0.61    0.18
   7   5 -12    0.32    0.14
  -7   5  12    0.15    0.20
  -5  -5  12    8.15    0.51
   5  -5 -12    8.54    0.51
   5   5 -12    8.84    0.49
  -5   5  12    7.57    0.55
   3  -5 -12   25.44    1.18
  -3  -5  12   24.83    1.17
  -3   5  12   23.67    1.35
   3   5 -12   24.73    1.14
  -3   5  12   24.87    1.17
   3   5 -12   24.31    1.42
   1  -5 -12   86.79    3.83
  -1  -5  12   86.87    3.78
   1   5 -12   86.91    3.76
  -1   5  12   87.09    4.47
  -1   5  12   88.81    3.76
   1   5 -12   89.46    4.53
  -1  -5 -12    4.65    0.32
   1  -5  12    4.88    0.30
   1   5  12    4.98    0.28
  -1   5 -12    5.26    0.46
   1   5  12    5.65    0.42
   3  -5  12   20.52    0.97
  -3  -5 -12   21.66    0.97
  -3   5 -12   21.41    1.24
   3   5  12   21.17    1.21
   3   5  12   20.24    0.94
   5  -5  12   28.64    1.30
   5   5  12   28.04    1.28
  -5   5 -12   28.81    1.64
   5   5  12   30.31    1.61
   7  -5  12   21.79    1.01
  -7   5 -12   23.01    1.31
   7   5  12   21.08    1.00
   7   5  12   21.68    1.25
   9  -5  12    9.46    0.52
   9   5  12    9.95    0.66
   9   5  12    9.11    0.51
  -9   5 -12    9.83    0.71
  11  -5  12    0.71    0.16
 -11  -5 -12    0.67    0.23
 -11   5 -12    0.44    0.24
  11   5  12    0.68    0.16
  13  -5  12   15.58    0.82
  13   5  12   16.00    0.84
  12  -6 -12   26.01    1.29
 -12  -6  12   29.25    1.32
  12   6 -12   24.95    1.30
 -12   6  12   24.49    1.24
 -10  -6  12    0.20    0.16
  10  -6 -12    0.13    0.15
 -10   6  12    0.29    0.17
  10   6 -12    0.19    0.15
   8  -6 -12    0.10    0.12
  -8  -6  12   -0.03    0.13
   8   6 -12   -0.04    0.12
  -8   6  12   -0.17    0.16
   6  -6 -12   56.19    2.44
  -6  -6  12   54.87    2.42
  -6   6  12   50.13    2.49
   6   6 -12   54.11    2.42
   4  -6 -12   12.80    0.69
  -4  -6  12   12.37    0.69
   4   6 -12   13.81    0.88
  -4   6  12   13.08    0.78
  -4   6  12   13.16    0.72
   4   6 -12   13.89    0.68
  -2  -6  12    0.64    0.13
   2  -6 -12    1.16    0.18
   2   6 -12    0.45    0.10
  -2   6  12    0.88    0.19
   2   6 -12    0.44    0.22
  -2   6  12    0.61    0.12
   0  -6  12   13.40    0.65
   0  -6 -12   13.32    0.69
   0   6  12   13.32    0.82
   0   6  12   13.07    0.63
   0   6 -12   13.23    0.89
   2  -6  12   62.50    2.78
  -2  -6 -12   67.53    2.82
   2   6  12   64.79    3.35
  -2   6 -12   65.99    3.40
   2   6  12   61.36    2.76
  -4  -6 -12   14.27    0.65
   4  -6  12   13.38    0.65
  -4   6 -12   12.59    0.87
   4   6  12   12.63    0.62
   4   6  12   13.27    0.84
   6  -6  12    1.14    0.15
  -6   6 -12    1.27    0.27
   6   6  12    1.03    0.23
   6   6  12    1.18    0.14
   8  -6  12   14.17    0.71
   8   6  12   14.07    0.71
  -8   6 -12   15.22    0.97
   8   6  12   14.71    0.91
  10  -6  12   20.99    1.03
  10   6  12   22.41    1.26
 -10   6 -12   21.80    1.32
  10   6  12   21.18    1.06
  12  -6  12    0.47    0.15
 -12  -6 -12    0.50    0.23
 -12   6 -12    1.00    0.28
  13  -7 -12    0.14    0.15
 -13  -7  12    0.31    0.18
  13   7 -12    0.02    0.17
 -13   7  12    0.10    0.14
  11  -7 -12    1.96    0.27
 -11  -7  12    1.97    0.27
 -11   7  12    2.00    0.26
  11   7 -12    1.55    0.25
  -9  -7  12    3.67    0.33
   9  -7 -12    3.01    0.33
   9   7 -12    4.10    0.34
  -9   7  12    4.21    0.37
  -7  -7  12    3.47    0.31
   7  -7 -12    3.87    0.33
   7   7 -12    4.10    0.32
  -7   7  12    3.67    0.41
  -5  -7  12    0.23    0.13
   5  -7 -12    0.05    0.11
  -5   7  12    0.22    0.15
   5   7 -12    0.08    0.11
  -3  -7  12    0.62    0.15
   3  -7 -12    0.46    0.14
  -3   7  12    0.67    0.14
   3   7 -12    0.77    0.14
   3   7 -12    0.94    0.27
  -3   7  12    0.79    0.18
   1  -7 -12   12.89    0.68
  -1  -7  12   12.34    0.63
  -1   7  12   12.96    0.61
   1   7 -12   12.50    0.88
  -1   7  12   12.28    0.80
   1  -7  12    6.72    0.38
  -1  -7 -12    7.13    0.41
   1   7  12    6.73    0.52
   1   7  12    6.36    0.34
  -1   7 -12    6.97    0.58
  -3  -7 -12    0.46    0.12
   3  -7  12    0.13    0.09
  -3   7 -12    0.49    0.22
   3   7  12    0.47    0.16
   3   7  12    0.18    0.07
   5  -7  12    5.78    0.33
  -5  -7 -12    5.13    0.32
   5   7  12    5.04    0.44
  -5   7 -12    4.90    0.50
   7  -7  12    3.78    0.27
  -7   7 -12    3.79    0.49
   7   7  12    3.88    0.38
   9  -7  12    0.32    0.13
  -9   7 -12    0.25    0.22
   9   7  12    0.17    0.15
  11  -7  12    0.33    0.14
 -11   7 -12   -0.02    0.21
  11   7  12    0.25    0.17
  13  -7  12    2.45    0.29
  12  -8 -12    5.12    0.41
 -12  -8  12    6.02    0.43
 -12   8  12    4.82    0.37
 -10  -8  12    0.06    0.15
  10  -8 -12    0.27    0.16
 -10   8  12    0.09    0.16
  10   8 -12    0.09    0.15
  -8  -8  12   -0.04    0.12
   8  -8 -12    0.18    0.14
  -8   8  12    0.05    0.17
   8   8 -12    0.16    0.14
   6  -8 -12   13.28    0.72
  -6  -8  12   13.17    0.71
  -6   8  12   13.16    0.77
   6   8 -12   13.65    0.70
   4  -8 -12    3.84    0.31
  -4  -8  12    3.77    0.29
  -4   8  12    3.72    0.30
  -4   8  12    3.39    0.35
   4   8 -12    3.18    0.27
   4   8 -12    4.44    0.45
   2  -8 -12    0.72    0.17
  -2  -8  12    0.44    0.13
  -2   8  12    0.70    0.21
   2   8 -12    0.83    0.13
   2   8 -12    0.26    0.24
   0  -8  12    1.08    0.15
   0  -8 -12    1.27    0.20
   0   8  12    0.69    0.21
   0   8 -12    1.01    0.29
   2  -8  12   18.64    0.87
  -2  -8 -12   19.02    0.91
   2   8  12   17.63    1.12
  -2   8 -12   19.19    1.21
  -4  -8 -12    7.57    0.41
   4  -8  12    6.96    0.39
   4   8  12    6.66    0.54
  -4   8 -12    6.16    0.58
   6  -8  12    0.85    0.14
   6   8  12    1.13    0.24
  -6   8 -12    0.81    0.25
   8  -8  12    3.98    0.27
   8   8  12    3.40    0.38
  -8   8 -12    3.11    0.46
  10  -8  12    6.86    0.43
  10   8  12    7.55    0.58
 -10   8 -12    7.09    0.66
  12  -8  12    0.09    0.13
 -12  -8 -12    0.24    0.21
 -12   8 -12    0.22    0.26
 -11  -9  12    3.03    0.31
  11  -9 -12    2.73    0.31
 -11   9  12    2.79    0.31
  11   9 -12    2.45    0.30
  -9  -9  12   54.84    2.37
   9  -9 -12   49.89    2.38
   9   9 -12   53.66    2.40
   7  -9 -12    4.64    0.36
  -7  -9  12    4.95    0.35
   7   9 -12    4.39    0.34
  -5  -9  12    6.59    0.42
   5  -9 -12    6.53    0.44
   5   9 -12    7.17    0.42
   3  -9 -12   32.42    1.55
  -3  -9  12   33.63    1.50
   3   9 -12   33.82    1.94
  -3   9  12   33.22    1.82
   3   9 -12   31.59    1.49
  -1  -9  12   67.29    2.89
   1  -9 -12   67.13    2.96
   1   9 -12   68.14    3.62
  -1   9  12   63.48    3.49
  -1  -9 -12    0.19    0.12
   1  -9  12    0.08    0.09
  -1   9 -12   -0.25    0.18
   1   9  12    0.01    0.13
   3  -9  12    1.98    0.18
  -3  -9 -12    1.92    0.21
   3   9  12    1.40    0.27
  -3   9 -12    2.17    0.40
   5  -9  12   43.65    1.99
  -5  -9 -12   46.44    2.02
  -5   9 -12   46.04    2.54
   5   9  12   45.37    2.47
   7  -9  12   21.54    1.02
   7   9  12   22.46    1.32
  -7   9 -12   21.88    1.39
   9  -9  12    1.07    0.17
   9   9  12    1.43    0.29
  -9   9 -12    1.23    0.34
  11  -9  12    0.31    0.14
  11   9  12    0.54    0.22
 -11   9 -12    0.31    0.28
 -12 -10  12   15.12    0.82
 -10 -10  12    5.59    0.37
  10 -10 -12    4.66    0.37
  10  10 -12    3.84    0.36
   8 -10 -12    2.13    0.26
  -8 -10  12    2.11    0.24
   8  10 -12    1.97    0.26
  -6 -10  12   40.05    1.75
   6 -10 -12   36.42    1.77
   6  10 -12   38.70    1.76
   4 -10 -12   13.23    0.74
  -4 -10  12   12.65    0.70
  -4  10  12   15.14    0.89
   4  10 -12   13.99    0.70
   4  10 -12   14.13    0.96
  -2 -10  12   17.51    0.83
   2 -10 -12   16.63    0.88
  -2  10  12   15.90    1.05
   2  10 -12   17.80    1.19
   2  10 -12   17.24    0.83
   0 -10  12    0.19    0.10
   0 -10 -12    0.63    0.16
   0  10  12    0.10    0.18
   0  10 -12    0.25    0.27
   2 -10  12   58.57    2.54
  -2 -10 -12   58.98    2.59
  -2  10 -12   55.13    3.20
   2  10  12   59.84    3.14
  -4 -10 -12    1.06    0.17
   4 -10  12    1.18    0.15
  -4  10 -12    1.57    0.37
   4  10  12    1.41    0.30
   6 -10  12   20.93    0.99
  -6 -10 -12   20.34    1.00
  -6  10 -12   21.16    1.38
   6  10  12   22.25    1.31
   8 -10  12    3.72    0.28
   8  10  12    3.92    0.47
  -8  10 -12    3.42    0.50
  10 -10  12   20.13    1.01
 -10  10 -12   20.23    1.37
  10  10  12   22.44    1.28
  11 -11 -12    1.33    0.23
  11  11 -12    1.13    0.22
   9 -11 -12    4.80    0.37
   9  11 -12    3.89    0.35
   7 -11 -12    7.18    0.46
  -7 -11  12    7.60    0.45
   7  11 -12    7.08    0.46
  -5 -11  12   29.00    1.36
   5 -11 -12   29.91    1.42
   5  11 -12   29.68    1.38
  -3 -11  12    0.02    0.09
   3 -11 -12   -0.05    0.14
  -3  11  12   -0.14    0.14
   3  11 -12    0.29    0.12
   3  11 -12    0.10    0.22
   1 -11 -12    8.70    0.53
  -1 -11  12    8.93    0.48
  -1  11  12    8.72    0.68
   1  11 -12    8.68    0.79
  -1 -11 -12   19.80    0.97
   1 -11  12   19.70    0.91
  -1  11 -12   20.34    1.34
   1  11  12   17.53    1.21
  -3 -11 -12   21.94    1.05
   3 -11  12   22.36    1.01
   3  11  12   20.39    1.34
  -3  11 -12   21.74    1.43
   5 -11  12    4.23    0.28
  -5 -11 -12    3.81    0.30
  -5  11 -12    4.46    0.59
   5  11  12    4.80    0.49
   7 -11  12    0.77    0.15
  -7  11 -12    0.64    0.31
   7  11  12    0.92    0.27
   9 -11  12   12.68    0.67
   9  11  12   12.58    0.88
  -9  11 -12   12.36    0.98
  11 -11  12    3.09    0.31
  11  11  12    3.46    0.44
 -11  11 -12    3.30    0.53
  10 -12 -12    5.19    0.38
  10  12 -12    4.39    0.38
   8 -12 -12   11.69    0.65
   8  12 -12   10.79    0.63
   6 -12 -12    3.59    0.32
   6  12 -12    3.62    0.30
   4 -12 -12    2.81    0.32
   4  12 -12    3.18    0.27
   4  12 -12    3.85    0.48
  -4  12  12    3.62    0.38
  -2 -12  12   12.61    0.63
   2 -12 -12   12.66    0.71
   2  12 -12   12.71    0.98
  -2  12  12   11.96    0.86
   0 -12 -12   12.78    0.69
   0 -12  12   12.76    0.63
   0  12 -12   12.45    1.00
   0  12  12   11.78    0.89
  -2 -12 -12    3.31    0.29
   2 -12  12    3.22    0.24
   2  12  12    3.06    0.48
  -2  12 -12    3.54    0.56
   4 -12  12    5.73    0.35
  -4 -12 -12    5.55    0.37
  -4  12 -12    5.91    0.72
   4  12  12    5.97    0.60
   6 -12  12   10.96    0.56
  -6 -12 -12    9.72    0.57
   6  12  12   11.06    0.82
  -6  12 -12   10.99    0.91
   8 -12  12    1.53    0.20
   8  12  12    1.44    0.32
  -8  12 -12    0.86    0.35
  10 -12  12    1.25    0.21
 -10  12 -12    0.87    0.35
  10  12  12    1.50    0.31
   9 -13 -12    7.72    0.50
   9  13 -12    8.40    0.52
   7 -13 -12    0.29    0.16
   7  13 -12    0.01    0.14
   5 -13 -12    2.22    0.28
   5  13 -12    1.03    0.19
   3 -13 -12    3.26    0.36
  -3  13  12    3.42    0.43
   3  13 -12    4.83    0.58
   1 -13 -12   10.51    0.63
  -1  13  12   10.67    0.81
   1  13 -12   11.60    0.93
  -1 -13 -12    0.15    0.14
   1  13  12    0.14    0.21
  -1  13 -12    0.23    0.29
  -3 -13 -12    2.24    0.25
   3  13  12    2.17    0.41
  -3  13 -12    2.25    0.47
   5 -13  12   11.28    0.57
  -5 -13 -12    9.48    0.58
  -5  13 -12   11.07    0.91
   5  13  12   10.98    0.86
  -7 -13 -12    9.35    0.56
   7 -13  12   10.23    0.55
  -7  13 -12   10.23    0.90
   7  13  12   11.20    0.85
   9 -13  12    1.42    0.22
   9  13  12    1.01    0.29
  -9  13 -12    1.47    0.39
   8 -14 -12   10.91    0.63
   8  14 -12   10.26    0.61
   6 -14 -12    9.62    0.58
   6  14 -12    9.37    0.56
   4 -14 -12    0.40    0.18
  -4  14  12    0.43    0.20
   4  14 -12    0.36    0.22
   2 -14 -12   30.79    1.54
   2  14 -12   33.84    1.95
  -2  14  12   31.65    1.83
   0 -14 -12    6.08    0.44
   0  14  12    5.67    0.60
   0  14 -12    7.09    0.72
  -2 -14 -12    8.74    0.55
   2  14  12   10.36    0.83
  -2  14 -12   10.24    0.90
  -4 -14 -12    1.68    0.23
  -4  14 -12    0.72    0.33
   4  14  12    1.44    0.39
  -6 -14 -12   27.11    1.30
   6  14  12   29.82    1.75
  -6  14 -12   25.24    1.73
   8  14  12    0.16    0.23
  -8  14 -12    0.00    0.27
   7 -15 -12    6.46    0.46
   7  15 -12    6.90    0.46
  -5 -15  12   26.82    1.41
   5 -15 -12   32.50    1.46
   3 -15 -12    0.80    0.21
  -3  15  12    0.55    0.22
   3  15 -12    1.02    0.32
   1 -15 -12    3.60    0.37
  -1  15  12    3.88    0.50
   1  15 -12    4.17    0.60
  -1 -15 -12   21.12    1.13
   1  15  12   22.71    1.48
  -1  15 -12   26.60    1.60
  -3 -15 -12   26.59    1.34
  -3  15 -12   30.43    1.85
   3  15  12   28.79    1.82
  -5 -15 -12    0.66    0.17
   5  15  12    0.97    0.36
  -5  15 -12    0.39    0.31
  -7 -15 -12    0.57    0.17
  -7  15 -12    0.42    0.32
   7  15  12    0.23    0.26
  -6 -16  12    1.35    0.21
   6 -16 -12    1.58    0.26
   4 -16 -12   -0.10    0.16
  -4  16  12    0.10    0.18
   4  16 -12    0.11    0.20
   2 -16 -12   13.15    0.79
  -2  16  12   13.98    0.95
   2  16 -12   15.84    1.06
   0 -16 -12    1.47    0.24
   0  16 -12    2.02    0.44
   0  16  12    0.81    0.29
  -2 -16 -12    3.05    0.32
   2  16  12    3.61    0.56
  -2  16 -12    3.22    0.55
  -4 -16 -12    1.32    0.23
   4  16  12    1.16    0.41
  -4  16 -12    1.52    0.43
  -6 -16 -12    7.69    0.52
   6  16  12    9.86    0.88
  -6  16 -12    8.40    0.82
   5 -17 -12    0.99    0.22
   3 -17 -12    0.26    0.19
  -3  17  12    0.06    0.18
   3  17 -12    0.28    0.22
   1 -17 -12    1.56    0.27
   1  17 -12    1.63    0.38
  -1  17  12    1.23    0.29
  -1 -17 -12    1.65    0.25
  -1  17 -12    1.72    0.42
   1  17  12    1.35    0.39
  -3 -17 -12    1.00    0.21
  -3  17 -12    1.25    0.39
   3  17  12    0.69    0.38
  -5 -17 -12    1.12    0.22
  -5  17 -12    1.58    0.44
   5  17  12    1.19    0.43
   2 -18 -12   17.56    1.01
   2  18 -12   21.16    1.29
  -2  18  12   19.02    1.21
   0 -18 -12    4.60    0.42
   0  18 -12    6.68    0.65
  -2 -18 -12    0.53    0.18
   2  18  12    0.62    0.32
  -2  18 -12    0.55    0.29
 -12   0  13    0.15    0.17
  12   0 -13   -0.18    0.17
 -10   0  13   -0.03    0.16
  10   0 -13    0.11    0.17
   8   0 -13    0.03    0.14
  -8   0  13    0.19    0.21
  -6   0  13   -0.17    0.13
   6   0 -13    0.35    0.14
   4   0 -13    0.05    0.10
  -4   0  13    0.06    0.13
  -2   0  13    0.02    0.09
   2   0 -13    0.10    0.08
   2   0 -13    0.14    0.12
   0   0  13    0.27    0.09
   0   0 -13    0.11    0.12
   2   0  13    0.09    0.07
  -2   0 -13    0.18    0.13
  -4   0 -13   -0.01    0.14
   4   0  13    0.08    0.07
  -6   0 -13   -0.10    0.14
   6   0  13    0.10    0.09
   8   0  13    0.04    0.09
  -8   0 -13    0.14    0.16
 -10   0 -13    0.09    0.17
  10   0  13    0.12    0.11
  12   0  13   -0.02    0.12
 -12   0 -13    0.12    0.18
 -13  -1  13    0.32    0.18
  13  -1 -13    0.02    0.19
  13   1 -13   -0.02    0.19
 -13   1  13    0.12    0.18
  11  -1 -13    0.58    0.22
 -11  -1  13    0.67    0.23
 -11   1  13    1.02    0.24
  11   1 -13    0.51    0.21
  -9  -1  13   39.27    1.79
   9  -1 -13   34.79    1.74
  -9   1  13   39.29    1.79
   9   1 -13   34.07    1.73
  -7  -1  13   29.24    1.40
   7  -1 -13   25.41    1.33
   7   1 -13   26.96    1.33
  -7   1  13   29.43    1.42
   5  -1 -13    3.10    0.28
  -5  -1  13    3.18    0.37
   5   1 -13    3.43    0.27
  -5   1  13    2.80    0.35
  -3  -1  13    4.84    0.36
   3  -1 -13    4.78    0.38
   3  -1 -13    5.16    0.34
   3   1 -13    4.92    0.32
   3   1 -13    5.49    0.40
  -3   1  13    4.60    0.35
   1  -1 -13   68.61    3.48
   1  -1 -13   68.12    2.94
  -1  -1  13   67.01    2.95
   1   1 -13   66.84    3.48
   1   1 -13   68.35    2.92
  -1   1  13   65.91    2.94
  -1  -1 -13   10.49    0.70
   1  -1  13   10.55    0.54
  -1   1 -13   10.31    0.69
   1   1  13   10.89    0.54
   3  -1  13    1.19    0.14
  -3  -1 -13    1.69    0.27
   3   1  13    1.31    0.14
  -3   1 -13    1.36    0.25
   5  -1  13   12.89    0.62
  -5  -1 -13   12.84    0.83
  -5   1 -13   12.94    0.82
   5   1  13   12.19    0.62
  -7  -1 -13   30.64    1.69
   7  -1  13   30.02    1.36
   7   1  13   29.92    1.35
  -7   1 -13   29.88    1.68
  -9  -1 -13    0.09    0.15
   9  -1  13    0.11    0.09
  -9   1 -13    0.20    0.17
   9   1  13    0.08    0.10
  11  -1  13    0.05    0.11
 -11  -1 -13    0.02    0.17
 -11   1 -13    0.08    0.17
  11   1  13   -0.03    0.09
  13  -1  13   10.55    0.61
  13   1  13   10.82    0.61
  12  -2 -13   42.59    2.08
 -12  -2  13   44.94    2.06
 -12   2  13   44.02    2.03
  12   2 -13   43.96    2.09
 -10  -2  13    0.28    0.20
  10  -2 -13    0.10    0.17
  10   2 -13    0.41    0.18
 -10   2  13    0.03    0.17
  -8  -2  13    6.59    0.48
   8  -2 -13    5.43    0.42
   8   2 -13    4.60    0.38
  -8   2  13    6.09    0.48
   6  -2 -13   45.31    2.15
  -6  -2  13   49.54    2.20
   6   2 -13   47.95    2.15
  -6   2  13   46.47    2.23
  -4  -2  13   69.56    3.23
   4  -2 -13   74.49    3.22
  -4   2  13   73.47    3.25
   4   2 -13   74.30    3.20
   2  -2 -13    6.79    0.39
  -2  -2  13    5.82    0.39
  -2   2  13    5.95    0.39
   2   2 -13    6.39    0.36
   2   2 -13    6.77    0.48
   0  -2  13    1.32    0.17
   0  -2 -13    1.64    0.17
   0   2 -13    1.71    0.25
   0   2  13    1.70    0.24
   0   2  13    1.68    0.18
   2  -2  13  117.51    5.02
   2   2  13  118.13    5.01
  -2   2 -13  119.41    5.97
   2   2  13  115.38    5.94
   4  -2  13   28.82    1.31
  -4   2 -13   29.32    1.62
   4   2  13   29.07    1.30
   4   2  13   29.48    1.60
  -6  -2 -13    6.48    0.53
   6  -2  13    6.59    0.37
  -6   2 -13    6.91    0.52
   6   2  13    6.59    0.37
  -8  -2 -13    1.52    0.27
   8  -2  13    1.65    0.19
  -8   2 -13    1.85    0.31
   8   2  13    1.65    0.18
  10  -2  13   34.10    1.52
 -10  -2 -13   32.91    1.86
 -10   2 -13   31.03    1.85
  10   2  13   34.56    1.52
  12  -2  13    2.15    0.25
 -12  -2 -13    2.02    0.33
  12   2  13    2.19    0.25
 -12   2 -13    2.03    0.33
 -13  -3  13   11.91    0.71
  13  -3 -13   12.92    0.75
  13   3 -13   11.85    0.75
 -13   3  13   11.55    0.68
  11  -3 -13    4.66    0.41
 -11  -3  13    4.60    0.40
 -11   3  13    4.70    0.40
  11   3 -13    4.03    0.38
   9  -3 -13   26.85    1.37
  -9  -3  13   30.52    1.40
  -9   3  13   28.73    1.40
   9   3 -13   25.65    1.35
   7  -3 -13    2.76    0.32
  -7  -3  13    3.11    0.36
   7   3 -13    2.85    0.30
  -7   3  13    2.75    0.38
   5  -3 -13   43.70    2.05
  -5  -3  13   43.79    2.07
  -5   3  13   48.16    2.13
   5   3 -13   44.95    2.03
   3  -3 -13    0.78    0.16
  -3  -3  13    0.66    0.15
  -3   3  13    0.93    0.17
   3   3 -13    0.86    0.14
  -3   3  13    0.86    0.17
   3   3 -13    0.84    0.19
  -1  -3  13   62.65    2.73
   1  -3 -13   60.62    2.74
  -1   3  13   62.23    3.21
  -1   3  13   62.52    2.72
   1   3 -13   63.67    3.25
  -1  -3 -13    2.21    0.21
   1  -3  13    1.74    0.19
   1   3  13    1.82    0.17
  -1   3 -13    1.88    0.29
   1   3  13    2.08    0.27
   3  -3  13   38.15    1.66
   3   3  13   36.09    1.64
  -3   3 -13   36.78    2.03
   3   3  13   38.46    2.01
   5  -3  13    6.14    0.36
   5   3  13    6.72    0.49
   5   3  13    6.14    0.35
  -5   3 -13    6.50    0.51
  -7  -3 -13   18.44    1.13
   7  -3  13   19.33    0.88
   7   3  13   18.45    0.87
  -7   3 -13   17.79    1.11
   9  -3  13    7.21    0.40
  -9  -3 -13    7.33    0.57
  -9   3 -13    6.10    0.53
   9   3  13    6.70    0.40
  11  -3  13    7.92    0.47
 -11  -3 -13    7.64    0.61
  11   3  13    8.34    0.47
 -11   3 -13    7.42    0.61
  13  -3  13    5.54    0.40
  13   3  13    5.80    0.40
 -12  -4  13    1.16    0.25
  12  -4 -13    0.60    0.20
  12   4 -13    1.14    0.25
 -12   4  13    0.87    0.20
 -10  -4  13    9.46    0.61
  10  -4 -13    9.62    0.60
  10   4 -13    8.99    0.59
 -10   4  13    9.28    0.59
  -8  -4  13   38.31    1.66
   8  -4 -13   32.32    1.62
  -8   4  13   35.12    1.69
   8   4 -13   31.90    1.61
   6  -4 -13    1.59    0.23
  -6  -4  13    2.19    0.27
   6   4 -13    2.32    0.26
  -6   4  13    2.56    0.37
  -4  -4  13    0.05    0.12
   4  -4 -13    0.27    0.13
  -4   4  13    0.28    0.12
  -4   4  13    0.20    0.14
   4   4 -13    0.20    0.10
  -2  -4  13   44.15    1.92
   2  -4 -13   44.06    1.93
   2   4 -13   41.76    2.29
   2   4 -13   41.96    1.88
  -2   4  13   41.72    2.24
  -2   4  13   41.95    1.90
   0  -4  13   39.02    1.78
   0  -4 -13   40.35    1.80
   0   4 -13   38.57    2.15
   0   4  13   40.15    1.76
   0   4  13   41.51    2.13
  -2  -4 -13    0.91    0.15
   2  -4  13    1.27    0.15
  -2   4 -13    0.79    0.22
   2   4  13    0.75    0.18
   2   4  13    0.89    0.12
   4  -4  13    1.63    0.17
   4   4  13    1.61    0.25
   4   4  13    1.30    0.14
  -4   4 -13    1.49    0.27
   6  -4  13   26.96    1.24
   6   4  13   28.31    1.53
   6   4  13   26.94    1.23
  -6   4 -13   27.20    1.56
  -8  -4 -13    6.87    0.57
   8  -4  13    7.64    0.42
  -8   4 -13    7.59    0.59
   8   4  13    7.42    0.41
  10  -4  13    0.53    0.14
 -10  -4 -13    0.13    0.18
  10   4  13    0.36    0.12
 -10   4 -13    0.33    0.21
  12  -4  13    1.72    0.22
 -12  -4 -13    2.52    0.37
 -12   4 -13    2.47    0.37
  12   4  13    2.48    0.27
 -13  -5  13    2.30    0.32
  13  -5 -13    2.44    0.32
 -13   5  13    2.14    0.26
  13   5 -13    2.41    0.33
  11  -5 -13    6.43    0.47
 -11  -5  13    7.77    0.51
 -11   5  13    6.63    0.47
  11   5 -13    5.92    0.46
   9  -5 -13    5.57    0.42
  -9  -5  13    5.49    0.42
   9   5 -13    5.40    0.41
  -9   5  13    5.40    0.45
   7  -5 -13    7.96    0.49
  -7  -5  13    7.55    0.51
   7   5 -13    7.72    0.48
  -7   5  13    7.54    0.58
  -5  -5  13    8.76    0.55
   5  -5 -13    9.63    0.57
  -5   5  13   10.40    0.64
   5   5 -13    9.76    0.54
  -3  -5  13    3.60    0.30
   3  -5 -13    3.60    0.29
  -3   5  13    3.56    0.28
   3   5 -13    3.58    0.43
   3   5 -13    3.79    0.26
  -3   5  13    3.33    0.32
  -1  -5  13   17.52    0.87
   1  -5 -13   18.98    0.90
  -1   5  13   17.30    1.05
  -1   5  13   18.37    0.86
   1   5 -13   18.41    1.11
  -1  -5 -13    6.93    0.41
   1  -5  13    6.70    0.38
   1   5  13    7.12    0.37
   1   5  13    6.95    0.50
  -1   5 -13    6.47    0.54
   3  -5  13    3.09    0.22
   3   5  13    2.75    0.33
  -3   5 -13    2.69    0.36
   3   5  13    2.87    0.20
   5  -5  13   10.17    0.52
  -5   5 -13    9.71    0.70
   5   5  13   10.21    0.67
   5   5  13    9.70    0.49
   7  -5  13    6.87    0.39
  -7   5 -13    7.15    0.56
   7   5  13    6.99    0.53
   7   5  13    6.63    0.38
   9  -5  13    5.08    0.33
   9   5  13    5.39    0.45
  -9   5 -13    4.57    0.48
   9   5  13    4.95    0.32
 -11  -5 -13    1.28    0.29
  11  -5  13    1.67    0.21
 -11   5 -13    1.96    0.35
  11   5  13    1.99    0.23
  13  -5  13    1.61    0.22
  12  -6 -13    9.52    0.58
 -12  -6  13    9.42    0.59
  12   6 -13    8.20    0.57
 -12   6  13    8.31    0.54
  10  -6 -13    4.62    0.39
 -10  -6  13    5.48    0.41
 -10   6  13    4.56    0.39
  10   6 -13    4.13    0.37
   8  -6 -13   12.16    0.67
  -8  -6  13   11.83    0.67
  -8   6  13   11.04    0.71
   8   6 -13   10.70    0.64
   6  -6 -13    5.97    0.40
  -6  -6  13    5.02    0.39
  -6   6  13    4.96    0.47
   6   6 -13    5.08    0.36
  -4  -6  13   19.02    0.98
   4  -6 -13   21.38    0.99
   4   6 -13   17.49    1.24
  -4   6  13   19.86    1.12
   4   6 -13   20.00    0.95
  -4   6  13   20.70    1.01
  -2  -6  13   12.17    0.63
   2  -6 -13   11.99    0.64
   2   6 -13   12.20    0.84
   2   6 -13   12.35    0.60
  -2   6  13   11.30    0.60
  -2   6  13   11.66    0.75
   0  -6  13    7.09    0.40
   0  -6 -13    6.87    0.42
   0   6  13    6.52    0.36
   0   6 -13    7.63    0.59
   0   6  13    6.26    0.50
   2  -6  13    7.97    0.45
  -2  -6 -13    9.12    0.48
   2   6  13    8.10    0.59
   2   6  13    8.34    0.42
  -2   6 -13    8.57    0.65
   4  -6  13    0.93    0.13
   4   6  13    1.30    0.24
  -4   6 -13    1.04    0.24
   4   6  13    1.04    0.13
   6  -6  13   10.24    0.52
   6   6  13   10.03    0.68
  -6   6 -13   10.41    0.73
   6   6  13    9.39    0.50
   8  -6  13    0.79    0.15
  -8   6 -13    0.63    0.23
   8   6  13    0.75    0.13
   8   6  13    0.58    0.18
  10  -6  13    6.03    0.38
  10   6  13    5.78    0.49
 -10   6 -13    5.80    0.56
 -12  -6 -13    0.03    0.18
  12  -6  13    0.02    0.13
 -12   6 -13    0.08    0.21
  11  -7 -13   17.68    0.94
 -11  -7  13   19.82    0.97
  11   7 -13   16.41    0.95
 -11   7  13   18.69    0.94
  -9  -7  13   12.00    0.65
   9  -7 -13   10.92    0.64
   9   7 -13    9.66    0.62
  -9   7  13   11.36    0.67
   7  -7 -13    1.49    0.23
  -7  -7  13    1.60    0.23
  -7   7  13    1.17    0.27
   7   7 -13    1.67    0.23
   5  -7 -13  100.22    4.34
  -5  -7  13   94.21    4.31
  -5   7  13  104.92    4.38
   5   7 -13   98.02    4.31
  -3  -7  13    5.90    0.40
   3  -7 -13    6.13    0.42
   3   7 -13    6.27    0.37
  -3   7  13    6.83    0.49
  -3   7  13    6.30    0.39
   3   7 -13    7.32    0.61
   1  -7 -13   11.31    0.62
  -1  -7  13   10.96    0.58
  -1   7  13   11.16    0.55
   1   7 -13   11.77    0.83
  -1   7  13   10.38    0.72
  -1  -7 -13   18.28    0.87
   1  -7  13   17.52    0.84
   1   7  13   16.91    0.80
   1   7  13   17.94    1.06
  -1   7 -13   17.28    1.12
   3  -7  13   52.41    2.34
  -3  -7 -13   56.40    2.37
   3   7  13   51.16    2.83
  -3   7 -13   54.06    2.90
   5  -7  13    0.30    0.10
  -5   7 -13    0.03    0.19
   5   7  13    0.05    0.14
   7  -7  13    4.29    0.29
   7   7  13    4.16    0.41
  -7   7 -13    4.47    0.52
   9  -7  13   18.49    0.91
  -9   7 -13   18.43    1.19
   9   7  13   19.72    1.15
 -11  -7 -13   14.46    1.01
  11  -7  13   16.11    0.80
 -11   7 -13   16.35    1.08
 -12  -8  13    3.86    0.35
  12  -8 -13    2.82    0.33
  12   8 -13    2.67    0.33
 -12   8  13    3.71    0.32
 -10  -8  13   10.78    0.62
  10  -8 -13   10.19    0.61
  10   8 -13    9.13    0.60
 -10   8  13   11.15    0.63
  -8  -8  13   40.21    1.82
   8  -8 -13   39.46    1.83
   8   8 -13   38.32    1.83
  -8   8  13   40.45    1.88
  -6  -8  13    0.41    0.15
   6  -8 -13    0.20    0.14
   6   8 -13    0.12    0.11
  -6   8  13    0.38    0.19
  -4  -8  13    1.27    0.20
   4  -8 -13    1.37    0.20
   4   8 -13    1.49    0.19
  -4   8  13    1.33    0.24
   4   8 -13    1.69    0.34
  -4   8  13    1.40    0.20
  -2  -8  13   43.51    1.94
   2  -8 -13   42.54    1.99
   2   8 -13   42.49    2.43
  -2   8  13   44.81    2.34
   0  -8 -13   46.23    2.10
   0  -8  13   45.81    2.04
   0   8  13   45.53    2.49
   0   8 -13   47.70    2.59
  -2  -8 -13    6.77    0.41
   2  -8  13    6.60    0.37
   2   8  13    6.37    0.52
  -2   8 -13    6.57    0.61
  -4  -8 -13    0.21    0.11
   4  -8  13    0.12    0.09
   4   8  13    0.04    0.15
  -4   8 -13    0.02    0.19
   6  -8  13   43.98    1.91
  -6   8 -13   41.25    2.40
   6   8  13   43.64    2.35
   8  -8  13    8.30    0.48
  -8   8 -13    9.56    0.74
   8   8  13    8.79    0.65
  10  -8  13    3.34    0.28
  10   8  13    3.59    0.43
 -10   8 -13    3.05    0.46
  12  -8  13    2.05    0.25
 -12  -8 -13    1.74    0.33
 -12   8 -13    1.67    0.37
  11  -9 -13    0.20    0.16
 -11  -9  13    0.13    0.14
  11   9 -13    0.14    0.16
   9  -9 -13    5.84    0.42
  -9  -9  13    6.21    0.42
   9   9 -13    5.82    0.42
   7  -9 -13    0.32    0.14
  -7  -9  13    0.62    0.15
   7   9 -13    0.42    0.14
   5  -9 -13    8.82    0.53
  -5  -9  13    8.55    0.51
   5   9 -13    8.72    0.50
   3  -9 -13    0.14    0.13
  -3  -9  13    0.13    0.11
   3   9 -13    0.11    0.10
  -3   9  13    0.03    0.15
   3   9 -13    0.11    0.21
   1  -9 -13    7.35    0.46
  -1  -9  13    7.06    0.41
   1   9 -13    6.45    0.65
  -1   9  13    6.63    0.55
   1  -9  13    0.33    0.11
  -1  -9 -13    0.59    0.16
   1   9  13    0.50    0.20
  -1   9 -13    0.37    0.25
  -3  -9 -13    6.33    0.38
   3  -9  13    5.75    0.35
   3   9  13    6.10    0.52
  -3   9 -13    5.73    0.60
   5  -9  13    1.57    0.18
  -5   9 -13    1.92    0.37
   5   9  13    1.44    0.28
   7  -9  13    4.11    0.28
  -7   9 -13    3.36    0.49
   7   9  13    3.85    0.41
   9  -9  13    1.86    0.21
  -9   9 -13    1.90    0.40
   9   9  13    2.01    0.33
  11  -9  13    0.75    0.18
 -11   9 -13    0.96    0.33
  11   9  13    0.90    0.24
 -10 -10  13    3.40    0.30
  10 -10 -13    2.62    0.29
  10  10 -13    3.22    0.33
  -8 -10  13    7.90    0.49
   8 -10 -13    7.94    0.51
   8  10 -13    7.91    0.50
  -6 -10  13    4.63    0.34
   6 -10 -13    3.87    0.34
   6  10 -13    4.51    0.34
  -4 -10  13    3.66    0.30
   4 -10 -13    3.64    0.32
  -4  10  13    4.04    0.40
   4  10 -13    3.87    0.29
   4  10 -13    3.74    0.49
  -2 -10  13   11.67    0.61
   2 -10 -13   11.47    0.67
  -2  10  13   12.03    0.81
   2  10 -13   11.83    0.92
   0 -10  13   15.34    0.75
   0 -10 -13   14.92    0.80
   0  10 -13   16.74    1.14
   0  10  13   15.05    1.00
  -2 -10 -13    4.34    0.32
   2 -10  13    4.09    0.27
  -2  10 -13    3.72    0.53
   2  10  13    3.61    0.47
   4 -10  13    3.52    0.25
  -4 -10 -13    3.19    0.27
  -4  10 -13    2.89    0.49
   4  10  13    2.36    0.37
   6 -10  13    6.09    0.37
  -6  10 -13    6.15    0.61
   6  10  13    6.10    0.54
   8 -10  13    3.64    0.27
  -8  10 -13    3.47    0.52
   8  10  13    3.44    0.45
  10 -10  13    0.61    0.15
 -10  10 -13    0.19    0.27
  10  10  13    0.84    0.25
  11 -11 -13    6.75    0.46
  11  11 -13    6.32    0.46
  -9 -11  13    1.28    0.23
   9 -11 -13    1.35    0.23
   9  11 -13    1.49    0.23
  -7 -11  13    0.96    0.18
   7 -11 -13    1.04    0.21
   7  11 -13    0.88    0.19
  -5 -11  13   32.65    1.52
   5 -11 -13   33.59    1.56
   5  11 -13   32.68    1.52
   3 -11 -13    7.53    0.50
  -3 -11  13    7.24    0.44
  -3  11  13    7.29    0.59
   3  11 -13    8.90    0.73
   1 -11 -13    6.41    0.45
  -1 -11  13    6.87    0.39
  -1  11  13    6.30    0.57
   1  11 -13    7.54    0.71
   1 -11  13    9.08    0.48
  -1 -11 -13    9.06    0.53
   1  11  13    7.69    0.69
  -1  11 -13    9.57    0.82
   3 -11  13   37.11    1.62
  -3 -11 -13   35.44    1.65
   3  11  13   35.26    2.07
  -3  11 -13   36.23    2.15
  -5 -11 -13    0.74    0.15
   5 -11  13    0.65    0.13
  -5  11 -13    0.52    0.27
   5  11  13    0.71    0.24
   7 -11  13    0.17    0.11
  -7  11 -13   -0.20    0.23
   7  11  13    0.12    0.19
   9 -11  13   10.57    0.58
  -9  11 -13    9.86    0.87
   9  11  13   11.37    0.80
  10 -12 -13    2.15    0.27
  10  12 -13    1.83    0.27
   8 -12 -13   15.28    0.80
   8  12 -13   14.73    0.79
   6 -12 -13    4.38    0.36
   6  12 -13    4.47    0.34
   4 -12 -13   20.51    1.04
  -4 -12  13   19.17    1.00
   4  12 -13   19.72    0.99
   4  12 -13   20.96    1.29
  -4  12  13   21.59    1.23
   2 -12 -13   13.77    0.76
  -2 -12  13   12.59    0.67
   2  12 -13   14.14    1.04
  -2  12  13   13.91    0.92
   0 -12 -13   11.31    0.67
   0 -12  13   12.14    0.61
   0  12 -13   13.43    1.00
   0  12  13   11.34    0.86
  -2 -12 -13   23.76    1.11
   2 -12  13   23.07    1.05
  -2  12 -13   23.05    1.50
   2  12  13   19.63    1.39
  -4 -12 -13    4.37    0.34
   4 -12  13    5.15    0.32
  -4  12 -13    4.29    0.62
   4  12  13    5.29    0.54
   6 -12  13   13.15    0.66
  -6 -12 -13   11.67    0.69
  -6  12 -13   13.67    1.03
   6  12  13   13.99    0.96
   8 -12  13    0.28    0.13
   8  12  13    0.35    0.24
  -8  12 -13    0.46    0.31
  10 -12  13   11.96    0.63
 -10  12 -13   10.62    0.93
  10  12  13   11.16    0.83
   9 -13 -13   23.57    1.15
   9  13 -13   22.34    1.14
   7 -13 -13    7.50    0.49
   7  13 -13    7.82    0.49
   5 -13 -13    4.88    0.39
   5  13 -13    4.57    0.34
   3 -13 -13    4.17    0.39
  -3  13  13    4.93    0.47
   3  13 -13    5.13    0.55
   1 -13 -13   40.90    1.91
  -1  13  13   40.04    2.29
   1  13 -13   42.24    2.44
  -1 -13 -13    1.88    0.26
   1  13  13    2.22    0.42
  -1  13 -13    2.26    0.48
  -3 -13 -13    4.81    0.36
   3 -13  13    5.57    0.34
   3  13  13    4.44    0.59
  -3  13 -13    5.16    0.68
  -5 -13 -13    9.82    0.58
   5 -13  13   10.75    0.56
  -5  13 -13    9.79    0.88
   5  13  13   11.03    0.86
   7 -13  13   30.05    1.37
   7  13  13   30.23    1.80
  -7  13 -13   28.25    1.85
   9 -13  13    0.28    0.15
   9  13  13    0.23    0.23
  -9  13 -13    0.31    0.29
   8 -14 -13    0.23    0.15
   8  14 -13   -0.10    0.13
   6 -14 -13    9.42    0.57
   6  14 -13    9.44    0.56
   4 -14 -13    8.92    0.59
  -4  14  13    9.98    0.70
   2 -14 -13    0.22    0.17
  -2  14  13    0.10    0.20
   2  14 -13    0.17    0.23
   0 -14 -13    0.87    0.20
   0  14  13    0.86    0.30
   0  14 -13    0.94    0.36
  -2 -14 -13   12.24    0.70
   2  14  13   12.75    0.99
  -2  14 -13   14.26    1.08
  -4 -14 -13    7.19    0.48
  -4  14 -13    7.47    0.76
   4  14  13    8.81    0.77
  -6 -14 -13    0.38    0.14
  -6  14 -13    0.23    0.27
   6  14  13    0.59    0.30
  -8  14 -13    1.66    0.45
   8  14  13    2.19    0.40
   7 -15 -13   -0.02    0.15
   7  15 -13    0.14    0.15
   5 -15 -13    0.67    0.20
   3 -15 -13    0.12    0.17
   3  15 -13    0.30    0.23
  -3  15  13   -0.09    0.16
   1 -15 -13    2.40    0.30
  -1  15  13    1.82    0.37
   1  15 -13    2.37    0.45
  -1 -15 -13    0.46    0.18
  -1  15 -13    0.65    0.34
   1  15  13    0.57    0.29
  -3 -15 -13    1.48    0.23
   3  15  13    1.78    0.43
  -3  15 -13    2.58    0.53
  -5 -15 -13    0.64    0.18
   5  15  13    1.01    0.36
  -5  15 -13    0.57    0.33
   7  15  13    0.23    0.26
  -7  15 -13    0.72    0.36
   4 -16 -13   18.40    1.02
  -4  16  13   20.45    1.23
   2 -16 -13    0.14    0.17
  -2  16  13    0.05    0.19
   2  16 -13   -0.02    0.24
   0 -16 -13    0.20    0.16
   0  16  13    0.11    0.23
   0  16 -13    0.19    0.27
  -2 -16 -13   15.77    0.86
   2  16  13   15.25    1.17
  -2  16 -13   18.04    1.25
  -4 -16 -13    6.97    0.48
  -4  16 -13    7.65    0.78
   4  16  13    8.26    0.81
  -6 -16 -13    1.81    0.26
  -6  16 -13    1.80    0.45
   6  16  13    1.37    0.41
   3 -17 -13    2.35    0.32
   3  17 -13    2.91    0.44
  -3  17  13    2.15    0.34
   1 -17 -13   23.63    1.31
   1  17 -13   31.04    1.72
  -1  17  13   26.07    1.59
  -1 -17 -13    0.51    0.18
  -1  17 -13    1.00    0.37
   1  17  13    0.71    0.31
  -3 -17 -13    2.14    0.28
  -3  17 -13    2.17    0.46
   3  17  13    1.93    0.48
   0 -18 -13    3.41    0.38
   0  18 -13    4.73    0.61
   0  18  13    4.19    0.56
 -12   0  14    0.47    0.21
  12   0 -14    0.16    0.19
  10   0 -14    6.60    0.51
 -10   0  14    7.90    0.55
   8   0 -14   72.65    3.44
  -8   0  14   82.65    3.52
  -6   0  14    3.24    0.40
   6   0 -14    3.23    0.30
   4   0 -14    5.41    0.35
  -4   0  14    4.99    0.39
  -2   0  14   60.27    2.74
   2   0 -14   62.09    2.71
   2   0 -14   63.61    3.21
   0   0 -14   72.42    3.72
   0   0  14   71.88    3.13
   2   0  14    0.42    0.11
  -2   0 -14    0.24    0.16
   4   0  14    2.30    0.19
  -4   0 -14    2.13    0.30
  -6   0 -14   43.27    2.33
   6   0  14   43.04    1.90
   8   0  14   32.00    1.45
  -8   0 -14   32.47    1.81
  10   0  14    1.82    0.20
 -10   0 -14    2.17    0.34
 -12   0 -14    0.02    0.18
  12   0  14    0.17    0.13
 -13  -1  14    7.09    0.50
  13  -1 -14    5.34    0.49
 -13   1  14    6.27    0.47
  11  -1 -14   16.20    0.97
 -11  -1  14   19.47    1.00
 -11   1  14   18.63    0.98
  11   1 -14   18.16    0.99
  -9  -1  14    4.76    0.44
   9  -1 -14    4.05    0.42
  -9   1  14    4.64    0.47
   9   1 -14    3.60    0.38
   7  -1 -14    4.09    0.34
  -7  -1  14    3.85    0.41
   7   1 -14    4.14    0.33
  -7   1  14    3.97    0.44
  -5  -1  14   38.15    1.94
   5  -1 -14   42.32    1.90
  -5   1  14   41.80    1.97
   5   1 -14   43.46    1.90
   3  -1 -14   21.26    0.99
   3  -1 -14   20.62    1.16
  -3  -1  14   20.09    1.02
   3   1 -14   20.84    0.98
   3   1 -14   20.23    1.16
  -3   1  14   19.71    1.02
   1  -1 -14   12.37    0.80
  -1  -1  14   12.66    0.66
   1  -1 -14   12.75    0.64
   1   1 -14   13.00    0.80
  -1   1  14   13.37    0.66
  -1  -1 -14    1.49    0.25
   1  -1  14    2.24    0.21
  -1   1 -14    1.91    0.28
   1   1  14    1.81    0.17
   3  -1  14   48.39    2.15
  -3  -1 -14   48.64    2.61
  -3   1 -14   50.72    2.61
   3   1  14   48.66    2.15
  -5  -1 -14    2.05    0.31
   5  -1  14    1.29    0.15
   5   1  14    1.59    0.16
  -5   1 -14    1.43    0.27
   7  -1  14    9.75    0.51
  -7  -1 -14    9.75    0.69
  -7   1 -14    9.50    0.69
   7   1  14    9.63    0.50
   9  -1  14    3.19    0.25
  -9  -1 -14    3.25    0.41
  -9   1 -14    2.25    0.35
   9   1  14    2.94    0.24
 -11  -1 -14   14.85    0.97
  11  -1  14   15.17    0.76
 -11   1 -14   15.21    0.97
  11   1  14   14.79    0.76
  13  -1  14    0.04    0.13
  13   1  14    0.00    0.12
 -12  -2  14    8.96    0.58
  12  -2 -14    7.04    0.55
  12   2 -14    7.45    0.56
 -12   2  14    7.31    0.53
 -10  -2  14    1.63    0.29
  10  -2 -14    1.22    0.26
  10   2 -14    1.72    0.28
 -10   2  14    1.34    0.27
   8  -2 -14    0.13    0.16
  -8  -2  14   -0.09    0.15
  -8   2  14    0.02    0.19
   8   2 -14   -0.10    0.13
  -6  -2  14    4.40    0.38
   6  -2 -14    3.51    0.33
  -6   2  14    4.25    0.46
   6   2 -14    4.39    0.33
   4  -2 -14   16.91    0.85
  -4  -2  14   16.73    0.88
   4   2 -14   16.96    0.83
  -4   2  14   16.30    0.90
   2  -2 -14    4.93    0.41
   2  -2 -14    5.59    0.34
  -2  -2  14    5.48    0.36
  -2   2  14    4.98    0.35
   2   2 -14    4.88    0.42
   2   2 -14    5.50    0.32
   0  -2  14    0.20    0.10
   0   2  14    0.22    0.10
   0   2 -14    0.05    0.13
   2  -2  14    3.45    0.24
   2   2  14    3.10    0.30
  -2   2 -14    2.75    0.35
   2   2  14    2.72    0.21
  -4  -2 -14    9.92    0.72
   4  -2  14   11.19    0.54
  -4   2 -14   10.39    0.72
   4   2  14   10.69    0.53
  -6  -2 -14    0.90    0.23
   6  -2  14    0.36    0.11
   6   2  14    0.24    0.09
  -6   2 -14    0.38    0.17
   8  -2  14    0.11    0.10
  -8  -2 -14    0.04    0.16
   8   2  14    0.20    0.10
  -8   2 -14    0.17    0.17
 -10  -2 -14    4.80    0.47
  10  -2  14    4.63    0.33
  10   2  14    4.98    0.33
 -10   2 -14    4.96    0.47
 -12  -2 -14    0.80    0.25
  12  -2  14    1.50    0.21
 -12   2 -14    0.98    0.27
  12   2  14    1.24    0.19
  13  -3 -14    7.38    0.55
 -13   3  14    7.60    0.51
  13   3 -14    7.97    0.57
  11  -3 -14   13.69    0.80
 -11  -3  14   15.65    0.83
  11   3 -14   12.69    0.80
 -11   3  14   13.95    0.79
   9  -3 -14    1.13    0.23
  -9  -3  14    1.68    0.29
  -9   3  14    1.15    0.27
   9   3 -14    1.31    0.24
  -7  -3  14    2.52    0.33
   7  -3 -14    2.16    0.27
   7   3 -14    2.11    0.28
  -7   3  14    2.19    0.36
  -5  -3  14   23.04    1.27
   5  -3 -14   26.62    1.26
   5   3 -14   26.71    1.24
  -5   3  14   28.19    1.35
   3  -3 -14   17.46    0.93
  -3  -3  14   19.34    0.96
   3   3 -14   19.37    1.11
  -3   3  14   18.89    1.06
  -3   3  14   19.81    0.96
   3   3 -14   19.12    0.91
  -1  -3  14    1.33    0.18
   1  -3 -14    1.08    0.17
  -1   3  14    1.55    0.24
  -1   3  14    1.48    0.19
   1   3 -14    1.31    0.24
   1  -3  14   11.20    0.56
   1   3  14   11.26    0.55
  -1   3 -14   10.42    0.72
   1   3  14   10.62    0.70
   3  -3  14   29.94    1.37
  -3   3 -14   30.93    1.70
   3   3  14   29.89    1.36
   3   3  14   31.05    1.67
   5  -3  14   12.02    0.59
   5   3  14   11.83    0.75
   5   3  14   11.24    0.58
  -5   3 -14   12.11    0.79
   7  -3  14    0.59    0.12
  -7  -3 -14    0.59    0.20
  -7   3 -14    0.85    0.25
   7   3  14    0.46    0.11
  -9  -3 -14    7.88    0.62
   9  -3  14    8.43    0.45
   9   3  14    7.96    0.44
  -9   3 -14    7.12    0.61
  11  -3  14    9.79    0.52
 -11  -3 -14    8.53    0.67
 -11   3 -14    9.06    0.70
  11   3  14    8.98    0.51
  13  -3  14    1.01    0.19
  13   3  14    1.05    0.20
 -12  -4  14   10.00    0.64
  12  -4 -14    9.88    0.62
 -12   4  14    9.12    0.58
  12   4 -14    8.82    0.62
 -10  -4  14    1.44    0.26
  10  -4 -14    0.73    0.21
 -10   4  14    0.95    0.23
  10   4 -14    0.76    0.21
  -8  -4  14   52.41    2.29
   8  -4 -14   47.83    2.27
  -8   4  14   49.67    2.33
   8   4 -14   47.98    2.26
  -6  -4  14    0.29    0.16
   6  -4 -14    0.12    0.13
  -6   4  14   -0.04    0.16
   6   4 -14    0.40    0.14
  -4  -4  14   15.01    0.81
   4  -4 -14   15.34    0.80
  -4   4  14   15.55    0.84
   4   4 -14   15.64    0.77
  -2  -4  14   35.78    1.60
   2  -4 -14   35.19    1.60
  -2   4  14   35.17    1.59
   2   4 -14   35.34    1.92
  -2   4  14   32.87    1.86
   0  -4  14   41.99    1.85
   0  -4 -14   42.91    1.87
   0   4 -14   40.66    2.24
   0   4  14   41.37    1.83
   0   4  14   40.02    2.20
   2  -4  14    4.32    0.28
   2   4  14    4.33    0.27
   2   4  14    4.09    0.37
  -2   4 -14    4.81    0.43
   4  -4  14    4.32    0.27
   4   4  14    3.89    0.25
  -4   4 -14    3.57    0.40
   4   4  14    4.14    0.38
   6  -4  14   19.91    0.95
   6   4  14   21.19    1.19
  -6   4 -14   20.70    1.22
   6   4  14   19.61    0.93
   8  -4  14    8.85    0.49
  -8  -4 -14    9.36    0.68
   8   4  14    8.91    0.48
  -8   4 -14    9.13    0.67
  10  -4  14    4.96    0.32
 -10  -4 -14    4.69    0.47
 -10   4 -14    4.74    0.48
  10   4  14    4.76    0.32
  12  -4  14    0.01    0.12
 -12  -4 -14   -0.12    0.17
  12   4  14    0.17    0.13
 -12   4 -14    0.14    0.21
  11  -5 -14    8.70    0.56
 -11  -5  14    8.80    0.57
 -11   5  14    8.08    0.54
  11   5 -14    7.45    0.55
  -9  -5  14   22.17    1.12
   9  -5 -14   22.04    1.10
  -9   5  14   21.52    1.14
   9   5 -14   20.64    1.09
   7  -5 -14   28.93    1.31
  -7  -5  14   27.07    1.31
   7   5 -14   26.10    1.28
  -7   5  14   23.91    1.37
  -5  -5  14   13.36    0.79
   5  -5 -14   15.33    0.80
   5   5 -14   14.92    0.77
  -5   5  14   17.44    0.89
  -3  -5  14    0.88    0.18
   3  -5 -14    0.71    0.16
   3   5 -14    0.82    0.14
   3   5 -14    0.89    0.24
  -3   5  14    1.16    0.19
  -3   5  14    0.46    0.16
   1  -5 -14   77.77    3.37
  -1  -5  14   76.02    3.34
  -1   5  14   73.99    3.94
  -1   5  14   77.58    3.32
   1   5 -14   78.86    4.01
   1  -5  14   14.53    0.72
  -1  -5 -14   15.13    0.75
   1   5  14   14.18    0.70
   1   5  14   14.82    0.91
  -1   5 -14   15.32    0.96
   3  -5  14   32.51    1.45
  -3   5 -14   32.59    1.81
   3   5  14   32.30    1.76
   3   5  14   31.18    1.42
   5  -5  14    2.42    0.20
   5   5  14    2.19    0.30
   5   5  14    2.17    0.18
  -5   5 -14    2.66    0.37
   7  -5  14   44.30    1.97
   7   5  14   44.47    1.96
   7   5  14   45.77    2.39
  -7   5 -14   43.49    2.43
  -9  -5 -14    0.21    0.17
   9  -5  14    0.17    0.12
   9   5  14    0.08    0.10
  -9   5 -14    0.09    0.19
 -11  -5 -14   10.60    0.75
  11  -5  14    9.88    0.55
  11   5  14    9.86    0.55
 -11   5 -14    9.46    0.74
 -12  -6  14   31.95    1.45
  12  -6 -14   27.77    1.41
  12   6 -14   27.83    1.43
 -12   6  14   28.65    1.38
  10  -6 -14   12.42    0.71
 -10  -6  14   12.34    0.72
 -10   6  14   13.02    0.73
  10   6 -14   11.35    0.70
  -8  -6  14    4.39    0.36
   8  -6 -14    4.79    0.38
  -8   6  14    4.09    0.43
   8   6 -14    3.92    0.34
  -6  -6  14   17.16    0.91
   6  -6 -14   18.52    0.92
   6   6 -14   17.04    0.88
  -6   6  14   17.90    1.00
  -4  -6  14   79.43    3.80
   4  -6 -14   89.10    3.83
  -4   6  14   92.17    3.85
   4   6 -14   88.35    3.80
   2  -6 -14    0.23    0.12
  -2  -6  14    0.18    0.12
  -2   6  14    0.14    0.10
  -2   6  14    0.20    0.14
   2   6 -14   -0.12    0.17
   0  -6 -14    3.04    0.27
   0  -6  14    3.30    0.25
   0   6 -14    2.77    0.40
   0   6  14    3.39    0.23
   0   6  14    3.35    0.34
  -2  -6 -14   40.86    1.76
   2  -6  14   39.19    1.72
  -2   6 -14   36.94    2.13
   2   6  14   37.36    1.69
   2   6  14   38.40    2.09
   4  -6  14   39.14    1.78
   4   6  14   39.57    1.76
  -4   6 -14   40.14    2.22
   4   6  14   41.85    2.18
   6  -6  14    0.53    0.12
  -6   6 -14    0.42    0.22
   6   6  14    0.22    0.09
   6   6  14    0.13    0.14
   8  -6  14    0.19    0.11
  -8   6 -14   -0.01    0.19
   8   6  14    0.10    0.09
   8   6  14    0.10    0.16
 -10  -6 -14   20.21    1.27
  10  -6  14   20.53    0.99
 -10   6 -14   21.57    1.30
  12  -6  14    5.61    0.38
 -12  -6 -14    5.13    0.51
 -12   6 -14    5.32    0.54
 -11  -7  14    0.23    0.18
  11  -7 -14    0.35    0.19
  11   7 -14    0.35    0.19
 -11   7  14    0.32    0.17
   9  -7 -14    5.94    0.44
  -9  -7  14    6.84    0.46
   9   7 -14    5.68    0.43
  -9   7  14    6.22    0.49
  -7  -7  14    4.31    0.36
   7  -7 -14    4.62    0.36
   7   7 -14    4.90    0.35
  -7   7  14    4.26    0.47
  -5  -7  14    0.54    0.16
   5  -7 -14    0.45    0.15
  -5   7  14    0.42    0.18
   5   7 -14    0.50    0.14
  -3  -7  14    0.29    0.13
   3  -7 -14    0.57    0.15
   3   7 -14    0.56    0.23
  -3   7  14    0.97    0.21
  -3   7  14    0.66    0.15
   1  -7 -14    6.91    0.44
  -1  -7  14    6.60    0.41
   1   7 -14    7.15    0.62
  -1   7  14    7.76    0.55
  -1   7  14    6.98    0.39
   1  -7  14    1.51    0.17
  -1  -7 -14    1.73    0.22
   1   7  14    2.01    0.30
   1   7  14    1.77    0.15
  -1   7 -14    1.26    0.29
   3  -7  14    0.99    0.14
  -3   7 -14    1.21    0.30
   3   7  14    0.75    0.21
   5  -7  14    2.18    0.19
  -5   7 -14    2.23    0.38
   5   7  14    2.51    0.34
   7  -7  14    3.67    0.27
   7   7  14    3.72    0.39
  -7   7 -14    4.22    0.52
   9  -7  14    0.36    0.13
   9   7  14    0.19    0.17
  -9   7 -14    0.04    0.20
 -11  -7 -14    0.28    0.21
  11  -7  14    0.21    0.13
 -11   7 -14    0.05    0.20
  12  -8 -14    9.05    0.56
 -12  -8  14    8.46    0.56
 -12   8  14    8.43    0.52
  12   8 -14    7.86    0.55
 -10  -8  14    1.34    0.24
  10  -8 -14    1.28    0.22
  10   8 -14    1.30    0.23
 -10   8  14    1.61    0.26
  -8  -8  14    0.54    0.17
   8  -8 -14    0.71    0.18
  -8   8  14    0.77    0.23
   8   8 -14    0.53    0.16
   6  -8 -14    6.55    0.44
  -6  -8  14    7.23    0.45
  -6   8  14    6.20    0.49
   6   8 -14    6.41    0.42
  -4  -8  14   13.24    0.73
   4  -8 -14   13.84    0.73
   4   8 -14   13.90    0.70
  -4   8  14   14.16    0.89
  -2  -8  14    0.46    0.14
   2  -8 -14    0.30    0.14
  -2   8  14    0.32    0.18
   2   8 -14    0.32    0.24
   0  -8 -14    0.30    0.14
   0  -8  14    0.21    0.11
   0   8  14    0.33    0.16
   0   8 -14    0.03    0.21
  -2  -8 -14    5.64    0.36
   2  -8  14    5.04    0.32
   2   8  14    4.48    0.44
  -2   8 -14    5.54    0.55
   4  -8  14   11.02    0.58
  -4   8 -14   11.70    0.85
   4   8  14   11.97    0.79
   6  -8  14    0.16    0.10
   6   8  14    0.19    0.18
  -6   8 -14   -0.05    0.19
   8  -8  14    0.14    0.11
  -8   8 -14   -0.02    0.21
   8   8  14    0.35    0.20
  10  -8  14    5.28    0.37
  10   8  14    6.07    0.51
 -10   8 -14    5.98    0.60
 -11  -9  14    1.45    0.23
  11  -9 -14    1.37    0.23
  11   9 -14    1.27    0.25
  -9  -9  14   29.64    1.37
   9  -9 -14   28.55    1.37
   9   9 -14   27.32    1.37
  -7  -9  14   30.84    1.37
   7  -9 -14   27.44    1.36
   7   9 -14   27.45    1.35
  -5  -9  14    4.43    0.34
   5  -9 -14    4.71    0.35
   5   9 -14    4.11    0.31
   3  -9 -14    0.62    0.17
  -3  -9  14    0.72    0.16
   3   9 -14    0.48    0.25
  -3   9  14    0.62    0.20
  -1  -9  14   59.64    2.51
   1  -9 -14   54.55    2.56
  -1   9  14   56.36    3.02
   1   9 -14   56.89    3.14
  -1  -9 -14   17.05    0.84
   1  -9  14   15.96    0.79
   1   9  14   15.97    1.03
  -1   9 -14   16.33    1.12
   3  -9  14    3.03    0.24
  -3  -9 -14    3.16    0.27
   3   9  14    3.43    0.43
  -3   9 -14    3.21    0.47
   5  -9  14    4.76    0.30
  -5   9 -14    4.88    0.59
   5   9  14    4.21    0.43
   7  -9  14   43.91    1.99
   7   9  14   45.99    2.46
  -7   9 -14   44.84    2.53
   9  -9  14    1.15    0.17
  -9   9 -14    1.18    0.35
   9   9  14    1.13    0.26
  11  -9  14    1.37    0.20
 -11   9 -14    1.15    0.36
 -10 -10  14    1.84    0.25
  10 -10 -14    1.75    0.24
  10  10 -14    2.14    0.28
  -8 -10  14   10.39    0.59
   8 -10 -14   10.03    0.59
   8  10 -14    9.55    0.58
   6 -10 -14    3.82    0.31
  -6 -10  14    3.40    0.30
   6  10 -14    3.23    0.29
   4 -10 -14   41.23    1.90
  -4 -10  14   37.80    1.85
  -4  10  14   44.59    2.28
   2 -10 -14    0.46    0.17
  -2 -10  14    0.57    0.14
   2  10 -14    0.86    0.32
  -2  10  14    0.69    0.22
   0 -10  14   11.93    0.62
   0 -10 -14   12.09    0.67
   0  10 -14   13.33    0.98
   0  10  14   10.96    0.82
  -2 -10 -14   18.89    0.91
   2 -10  14   17.45    0.86
  -2  10 -14   17.10    1.23
   2  10  14   18.80    1.16
  -4 -10 -14   27.72    1.27
   4 -10  14   26.26    1.23
   4  10  14   26.59    1.58
  -4  10 -14   26.65    1.66
   6 -10  14    4.52    0.30
  -6  10 -14    4.29    0.58
   6  10  14    4.59    0.47
   8 -10  14    4.27    0.29
  -8  10 -14    3.15    0.50
   8  10  14    3.84    0.47
  10 -10  14   14.58    0.75
 -10  10 -14   14.18    1.06
  10  10  14   14.71    0.97
   9 -11 -14    0.79    0.18
  -9 -11  14    1.16    0.20
   9  11 -14    0.59    0.18
   7 -11 -14    0.15    0.15
  -7 -11  14    0.17    0.13
   7  11 -14    0.18    0.14
   5 -11 -14   14.69    0.79
  -5 -11  14   14.91    0.77
   5  11 -14   15.00    0.77
  -3 -11  14    6.07    0.40
   3 -11 -14    6.26    0.45
   3  11 -14    7.44    0.68
  -3  11  14    7.12    0.56
   1 -11 -14    6.80    0.47
  -1 -11  14    7.25    0.41
  -1  11  14    6.03    0.57
   1  11 -14    8.15    0.73
  -1 -11 -14    2.83    0.31
   1 -11  14    3.63    0.26
   1  11  14    3.54    0.46
  -1  11 -14    3.94    0.59
  -3 -11 -14   21.81    1.06
   3 -11  14   21.92    1.02
   3  11  14   22.94    1.37
  -3  11 -14   19.53    1.42
   5 -11  14    0.16    0.10
  -5  11 -14    0.39    0.28
   5  11  14    0.27    0.19
   7 -11  14    0.66    0.15
   7  11  14    0.44    0.23
  -7  11 -14    0.16    0.27
   9 -11  14    1.35    0.19
  -9  11 -14    1.42    0.38
   9  11  14    1.36    0.30
   8 -12 -14    4.09    0.35
   8  12 -14    4.31    0.35
   6 -12 -14    8.14    0.51
   6  12 -14    7.91    0.49
   4 -12 -14    4.14    0.35
  -4 -12  14    3.45    0.29
   2 -12 -14    6.34    0.46
  -2 -12  14    5.64    0.38
  -2  12  14    7.16    0.57
   2  12 -14    6.83    0.69
   0 -12 -14   10.20    0.60
   0 -12  14   10.46    0.54
   0  12 -14   10.92    0.89
   0  12  14    8.83    0.75
   2 -12  14    6.86    0.40
  -2 -12 -14    7.04    0.46
  -2  12 -14    7.08    0.73
   2  12  14    6.34    0.62
   4 -12  14    3.24    0.25
  -4 -12 -14    3.19    0.28
  -4  12 -14    3.06    0.53
   4  12  14    2.05    0.38
   6 -12  14    2.96    0.25
   6  12  14    3.92    0.52
  -6  12 -14    2.29    0.46
   8 -12  14    3.72    0.30
  -8  12 -14    3.60    0.58
   8  12  14    3.74    0.51
   9 -13 -14    5.56    0.41
   9  13 -14    5.00    0.40
   7 -13 -14    3.05    0.32
   7  13 -14    3.48    0.31
   5 -13 -14    0.54    0.16
   3 -13 -14    0.09    0.15
  -3  13  14    0.28    0.19
   3  13 -14    0.30    0.25
   1 -13 -14   11.87    0.71
  -1  13  14   12.30    0.88
   1  13 -14   12.93    1.02
  -1 -13 -14    1.16    0.21
   1  13  14    1.43    0.35
  -1  13 -14    1.19    0.42
   3 -13  14    1.55    0.19
  -3 -13 -14    1.32    0.22
   3  13  14    1.02    0.31
  -3  13 -14    1.60    0.42
   5 -13  14    1.24    0.18
  -5 -13 -14    1.03    0.19
  -5  13 -14    1.25    0.39
   5  13  14    1.37    0.36
   7 -13  14    6.94    0.43
   7  13  14    7.75    0.68
  -7  13 -14    7.25    0.75
   8 -14 -14   21.27    1.07
   8  14 -14   21.03    1.06
   6 -14 -14    0.69    0.19
   4 -14 -14    8.00    0.53
   2 -14 -14    8.69    0.59
  -2  14  14    9.94    0.73
   2  14 -14   10.45    0.85
   0 -14 -14   21.82    1.12
   0  14  14   20.85    1.38
   0  14 -14   24.32    1.55
  -2 -14 -14    1.63    0.25
  -2  14 -14    2.24    0.48
   2  14  14    1.62    0.38
  -4 -14 -14    3.09    0.29
  -4  14 -14    4.15    0.62
   4  14  14    2.20    0.43
   6  14  14   13.79    1.04
  -6  14 -14   12.83    1.06
   7 -15 -14    0.03    0.13
   5 -15 -14   30.12    1.46
   3 -15 -14    9.82    0.62
   3  15 -14   10.17    0.81
  -3  15  14    9.58    0.72
   1 -15 -14    3.11    0.35
   1  15 -14    2.66    0.49
  -1  15  14    2.64    0.42
  -1 -15 -14    1.75    0.26
  -1  15 -14    1.51    0.44
   1  15  14    1.49    0.37
  -3 -15 -14   31.77    1.57
  -3  15 -14   35.88    2.12
  -5 -15 -14    2.63    0.29
  -5  15 -14    3.89    0.63
   5  15  14    3.57    0.58
   4 -16 -14    4.19    0.38
   2 -16 -14    4.05    0.40
   2  16 -14    5.45    0.64
  -2  16  14    4.44    0.49
   0 -16 -14    9.00    0.59
   0  16 -14   10.70    0.90
   0  16  14    8.84    0.76
  -2 -16 -14    0.82    0.20
  -2  16 -14    0.54    0.35
   2  16  14    0.36    0.29
  -4 -16 -14    0.63    0.19
  -4  16 -14    0.50    0.30
   4  16  14    0.68    0.35
   3 -17 -14    0.89    0.23
  -3  17  14    0.65    0.24
   3  17 -14    0.78    0.28
   1 -17 -14    2.30    0.32
  -1  17  14    1.94    0.38
   1  17 -14    2.48    0.45
  -1 -17 -14    1.59    0.27
   1  17  14    0.82    0.32
  -1  17 -14    2.13    0.46
  -3 -17 -14    0.36    0.17
   3  17  14    0.43    0.32
  -3  17 -14    0.42    0.29
 -12   0  15    0.22    0.18
  12   0 -15    0.05    0.19
  10   0 -15   -0.12    0.15
 -10   0  15    0.35    0.21
  -8   0  15    0.13    0.21
   8   0 -15    0.09    0.15
  -6   0  15    0.03    0.17
   6   0 -15   -0.07    0.11
  -4   0  15    0.28    0.16
   4   0 -15    0.10    0.10
   2   0 -15    0.15    0.14
  -2   0  15    0.19    0.12
   2   0 -15    0.11    0.08
   0   0 -15    0.16    0.14
   0   0  15    0.29    0.10
  -2   0 -15    0.22    0.16
   2   0  15    0.22    0.10
  -4   0 -15    0.94    0.23
  -6   0 -15    0.06    0.16
   6   0  15    0.09    0.08
  -8   0 -15    0.10    0.17
   8   0  15   -0.01    0.09
 -10   0 -15    0.40    0.22
  10   0  15   -0.01    0.10
  12   0  15    0.01    0.12
 -12   0 -15   -0.04    0.17
 -13  -1  15    0.73    0.24
  13  -1 -15    0.47    0.23
  13   1 -15    0.64    0.22
 -13   1  15    0.59    0.20
  11  -1 -15    1.28    0.26
 -11  -1  15    1.79    0.30
 -11   1  15    2.26    0.32
  11   1 -15    1.95    0.31
  -9  -1  15   14.16    0.82
   9  -1 -15   12.91    0.77
   9   1 -15   12.55    0.76
  -9   1  15   14.54    0.84
   7  -1 -15   34.26    1.64
  -7  -1  15   36.37    1.72
   7   1 -15   33.88    1.63
  -7   1  15   34.07    1.72
  -5  -1  15    0.76    0.21
   5  -1 -15    1.22    0.20
   5   1 -15    1.19    0.20
  -5   1  15    0.90    0.23
   3  -1 -15    0.03    0.10
[truncated: 101,397 more chars]
