# Supplementary material for: Crystal structure of cyclo-tris­(μ-3,4,5,6-tetra­fluoro-o-phenyl­ene-κ2 C 1:C 2)trimercury–tetra­cyano­ethyl­ene (1/1)
Source: Acta Crystallogr E Crystallogr Commun. 2015 Oct 24;71(Pt 11):1375–8. doi: 10.1107/S2056989015019350 (PMC4644994; doi:10.1107/S2056989015019350)
Supplement: Supplementary file 2 [file e-71-01375-Isup2.hkl]

# h,k,l, Fc-squared, Fo-squared, sigma(Fo-squared), status flag
#
data_I
_shelx_title 'I in C2/c'
_shelx_refln_list_code          4
_shelx_F_calc_maximum     1444.90
_exptl_crystal_F_000      2080.00
_reflns_d_resolution_high  0.7108

loop_
 _space_group_symop_operation_xyz
 'x, y, z'
 '-x, y, -z+1/2'
 'x+1/2, y+1/2, z'
 '-x+1/2, y+1/2, -z+1/2'
 '-x, -y, -z'
 'x, -y, z-1/2'
 '-x+1/2, -y+1/2, -z'
 'x+1/2, -y+1/2, z-1/2'

_cell_length_a    10.5658
_cell_length_b    13.8297
_cell_length_c    16.7166
_cell_angle_alpha  90.000
_cell_angle_beta   90.575
_cell_angle_gamma  90.000

_shelx_F_squared_multiplier     1.000

loop_
 _refln_index_h
 _refln_index_k
 _refln_index_l
 _refln_F_squared_calc
 _refln_F_squared_meas
 _refln_F_squared_sigma
 _refln_observed_status
   4   0   0     194489.55     209095.30      6333.43 o
   6   0   0     185378.91     193664.06      5044.27 o
   8   0   0     217931.19     216157.88      6623.48 o
  10   0   0        808.59       1265.46       230.70 o
  12   0   0      10501.65      10425.90       593.63 o
  14   0   0      55455.01      56999.98      1980.79 o
   3   1   0     215762.70     223672.80      5490.39 o
   5   1   0      71575.50      75918.15      1439.24 o
   7   1   0      25604.21      26407.53       562.14 o
   9   1   0         28.89        344.26       147.26 o
  11   1   0      80252.08      79412.34      1843.86 o
  13   1   0      10055.14      10613.95       413.92 o
   2   2   0      21183.09      23403.02       618.21 o
   4   2   0      86923.09      94227.51      1758.26 o
   6   2   0        710.29       1200.30       149.00 o
   8   2   0         61.10        271.35        83.26 o
  10   2   0      18464.08      18474.15       548.10 o
  12   2   0       8323.29       9039.85       371.37 o
  14   2   0         27.81         67.12       143.55 o
   1   3   0      13288.94      14293.80      1035.76 o
   3   3   0     145798.89     144013.88      4372.97 o
   5   3   0      59889.87      61580.31      1184.98 o
   7   3   0      11648.66      12536.25       319.14 o
   9   3   0      16943.49      17025.78       502.58 o
  11   3   0      42968.96      44069.82      1096.62 o
  13   3   0      22062.88      23611.68       683.41 o
   0   4   0     359330.03     358028.66     15172.48 o
   2   4   0       4563.30       5264.35       161.16 o
   4   4   0      81669.95      81320.43      2592.05 o
   6   4   0      42484.15      42320.93       903.15 o
   8   4   0     121534.30     119732.74      2693.44 o
  10   4   0        750.78       1382.05       300.68 o
  12   4   0      11526.07      11812.84       422.61 o
  14   4   0      24812.95      26675.79       754.03 o
   1   5   0     162691.47     160304.83     10178.65 o
   3   5   0     110500.82     111870.58      2219.09 o
   5   5   0       8609.41       9268.04       322.28 o
   7   5   0     169360.00     159150.06      2969.79 o
   9   5   0      40002.73      38963.42       963.79 o
  11   5   0      17454.03      17395.13       529.12 o
  13   5   0       2321.53       2008.01       204.45 o
   0   6   0        466.69       1119.89       146.33 o
   2   6   0     101198.19     104119.95      2658.14 o
   4   6   0     176333.86     167755.12      3321.31 o
   6   6   0      33075.08      31918.03       744.38 o
   8   6   0        115.30        443.92        96.11 o
  10   6   0      17555.52      17442.96       516.44 o
  12   6   0      54867.95      52406.87      1269.73 o
  14   6   0         10.14          0.00       157.71 o
   1   7   0      26331.31      26773.74      1378.49 o
   3   7   0         34.68        267.10       113.22 o
   5   7   0       8904.43       9302.01       251.25 o
   7   7   0      39953.14      38867.80       800.09 o
   9   7   0       1997.18       2348.20       254.49 o
  11   7   0        361.16        457.20       138.34 o
  13   7   0       2349.88       2358.81       211.32 o
   0   8   0       9326.30       9802.34       803.15 o
   2   8   0      42716.91      44568.69      1030.72 o
   4   8   0      86188.45      84419.91      1763.02 o
   6   8   0         68.81        265.60        75.85 o
   8   8   0        708.88       1327.66       194.12 o
  10   8   0       8628.95       8813.86       333.15 o
  12   8   0      13363.83      12907.70       435.61 o
   1   9   0     177391.38     171934.44      7328.43 o
   3   9   0      11674.85      11234.89       317.32 o
   5   9   0       1737.98       1906.45       197.63 o
   7   9   0     154914.64     147335.09      3046.20 o
   9   9   0      39203.16      39474.19      1111.99 o
  11   9   0       6424.96       6872.09       776.96 o
  13   9   0       4873.31       4169.03       369.76 o
   0  10   0     166682.02     168285.75      5619.46 o
   2  10   0      18824.22      19184.96       617.42 o
   4  10   0     171500.92     163072.25      3361.13 o
   6  10   0        426.58        575.66       108.13 o
   8  10   0      23627.14      23867.48       598.94 o
  10  10   0      27600.28      28848.96       869.54 o
  12  10   0      33581.46      31618.64      1166.64 o
   1  11   0      14776.87      14351.18       467.23 o
   3  11   0      88854.95      88252.44      2156.17 o
   5  11   0      38074.57      36641.41       988.87 o
   7  11   0      17016.32      16754.88       523.61 o
   9  11   0        455.71        628.92       150.56 o
  11  11   0      38929.42      39684.07      1361.73 o
   0  12   0      54293.55      58776.23      4775.23 o
   2  12   0      16997.11      16839.68       612.32 o
   4  12   0       5954.51       6982.25       331.55 o
   6  12   0      39160.91      35834.86       972.55 o
   8  12   0      19114.12      18500.80       573.93 o
  10  12   0       4934.49       5065.56       453.95 o
   1  13   0      57577.78      56935.11      1736.34 o
   3  13   0       8253.89       8229.34       349.04 o
   5  13   0        114.98        368.82       148.69 o
   7  13   0      24363.12      23528.71       696.78 o
   9  13   0       4705.32       5020.14       811.88 o
  11  13   0       1654.35       2077.70       401.57 o
   0  14   0     109072.41     108379.04      4993.48 o
   2  14   0       2575.67       3063.50       229.96 o
   4  14   0      21994.23      21765.07       673.45 o
   6  14   0      18964.34      18972.60       612.39 o
   8  14   0      43389.24      43815.24      1157.77 o
  10  14   0        530.03        584.90       185.19 o
   1  15   0       2633.16       2942.57       230.82 o
   3  15   0     105596.16     106376.94      3021.59 o
   5  15   0      51012.63      53311.26      1402.32 o
   7  15   0       7621.08       8199.95       430.94 o
   9  15   0       1216.06       1550.83       523.79 o
   0  16   0      37695.58      37759.52      4609.36 o
   2  16   0       1581.37       1722.04       204.78 o
   4  16   0       6043.78       6405.54       422.75 o
   6  16   0       3482.21       3478.12       266.19 o
   8  16   0      19695.52      20654.52       652.92 o
   1  17   0       1814.97       2309.09       220.04 o
   3  17   0       4804.55       4696.87       299.77 o
   5  17   0       3803.45       3989.29       282.93 o
   7  17   0       3671.54       4011.30       294.30 o
   0  18   0      43346.66      46418.15      3020.53 o
   2  18   0       5735.38       5780.98       346.30 o
   4  18   0        939.72       1306.62       208.44 o
   1  19   0       3380.26       3524.15       330.91 o
   3  19   0      27315.07      29173.67       879.72 o
 -13   1   1      29117.01      30144.78       828.72 o
 -11   1   1       4146.20       4090.19       262.02 o
  -9   1   1       8685.55       9294.05       344.66 o
  -7   1   1     147727.69     150280.67      2806.95 o
  -5   1   1      56956.73      60702.42      1378.95 o
  -3   1   1      14776.72      15713.43       723.27 o
   3   1   1       4468.83       4702.85       167.80 o
   5   1   1         52.40        412.08        68.97 o
   7   1   1     174911.61     178673.80      3307.39 o
   9   1   1      82758.24      82155.32      1870.15 o
  11   1   1         68.44        228.28       125.31 o
  13   1   1        157.14        393.57       150.69 o
 -14   2   1       4709.72       5116.79       312.25 o
 -12   2   1      37099.60      39530.64      1011.65 o
 -10   2   1     128815.92     131650.73      3386.65 o
  -8   2   1      10617.22      10706.86       364.39 o
  -6   2   1       3792.95       4620.77       159.62 o
  -4   2   1     523247.78     495009.28     10480.08 o
  -2   2   1     242789.84     235956.25      6879.40 o
   2   2   1       3371.14       3827.73       153.95 o
   4   2   1     407241.38     416936.28      7551.64 o
   6   2   1      42101.22      44062.11       873.29 o
   8   2   1      58719.89      60160.09      1277.33 o
  10   2   1      29800.71      29788.44       806.43 o
  12   2   1     103300.65     103115.11      2353.77 o
  14   2   1         54.92        160.70       143.03 o
 -13   3   1       4732.73       5401.90       372.97 o
 -11   3   1      55933.98      55961.47      1350.46 o
  -9   3   1       3632.92       4327.35       460.41 o
  -7   3   1     145613.00     147190.23      2757.71 o
  -5   3   1       5123.77       5641.38       201.11 o
  -3   3   1     154798.80     151845.95      2997.20 o
  -1   3   1      30334.12      30433.84      2699.02 o
   1   3   1     230379.55     253095.66     20340.56 o
   3   3   1      63100.13      65546.48      1227.36 o
   5   3   1     153521.22     157223.50      2899.88 o
   7   3   1      49771.34      50339.80       998.11 o
   9   3   1      41787.27      40556.89       996.41 o
  11   3   1      40720.32      40587.90      1020.56 o
  13   3   1       6520.16       6935.83       376.62 o
 -14   4   1      34001.89      35393.99       935.89 o
 -12   4   1       1620.49       1828.75       195.41 o
 -10   4   1        637.77        618.47       139.26 o
  -8   4   1      80564.73      75877.23      1890.07 o
  -6   4   1     155322.47     147904.50      3680.27 o
  -4   4   1       7474.67       7816.71       274.07 o
  -2   4   1       7900.01       8082.50       221.73 o
   0   4   1     139495.97     112037.43      4801.42 o
   2   4   1     161262.53     166951.09      4427.64 o
   4   4   1       2371.47       3041.67       133.49 o
   6   4   1      18948.40      19272.58       432.60 o
   8   4   1     106872.62     108442.37      2061.25 o
  10   4   1       1490.14       1858.50       216.45 o
  12   4   1         21.94        255.39       126.92 o
  14   4   1      12346.68      13812.16       562.24 o
 -13   5   1       7649.89       7844.58       376.52 o
 -11   5   1      10402.20       9854.95       370.66 o
  -9   5   1       7197.68       7240.60       304.93 o
  -7   5   1      44180.39      42782.27       879.73 o
  -5   5   1      15666.06      15472.17       422.94 o
  -3   5   1      13670.83      13441.51       325.34 o
  -1   5   1      82481.19      86436.70      5026.25 o
   1   5   1      62147.99      65430.56      1940.28 o
   3   5   1      75264.68      75455.29      1976.78 o
   5   5   1      22344.21      22027.68       477.53 o
   7   5   1      24200.43      23932.27       698.28 o
   9   5   1      28263.59      27563.79       719.39 o
  11   5   1       5083.61       5031.72       277.36 o
  13   5   1       5529.98       5571.14       365.01 o
 -14   6   1      14792.93      14900.72       580.34 o
 -12   6   1       6802.05       6161.19       300.23 o
 -10   6   1      33283.57      33415.35       857.48 o
  -8   6   1      19856.01      19218.80       538.40 o
  -6   6   1      37966.80      37708.24       822.47 o
  -4   6   1      39685.73      39015.01       818.37 o
  -2   6   1       2201.28       2190.82       128.29 o
   0   6   1      52923.46      49688.84      3715.76 o
   2   6   1      14119.98      15705.87       725.36 o
   4   6   1      72222.98      70262.60      1592.88 o
   6   6   1         18.29        212.48        69.39 o
   8   6   1      54004.69      52541.76      1056.02 o
  10   6   1      11732.02      10912.30       493.93 o
  12   6   1      18440.31      18407.16       555.46 o
  14   6   1       1929.35       2096.40       251.61 o
 -13   7   1        475.60        474.79       146.48 o
 -11   7   1     138787.09     134840.19      3457.54 o
  -9   7   1      16987.24      16254.28       496.46 o
  -7   7   1      30983.96      30047.76       641.40 o
  -5   7   1      48455.87      48742.03       962.67 o
  -3   7   1     217585.94     195599.00      3698.49 o
  -1   7   1       2545.30       3123.25       164.40 o
   1   7   1      34249.59      37285.76      1305.06 o
   3   7   1     167930.14     170989.95      3368.83 o
   5   7   1     215942.41     207436.92      4100.54 o
   7   7   1       3900.50       4269.74       201.84 o
   9   7   1        133.81        256.15       109.19 o
  11   7   1      84465.45      79191.91      1824.38 o
  13   7   1      24942.05      24618.04       805.93 o
 -12   8   1        174.08        131.71       128.59 o
 -10   8   1       8621.63       8169.65       316.04 o
  -8   8   1     100978.29      96154.01      1973.86 o
  -6   8   1     131745.62     127477.30      2385.50 o
  -4   8   1      21870.64      21470.30       468.12 o
  -2   8   1        473.47        950.01       220.40 o
   0   8   1     309401.84     294000.03      8387.99 o
   2   8   1     111543.66     113739.07      3295.74 o
   4   8   1      31303.82      30908.07       928.52 o
   6   8   1       8617.78       8777.78       257.16 o
   8   8   1     137005.03     132656.08      2509.04 o
  10   8   1       4282.56       4630.95       263.10 o
  12   8   1       7346.02       7257.69       368.46 o
 -13   9   1       1554.09       1667.18       208.16 o
 -11   9   1      10663.25      10471.89       609.99 o
  -9   9   1        606.46        677.44       131.13 o
  -7   9   1      15536.42      15069.87       370.31 o
  -5   9   1        222.87        421.31        76.04 o
  -3   9   1      36386.13      35528.74       838.24 o
  -1   9   1      12305.06      12970.97       428.42 o
   1   9   1      25565.51      25102.36       620.29 o
   3   9   1      16426.67      17581.97       657.74 o
   5   9   1       9801.04       9843.78       345.35 o
   7   9   1      19468.91      18986.02       569.92 o
   9   9   1       6669.73       7095.71       328.56 o
  11   9   1       6148.85       6600.84       440.08 o
  13   9   1       1774.38       1737.63       270.77 o
 -12  10   1       5958.48       6336.77       339.27 o
 -10  10   1       5886.99       5643.12       314.40 o
  -8  10   1      21424.08      21026.31       592.07 o
  -6  10   1      38301.52      37434.24       867.28 o
  -4  10   1      17399.64      16424.27       441.33 o
  -2  10   1      14979.52      15511.42       683.38 o
   0  10   1      45367.52      45287.63      1175.61 o
   2  10   1      30500.54      30672.80       842.42 o
   4  10   1       4774.66       5790.01       231.63 o
   6  10   1       7159.75       6844.34       259.86 o
   8  10   1      25854.42      25572.11       699.50 o
  10  10   1      12759.10      13009.50       483.02 o
  12  10   1       2361.20       2287.22       384.11 o
 -11  11   1      46309.64      46016.28      1335.70 o
  -9  11   1      13820.91      13990.23       496.83 o
  -7  11   1      12436.25      11943.76       415.21 o
  -5  11   1      17173.01      17164.43       538.55 o
  -3  11   1     146658.56     145810.17      3446.00 o
  -1  11   1       6210.62       6099.44       272.45 o
   1  11   1        382.65        577.19       113.17 o
   3  11   1      56206.46      55727.11      1426.30 o
   5  11   1      89809.43      88409.69      1942.64 o
   7  11   1       2126.35       2819.08       229.40 o
   9  11   1        406.47        353.12       140.40 o
  11  11   1      38486.11      39483.83      1571.37 o
 -10  12   1      32164.35      31189.88      1711.05 o
  -8  12   1      21613.22      20465.55       719.03 o
  -6  12   1      32804.27      31172.42       876.99 o
  -4  12   1      59482.12      61100.97      1799.56 o
  -2  12   1      28336.93      28246.07      1067.44 o
   0  12   1      43923.90      44461.80      1172.45 o
   2  12   1      11326.85      11334.73       412.92 o
   4  12   1      74414.77      76312.77      1902.60 o
   6  12   1       1436.59       1881.77       187.67 o
   8  12   1      71822.04      69178.52      1723.66 o
  10  12   1        428.84        567.09       164.01 o
 -11  13   1       4106.69       4035.17       384.11 o
  -9  13   1       3906.53       4168.02       345.02 o
  -7  13   1      87027.24      85071.12      2088.79 o
  -5  13   1       8857.20       8356.66       360.13 o
  -3  13   1      18698.31      18513.95       587.17 o
  -1  13   1      32424.02      32382.21       972.75 o
   1  13   1     194386.02     193450.53      6390.09 o
   3  13   1       1038.25       1004.27       163.81 o
   5  13   1       7663.73       8788.93       369.91 o
   7  13   1      67615.46      66991.92      1695.41 o
   9  13   1      49711.02      51034.71      2409.44 o
  11  13   1       2930.54       2357.06       436.49 o
 -10  14   1      13802.44      14380.19       641.63 o
  -8  14   1        523.88        619.06       158.76 o
  -6  14   1       1819.39       2286.24       214.51 o
  -4  14   1      33162.82      33626.59       944.16 o
  -2  14   1      30999.06      29533.31       842.90 o
   0  14   1         52.19        502.16       199.09 o
   2  14   1       5507.95       5642.13       348.54 o
   4  14   1      43069.57      43095.78      1167.60 o
   6  14   1       9063.69       9259.43       389.60 o
   8  14   1        213.01        520.45       155.74 o
  10  14   1       7946.27       7158.48       593.63 o
  -9  15   1         51.95         50.44       166.33 o
  -7  15   1       4934.09       5260.18       332.65 o
  -5  15   1       2765.30       2718.65       236.11 o
  -3  15   1       4376.18       4943.54       295.06 o
  -1  15   1       3773.37       4152.33       276.49 o
   1  15   1       3577.35       3616.69       255.73 o
   3  15   1        153.14        569.46       201.61 o
   5  15   1        601.19        800.47       168.19 o
   7  15   1       1410.70       1551.65       195.55 o
   9  15   1       1640.33       1274.56       366.65 o
  -8  16   1         18.62          0.00       167.61 o
  -6  16   1        111.71        256.56       153.47 o
  -4  16   1      54576.36      53584.48      1509.53 o
  -2  16   1      27894.43      29033.35      1030.72 o
   0  16   1       5358.44       5283.37       293.55 o
   2  16   1       3875.09       4458.81       293.28 o
   4  16   1      57426.81      57523.55      1505.03 o
   6  16   1       8277.57       8784.84       399.18 o
   8  16   1       3180.35       3010.86       254.31 o
  -7  17   1      59168.77      60223.69      1562.53 o
  -5  17   1       5119.82       5093.93       428.42 o
  -3  17   1      10583.02      11098.01       454.23 o
  -1  17   1      20918.15      22232.59       700.97 o
   1  17   1      79883.11      81227.49      3971.66 o
   3  17   1        281.42        547.53       167.16 o
   5  17   1       5583.18       6448.49       374.23 o
   7  17   1      39901.20      40929.27      1132.52 o
  -4  18   1      16562.26      18048.04       907.23 o
  -2  18   1       4063.33       4425.67       393.13 o
   0  18   1      26641.39      29857.01      1355.81 o
   2  18   1       2817.25       2964.03       257.72 o
   4  18   1      29143.83      31120.48      1101.28 o
  -3  19   1      17303.52      18843.07       721.91 o
  -1  19   1       3393.50       3964.26       302.34 o
   1  19   1        637.22        862.33       190.47 o
   3  19   1      13781.99      15020.28       558.52 o
 -14   0   2      70416.34      73516.45      2475.14 o
 -12   0   2       7222.80       7511.35       486.47 o
 -10   0   2       7556.25       7511.28       454.80 o
  -8   0   2      97693.10     104216.19      3308.42 o
  -6   0   2     243856.62     242508.06      7395.15 o
  -4   0   2          0.20        112.24        76.31 o
  -2   0   2       6175.39       7781.83       322.82 o
   2   0   2     504663.53     487736.81     20480.23 o
   4   0   2      28344.46      31785.00       876.72 o
   6   0   2        796.43       1213.93       124.06 o
   8   0   2     188066.89     181942.44      4759.11 o
  10   0   2      60993.84      59357.79      1968.91 o
  12   0   2      13069.49      13104.83       628.19 o
  14   0   2       7540.76       7472.75       820.61 o
 -13   1   2       3925.85       4539.08       360.50 o
 -11   1   2      60730.05      63331.36      1605.30 o
  -9   1   2      33428.30      34583.57       885.20 o
  -7   1   2      30424.83      31134.88       788.71 o
  -5   1   2      14388.85      15593.22       435.45 o
  -3   1   2     276322.69     263114.00     10324.39 o
   3   1   2      17403.03      18996.99       418.51 o
   5   1   2     191380.27     198863.25      3639.05 o
   7   1   2       3011.11       3812.40       173.08 o
   9   1   2      18446.05      18166.70       512.73 o
  11   1   2      26257.84      26588.21       717.52 o
  13   1   2      31299.97      31799.52       865.35 o
 -14   2   2         48.57         47.71       150.32 o
 -12   2   2       5337.15       5220.27       298.14 o
 -10   2   2      32435.52      32511.31       854.54 o
  -8   2   2      10495.28      10291.30       359.14 o
  -6   2   2        333.17        438.33       100.29 o
  -4   2   2       5209.97       5831.10       516.49 o
  -2   2   2     115823.12     118837.86      2559.95 o
   2   2   2        334.55        708.47       173.89 o
   4   2   2      48458.53      52520.62       992.12 o
   6   2   2      19154.52      20465.03       438.36 o
   8   2   2        805.26       1275.57       106.35 o
  10   2   2       6469.58       6465.23       282.30 o
  12   2   2      14822.70      14957.30       483.87 o
  14   2   2       4481.26       4456.02       351.33 o
 -13   3   2       1122.56       1099.59       177.85 o
 -11   3   2      41889.47      43378.04      1088.45 o
  -9   3   2      44077.83      43238.26      1066.57 o
  -7   3   2       1977.03       2164.50       150.41 o
  -5   3   2      17001.57      17380.66       439.79 o
  -3   3   2     282192.66     283911.09      5154.70 o
  -1   3   2     118608.70     116427.17      6983.17 o
   1   3   2       2402.94       3090.15       148.78 o
   3   3   2     173854.84     182341.52      3433.18 o
   5   3   2     178574.62     181750.58      3340.50 o
   7   3   2       6298.76       6639.96       266.26 o
   9   3   2       2086.65       2464.02       184.70 o
  11   3   2      33727.21      34540.41       885.41 o
  13   3   2      20492.01      20298.08       706.58 o
 -14   4   2      40238.43      41185.80      1060.43 o
 -12   4   2        543.51        689.71       152.65 o
 -10   4   2      20549.75      19928.66       579.52 o
  -8   4   2      45653.93      44963.30      1256.02 o
  -6   4   2     139958.67     129471.20      3113.99 o
  -4   4   2        560.06       1117.25       225.18 o
  -2   4   2      58709.74      57903.91      2112.12 o
   0   4   2     138195.95     140861.95      8187.78 o
   2   4   2     105675.30     109680.57      2227.17 o
   4   4   2      45483.65      47705.45       920.50 o
   6   4   2        950.70       1336.97       100.23 o
   8   4   2     113574.28     110449.16      2090.02 o
  10   4   2      21608.89      21626.88       600.84 o
  12   4   2      12267.80      12825.22       438.82 o
  14   4   2        435.99        479.35       179.20 o
 -13   5   2      36247.53      37038.06       959.81 o
 -11   5   2      10451.47       9832.38       373.03 o
  -9   5   2      11718.62      11415.32       387.84 o
  -7   5   2     219983.09     205839.31      3793.46 o
  -5   5   2      76106.13      74685.94      1736.03 o
  -3   5   2     254000.72     252203.75      4612.04 o
  -1   5   2       3954.09       4418.61       378.39 o
   1   5   2     786535.38     741808.81     21002.44 o
   3   5   2       5478.18       6029.11       169.24 o
   5   5   2     176402.62     179418.86      3309.08 o
   7   5   2      52402.34      51432.63      1021.80 o
   9   5   2     129399.46     127226.70      2595.87 o
  11   5   2       5217.16       5642.70       280.45 o
  13   5   2       5912.66       6129.94       369.82 o
 -14   6   2       3872.66       3694.02       260.46 o
 -12   6   2      17759.63      16746.05       521.14 o
 -10   6   2     141356.11     132129.14      2933.17 o
  -8   6   2       3368.68       4737.71       577.59 o
  -6   6   2      13581.54      13632.57       334.77 o
  -4   6   2     144072.62     138524.09      3270.34 o
  -2   6   2     334912.38     328430.69      6485.15 o
   0   6   2       3104.25       3109.69       162.56 o
   2   6   2       2782.43       3209.02       315.66 o
   4   6   2     256177.38     243558.67      4452.49 o
   6   6   2      97080.12      93087.05      1771.87 o
   8   6   2       5267.83       5931.76       283.02 o
  10   6   2       3460.25       3304.64       218.57 o
  12   6   2      73562.83      72279.84      1955.38 o
  14   6   2      10204.58      10552.09       578.68 o
 -13   7   2       7315.47       7220.22       372.97 o
 -11   7   2       1149.39       1341.29       169.39 o
  -9   7   2         91.57        281.40       114.05 o
  -7   7   2      12765.05      12958.73       329.82 o
  -5   7   2      24434.31      23504.36       507.56 o
  -3   7   2        746.36       1164.16       112.76 o
  -1   7   2       9997.62      10687.94       745.95 o
   1   7   2      29834.47      30881.14      1198.24 o
   3   7   2       9170.24      10014.53       265.69 o
   5   7   2        207.57        750.66       208.20 o
   7   7   2      14417.71      14472.28       459.38 o
   9   7   2      13128.81      13161.43       383.65 o
  11   7   2         37.16         79.92       115.92 o
  13   7   2        668.17       1080.22       251.57 o
 -12   8   2       7115.39       7356.62       312.68 o
 -10   8   2      24960.23      23796.46       643.61 o
  -8   8   2       1199.88       1453.95       143.05 o
  -6   8   2         73.54        400.54       143.27 o
  -4   8   2      14209.96      13653.98       363.60 o
  -2   8   2      86980.74      88668.27      3266.44 o
   0   8   2       2103.18       2611.48       128.45 o
   2   8   2       5930.83       6439.33       207.53 o
   4   8   2      52429.09      52357.45      1171.86 o
   6   8   2      26168.11      25886.46       561.77 o
   8   8   2        272.11        399.26       160.07 o
  10   8   2        236.98        293.54       118.06 o
  12   8   2      15135.61      14602.97       907.90 o
 -13   9   2      38725.98      40277.37      1159.15 o
 -11   9   2       6699.55       7158.80       341.81 o
  -9   9   2        771.07        954.76       134.25 o
  -7   9   2     129934.60     121647.23      2287.22 o
  -5   9   2      71616.91      66797.95      1297.98 o
  -3   9   2       7541.76       7791.98       222.19 o
  -1   9   2      24669.09      26111.63      1050.27 o
   1   9   2     310697.28     301834.47      8515.99 o
   3   9   2      24587.26      25461.39       692.64 o
   5   9   2       6768.95       7290.84       313.26 o
   7   9   2      48245.00      47027.25      1058.03 o
   9   9   2      93073.49      91953.61      2137.08 o
  11   9   2        351.86        476.48       191.06 o
  13   9   2       2815.58       2996.18       349.19 o
 -12  10   2       3318.82       2957.25       247.67 o
 -10  10   2      75499.67      71040.30      2188.57 o
  -8  10   2        293.68        805.48       214.55 o
  -6  10   2      47455.14      45969.35      1032.58 o
  -4  10   2      76042.62      72881.41      1792.29 o
  -2  10   2     157811.64     158183.22      5214.07 o
   0  10   2      33445.82      34186.65      1270.13 o
   2  10   2      39529.12      40301.67       907.46 o
   4  10   2     153150.53     158296.44      3702.92 o
   6  10   2      46062.62      45125.72      1999.90 o
   8  10   2      31110.36      31081.85       751.22 o
  10  10   2        145.80        444.32       226.98 o
  12  10   2      51545.68      51503.41      1771.34 o
 -11  11   2      15910.34      14707.15       527.28 o
  -9  11   2      14373.48      14319.97       616.92 o
  -7  11   2      13191.75      12311.79       498.98 o
  -5  11   2      12079.43      11073.71       396.07 o
  -3  11   2      78105.45      78403.80      2603.25 o
  -1  11   2       2174.47       2479.96       257.05 o
   1  11   2        732.48       1046.42       131.14 o
   3  11   2       3545.81       3427.94       218.30 o
   5  11   2      67997.04      70353.23      1531.78 o
   7  11   2       5034.04       4892.85       233.59 o
   9  11   2      10467.10      10673.52       383.14 o
  11  11   2      13381.28      14778.52       707.12 o
 -10  12   2       4464.02       4434.49       351.69 o
  -8  12   2      14617.12      14070.71       611.03 o
  -6  12   2      33880.89      32323.10       885.79 o
  -4  12   2      26939.58      26718.74      1005.52 o
  -2  12   2      13864.49      13648.00       460.76 o
   0  12   2      20520.89      20860.61       654.15 o
   2  12   2      12465.17      12774.42       440.17 o
   4  12   2      13278.75      13660.44       476.98 o
   6  12   2      19154.30      19597.42       622.23 o
   8  12   2      32055.57      31551.28       877.85 o
  10  12   2       6284.13       7392.93      1510.26 o
 -11  13   2        839.29        987.14       222.23 o
  -9  13   2         15.61        243.81       171.52 o
  -7  13   2      24452.84      22564.62       665.04 o
  -5  13   2       7335.23       8153.55       354.81 o
  -3  13   2       5983.84       6100.26       308.32 o
  -1  13   2       3330.80       3476.91       237.99 o
   1  13   2      47093.38      46620.66      1234.90 o
   3  13   2       2414.92       2929.13       297.37 o
   5  13   2       4870.87       5530.83       302.48 o
   7  13   2       6406.57       7562.71       413.29 o
   9  13   2      18290.43      18339.81       834.82 o
 -10  14   2      15209.01      13743.07       616.92 o
  -8  14   2      17409.74      17501.46       759.50 o
  -6  14   2      63451.21      62553.52      1901.44 o
  -4  14   2       3197.53       3415.98       249.95 o
  -2  14   2      19376.85      19633.49       738.39 o
   0  14   2      64825.42      68331.20      3626.41 o
   2  14   2      41934.43      42624.98      1892.59 o
   4  14   2      18508.09      19230.49       616.30 o
   6  14   2       1408.37       1985.04       214.54 o
   8  14   2      55181.71      55269.92      1730.53 o
  10  14   2       6968.71       6844.20       628.55 o
  -9  15   2      29169.86      29908.47      1536.45 o
  -7  15   2       5443.83       5779.61       471.26 o
  -5  15   2       1605.04       1842.47       205.07 o
  -3  15   2     124399.69     123837.84      4440.40 o
  -1  15   2      26166.18      27017.80      1093.72 o
   1  15   2      19902.50      19894.86       628.89 o
   3  15   2      24262.03      26034.06       788.79 o
   5  15   2     108587.32     112603.73      2759.07 o
   7  15   2        679.49        848.91       171.52 o
   9  15   2       3988.91       3945.89       541.25 o
  -8  16   2       4967.75       4692.78       515.06 o
  -6  16   2      26479.65      26257.72       781.79 o
  -4  16   2       1012.30       1093.32       171.91 o
  -2  16   2       2806.83       3054.87       251.29 o
   0  16   2      26289.99      27925.04      1824.55 o
   2  16   2      26135.79      26818.35      1411.32 o
   4  16   2       3338.21       3941.21       282.18 o
   6  16   2        180.17        578.88       175.55 o
   8  16   2      17209.20      18486.20       852.72 o
  -7  17   2       4586.82       5178.80       319.45 o
  -5  17   2       6927.12       7750.57       377.30 o
  -3  17   2        281.42        326.55       153.41 o
  -1  17   2       7172.69       7988.65       381.11 o
   1  17   2       6745.92       7850.11       370.45 o
   3  17   2       7323.87       8438.72       388.73 o
   5  17   2        390.84        575.66       168.75 o
   7  17   2       3785.69       4386.82       383.37 o
  -4  18   2        749.25        852.50       187.29 o
  -2  18   2        616.12        777.35       176.77 o
   0  18   2      36413.93      39984.82      2273.12 o
   2  18   2      31777.22      31481.51      1699.22 o
   4  18   2        637.90       1155.52       205.67 o
  -1  19   2       2912.20       3033.61       265.07 o
   1  19   2      14776.54      15221.55      1136.56 o
 -13   1   3      47655.34      48927.16      1224.06 o
 -11   1   3       1548.29       1898.25       284.77 o
  -9   1   3        542.67        930.69       149.34 o
  -7   1   3     140099.61     139011.75      3061.88 o
  -5   1   3     207802.80     208323.16      6365.75 o
  -3   1   3       2843.51       4312.69       355.37 o
  -1   1   3       3014.38       3107.83       192.06 o
   1   1   3     317554.12     334325.47      8970.74 o
   3   1   3      14180.21      14477.00       326.53 o
   5   1   3       3221.92       3903.30       124.85 o
   7   1   3      37304.24      38978.93       778.14 o
   9   1   3     101661.42     100617.42      1903.49 o
  11   1   3       1832.96       2006.63       185.93 o
  13   1   3        687.99        515.71       169.72 o
 -14   2   3       7657.17       7592.69       370.86 o
 -12   2   3       1325.19       1284.34       178.16 o
 -10   2   3     140520.05     139576.48      3105.56 o
  -8   2   3      40013.85      39681.92       983.63 o
  -6   2   3      68725.02      69878.04      1857.91 o
  -4   2   3      73196.36      75295.84      1684.69 o
  -2   2   3     330510.34     319450.72      6772.04 o
   0   2   3       4056.01       4598.16       245.99 o
   2   2   3       1324.40       1482.96        73.44 o
   4   2   3     153013.03     161585.12      2949.33 o
   6   2   3     275597.12     271632.50      4958.06 o
   8   2   3       2175.37       2707.79       167.65 o
  10   2   3       3717.52       3866.57       227.92 o
  12   2   3      72243.46      71768.77      1935.22 o
  14   2   3      20320.11      22969.74      1091.23 o
 -13   3   3      28986.80      30478.54       929.91 o
 -11   3   3      13036.47      12679.87       440.27 o
  -9   3   3      60997.68      59326.36      1407.27 o
  -7   3   3      66112.02      64265.45      1486.13 o
  -5   3   3      84068.15      83693.53      2005.20 o
  -3   3   3     277520.59     279600.75      5065.56 o
  -1   3   3      50087.42      50699.25      1098.59 o
   1   3   3     203440.81     212652.39      6821.89 o
   3   3   3      36796.62      39518.23       755.90 o
   5   3   3     150078.67     153807.66      2827.10 o
   7   3   3        608.42       1050.27       117.52 o
   9   3   3      82422.13      81515.41      1568.76 o
  11   3   3       2083.19       2420.82       199.71 o
  13   3   3      34535.07      35705.77      1259.44 o
 -14   4   3      29977.29      30521.98       831.08 o
 -12   4   3      24256.85      24917.23       701.91 o
 -10   4   3       1450.97       1541.36       174.47 o
  -8   4   3       2390.55       2301.56       187.57 o
  -6   4   3     171349.83     165065.88      3069.14 o
  -4   4   3      28193.62      30610.85       624.66 o
  -2   4   3      17995.90      17958.02       877.28 o
   0   4   3     185784.78     199624.08      7442.34 o
   2   4   3     164109.72     174524.88      4310.57 o
   4   4   3       4501.48       4923.18       210.82 o
   6   4   3       1097.11       1240.42        92.53 o
   8   4   3      92894.75      91620.16      1747.31 o
  10   4   3      58488.08      56439.99      1328.73 o
  12   4   3        970.83        987.45       191.13 o
  14   4   3        894.66       1141.71       215.37 o
 -13   5   3       9907.64      10185.00       396.27 o
 -11   5   3      10105.37       9914.05       376.47 o
  -9   5   3       7643.94       7783.00       414.65 o
  -7   5   3      39191.80      38342.02       933.97 o
  -5   5   3      40138.70      41470.27       832.25 o
  -3   5   3      21090.57      20103.22       438.35 o
  -1   5   3      94291.05      97136.95      3897.89 o
   1   5   3      63178.88      66804.73      1480.19 o
   3   5   3      51349.79      54741.78      1039.59 o
   5   5   3       8061.83       8043.34       215.88 o
   7   5   3      20810.94      20671.71       463.89 o
   9   5   3      25220.63      24796.12       555.57 o
  11   5   3       2967.30       2735.49       289.41 o
  13   5   3       6215.72       6603.02       379.51 o
 -14   6   3      11158.80      11691.59       425.40 o
 -12   6   3       3601.81       3332.54       234.68 o
 -10   6   3      33681.99      33131.36       853.12 o
  -8   6   3      14087.89      14154.37       429.35 o
  -6   6   3      66953.31      66660.22      1287.89 o
  -4   6   3         56.90        371.44        74.89 o
  -2   6   3      86734.97      82612.82      2207.12 o
   0   6   3      15897.48      17835.86       727.12 o
   2   6   3      47139.08      48288.76      1033.20 o
   4   6   3       1852.65       2156.66       112.50 o
   6   6   3      30948.10      31527.33       655.50 o
   8   6   3      19260.06      19170.51       454.03 o
  10   6   3      16299.60      15880.23       478.78 o
  12   6   3      20579.61      21301.74       714.43 o
 -13   7   3       7558.38       7196.74       360.37 o
 -11   7   3      43868.67      42958.75      1058.47 o
  -9   7   3     141455.62     136601.14      3005.23 o
  -7   7   3        348.19        652.71       136.64 o
  -5   7   3       9938.90       9799.71       261.81 o
  -3   7   3     322878.06     307816.66      7854.07 o
  -1   7   3     191932.64     188571.12      5607.42 o
   1   7   3      47418.15      50542.23      1465.23 o
   3   7   3        515.25       1331.84       258.13 o
   5   7   3     204686.09     192722.89      3556.73 o
   7   7   3      31407.37      31788.55       674.82 o
   9   7   3      20983.85      20974.20       576.51 o
  11   7   3      10254.71      10182.48       432.52 o
  13   7   3      84622.28      84292.97      2420.37 o
 -12   8   3      22376.17      21831.53       615.31 o
 -10   8   3      11653.71      11292.99       379.04 o
  -8   8   3       4343.41       4219.96       234.37 o
  -6   8   3     223928.67     215069.36      3961.19 o
  -4   8   3       7464.56       7196.31       247.26 o
  -2   8   3      49713.12      49491.71      1248.01 o
   0   8   3     123709.31     125093.63      4566.94 o
   2   8   3     301700.31     295568.81      6897.23 o
   4   8   3       1272.69       1518.26       157.36 o
   6   8   3      17617.02      17507.73       413.99 o
   8   8   3      99499.20      97545.93      1867.07 o
  10   8   3      60855.69      58173.14      1914.22 o
  12   8   3       6321.22       6298.91       419.22 o
 -13   9   3       6603.52       6908.13       358.86 o
 -11   9   3       2094.51       2043.44       180.36 o
  -9   9   3       7251.38       7359.13       285.41 o
  -7   9   3      11009.15      10836.14       290.41 o
  -5   9   3      13090.13      12505.76       318.34 o
  -3   9   3       4685.83       4515.37       163.74 o
  -1   9   3      14323.79      15113.08       469.30 o
   1   9   3      21984.02      21362.65       715.05 o
   3   9   3       4212.59       4584.62       255.64 o
   5   9   3      17878.10      18900.96       718.55 o
   7   9   3        377.59        295.37        92.39 o
   9   9   3      11682.57      12338.51       379.77 o
  11   9   3       1038.88       1193.68       234.57 o
  13   9   3       4435.72       5326.45       425.80 o
 -12  10   3       8721.73       8617.33       382.79 o
 -10  10   3       3178.37       3767.60       264.58 o
  -8  10   3      19149.03      17998.89       587.96 o
  -6  10   3      39489.02      38693.27      1032.13 o
  -4  10   3       6936.41       5880.28       259.05 o
  -2  10   3       4282.83       5142.72       289.81 o
   0  10   3      25715.78      25392.95       716.43 o
   2  10   3      49030.43      48803.74      1271.45 o
   4  10   3      16632.86      17361.03       456.39 o
   6  10   3       8720.11       9052.25       300.33 o
   8  10   3      21517.96      22063.72       714.64 o
  10  10   3      17110.75      17471.98       715.74 o
  12  10   3       4606.45       4681.55       387.57 o
 -11  11   3      18327.89      17918.40      1361.86 o
  -9  11   3      62363.61      58222.18      1919.75 o
  -7  11   3       1596.16       1727.15       172.48 o
  -5  11   3        942.48        976.78       142.21 o
  -3  11   3      91739.12      90650.97      2625.88 o
  -1  11   3      66499.78      64584.10      1623.55 o
   1  11   3        304.23        311.52       104.47 o
   3  11   3      10007.46       9835.12       370.38 o
   5  11   3     100809.90     104501.33      3150.98 o
   7  11   3      16315.51      16933.60       546.26 o
   9  11   3      10701.34      10445.50       405.49 o
  11  11   3      10355.36      10699.58       548.46 o
 -10  12   3      37386.29      35067.22      1292.02 o
  -8  12   3        390.58        269.66       166.33 o
  -6  12   3      93640.38      86087.88      2103.01 o
  -4  12   3       3180.85       3531.36       233.45 o
  -2  12   3      76363.67      76028.29      1884.71 o
   0  12   3      16821.82      16048.23       511.67 o
   2  12   3      33415.27      33056.80       915.74 o
   4  12   3      29366.69      29362.21       854.31 o
   6  12   3      37784.66      40034.59      1091.35 o
   8  12   3      26716.72      28608.35      1209.82 o
  10  12   3      11320.55      11691.18      1588.83 o
  -9  13   3        903.97       1384.94       593.63 o
  -7  13   3      60959.87      57894.78      1466.03 o
  -5  13   3      74361.84      69707.29      1742.51 o
  -3  13   3       8726.32       8669.97       456.14 o
  -1  13   3        261.89        282.88       122.36 o
   1  13   3     144622.98     144307.34      7054.57 o
   3  13   3      29825.78      28932.34       831.18 o
   5  13   3      13152.19      13461.58       488.40 o
   7  13   3      10126.81      11203.58       600.70 o
   9  13   3      50177.91      50498.26      1612.06 o
 -10  14   3      21114.63      20438.28       864.26 o
  -8  14   3       9663.19       9308.67       481.01 o
  -6  14   3        314.63        812.08       234.37 o
  -4  14   3      11589.40      11450.50       864.39 o
  -2  14   3      48898.69      50389.53      1320.98 o
   0  14   3       3965.73       4018.95       258.67 o
   2  14   3        231.01        577.04       139.84 o
   4  14   3      27523.09      28841.15       845.56 o
   6  14   3      23565.74      25035.31       762.58 o
   8  14   3       1183.78       1361.80       251.76 o
  10  14   3        434.98        593.63       296.81 o
  -9  15   3       1121.95       1282.41       228.15 o
  -7  15   3        941.22       1128.88       174.27 o
  -5  15   3       1967.01       2132.56       215.26 o
  -3  15   3        742.58        954.97       173.03 o
  -1  15   3         75.69        478.10       143.68 o
   1  15   3       1499.89       1823.43       190.90 o
   3  15   3       2959.85       2822.12       227.06 o
   5  15   3       3349.49       3600.60       269.06 o
   7  15   3        513.24        575.82       222.35 o
   9  15   3       1848.80       1944.87       273.25 o
  -8  16   3       8489.81       7866.97       523.79 o
  -6  16   3       3468.82       3234.67       254.88 o
  -4  16   3       9714.78       9808.05       402.29 o
  -2  16   3      66384.51      66930.04      2663.74 o
   0  16   3       2195.58       2366.81       214.12 o
   2  16   3       4556.86       4829.89       291.25 o
   4  16   3      29509.59      30237.69      1065.27 o
   6  16   3      37879.68      39521.91      1338.43 o
   8  16   3        325.96         79.70       203.44 o
  -5  17   3      44713.83      44705.71      1207.22 o
  -3  17   3       6186.14       6282.61       330.27 o
  -1  17   3        184.18        313.02       137.16 o
   1  17   3      78675.60      81273.37      4906.62 o
   3  17   3      16892.06      18286.52      1003.00 o
   5  17   3       8236.08       9441.13       428.56 o
  -4  18   3         13.09         59.57       151.63 o
  -2  18   3      35979.63      38615.43      1834.63 o
   0  18   3       3243.03       3389.27       272.43 o
   2  18   3      28485.95      31265.25      1174.36 o
   4  18   3       4022.82       3874.19       372.97 o
  -1  19   3      16327.51      18116.34      1156.72 o
   1  19   3         99.25        170.78       155.75 o
 -14   0   4      46209.38      51628.34      2584.04 o
 -12   0   4      95631.92      97643.49      3166.55 o
 -10   0   4      22130.53      22256.05       905.85 o
  -8   0   4         55.56        224.96       154.88 o
  -6   0   4     253544.58     241304.62     10676.60 o
  -4   0   4     259299.22     260000.70     12911.44 o
  -2   0   4     215444.75     220486.16     13950.30 o
   0   0   4      31542.02      33424.66      1118.31 o
   2   0   4    2087729.62    1690705.00     69149.17 o
   4   0   4      20158.51      21577.04       615.98 o
   6   0   4      79404.87      84707.16      2258.74 o
   8   0   4     111759.09     111411.45      2952.13 o
  10   0   4      93655.12      92298.87      2932.13 o
  12   0   4         60.26          0.00       192.06 o
  14   0   4       5073.33       6372.79       698.39 o
 -13   1   4      15799.96      16188.72       536.31 o
 -11   1   4      15472.16      15892.86       514.17 o
  -9   1   4     124583.76     124989.17      2795.67 o
  -7   1   4          5.86        177.65       126.00 o
  -5   1   4      33512.97      32625.92       874.47 o
  -3   1   4      84848.26      91653.21      2328.43 o
  -1   1   4     236121.89     230252.39      5631.41 o
   1   1   4      53163.27      60267.85      1397.30 o
   3   1   4      22569.18      24741.69       533.98 o
   5   1   4     141748.17     147376.19      2707.94 o
   7   1   4      37052.22      37375.59       747.14 o
   9   1   4      15084.82      14943.90       363.17 o
  11   1   4        269.22        327.33       110.97 o
  13   1   4      43998.87      45494.26      1611.10 o
 -14   2   4        150.06        136.64       149.73 o
 -12   2   4         29.30          0.00       126.92 o
 -10   2   4      12050.39      12314.31       422.25 o
  -8   2   4      30384.52      29877.78       778.67 o
  -6   2   4        973.82       2503.05       563.80 o
  -4   2   4       7735.68       9347.31       301.26 o
  -2   2   4      88498.64      90120.04      1957.54 o
   0   2   4      25098.63      26178.43       637.32 o
   2   2   4        176.63        834.04        70.56 o
   4   2   4      38049.74      40132.31       768.11 o
   6   2   4      48868.86      50285.33       971.40 o
   8   2   4       1376.10       1719.03       148.36 o
  10   2   4        485.81        622.43       257.05 o
  12   2   4      13580.08      13275.75       506.92 o
  14   2   4       4022.82       4088.52       395.07 o
 -13   3   4       2659.44       2680.16       233.19 o
 -11   3   4      25307.45      25768.55       715.30 o
  -9   3   4      60454.60      58384.96      1389.93 o
  -7   3   4      37873.91      37198.50       918.61 o
  -5   3   4      25099.16      25401.94       647.12 o
  -3   3   4      23727.60      22183.92       548.08 o
  -1   3   4     175452.45     177641.28      3230.79 o
   1   3   4      30729.16      35192.05       909.75 o
   3   3   4       6743.34       7459.55       196.01 o
   5   3   4      84824.56      87837.81      1635.92 o
   7   3   4      45847.33      44845.34       883.65 o
   9   3   4       6262.58       6422.48       214.55 o
  11   3   4       8931.92       9181.47       388.68 o
  13   3   4      25368.74      24385.66       993.79 o
 -14   4   4      24324.62      24697.39       709.11 o
 -12   4   4      37988.64      36601.32       944.56 o
 -10   4   4      19642.51      18267.36       547.35 o
  -8   4   4        784.90       1155.69       146.48 o
  -6   4   4     176765.61     173002.84      3208.44 o
  -4   4   4      34921.55      34294.19       697.51 o
  -2   4   4      67869.10      66032.95      1616.30 o
   0   4   4       5407.91       5981.25       167.42 o
   2   4   4     271982.69     282397.19      5084.37 o
   4   4   4        758.86       1051.44       108.59 o
   6   4   4      37626.88      37851.54       752.00 o
   8   4   4      22662.89      22357.81       493.20 o
  10   4   4      70486.83      67084.99      1787.28 o
  12   4   4        644.36        835.21       170.77 o
  14   4   4       4235.97       4155.79       405.17 o
 -13   5   4      56543.63      56738.97      1582.55 o
 -11   5   4        898.14       1092.50       166.49 o
  -9   5   4      16986.03      15920.29       479.55 o
  -7   5   4      55439.84      54943.87      1283.16 o
  -5   5   4     239263.16     238419.66      4376.39 o
  -3   5   4      17028.49      17560.25       399.99 o
  -1   5   4     130596.77     131219.50      3855.86 o
   1   5   4     158464.97     163128.81      4506.07 o
   3   5   4     160783.31     165399.73      3017.28 o
   5   5   4      84042.24      83805.62      1575.76 o
   7   5   4       8667.92       9083.15       250.32 o
   9   5   4     122646.01     119395.69      2255.11 o
  11   5   4      21415.64      21603.83      1005.59 o
  13   5   4      13255.02      14702.78       555.56 o
 -12   6   4        131.79        382.05       140.95 o
 -10   6   4      88455.74      86117.64      1962.02 o
  -8   6   4      19867.55      19477.65       541.15 o
  -6   6   4        411.23        889.26       183.32 o
  -4   6   4      50794.00      50355.01       995.61 o
  -2   6   4     228062.44     211686.28      4146.74 o
   0   6   4      83606.75      87666.40      2198.05 o
   2   6   4       2807.40       3117.93       124.56 o
   4   6   4      84568.45      86534.32      1622.44 o
   6   6   4     151325.31     145482.25      2703.99 o
   8   6   4      12037.87      11864.90       315.11 o
  10   6   4        396.75        626.91       148.68 o
  12   6   4      14538.56      14260.59       536.44 o
 -13   7   4       7497.16       7151.12       453.62 o
 -11   7   4       4148.17       3950.62       249.49 o
  -9   7   4       1049.33       1257.25       156.29 o
  -7   7   4       4331.88       4600.11       218.76 o
  -5   7   4      42039.41      43050.31       865.23 o
  -3   7   4      14555.39      14943.51       357.24 o
  -1   7   4         49.73        350.44        63.54 o
   1   7   4      24002.16      25635.69      1002.67 o
   3   7   4      16521.68      16876.61       369.10 o
   5   7   4        539.13       1064.09       196.22 o
   7   7   4       5264.31       5810.79       231.64 o
   9   7   4      18680.09      19085.79       513.75 o
  11   7   4       2161.60       1959.37       210.34 o
  13   7   4        213.76        351.11       188.85 o
 -12   8   4         47.89        267.54       127.45 o
 -10   8   4      25135.15      25451.80       674.18 o
  -8   8   4       9487.28       9446.90       320.21 o
  -6   8   4       4503.83       4989.97       183.79 o
  -4   8   4       2023.83       2166.64       131.68 o
  -2   8   4      99121.48      95727.86      1796.21 o
   0   8   4      32600.39      34845.24      1174.61 o
   2   8   4      12394.22      13576.47       354.24 o
   4   8   4      40624.53      42954.18      1090.12 o
   6   8   4      52567.83      52407.97      1150.37 o
   8   8   4        137.20        345.16        96.06 o
  10   8   4        940.29       1166.95       203.43 o
  12   8   4       5718.57       5982.02       406.85 o
 -11   9   4       6792.61       6866.72       376.95 o
  -9   9   4      12531.36      12003.88       415.91 o
  -7   9   4      68368.48      66807.93      1389.11 o
  -5   9   4     190880.61     178318.66      3669.82 o
  -3   9   4        214.75        376.91        88.02 o
  -1   9   4      13331.20      14120.06       373.90 o
   1   9   4     201990.41     199759.25      5437.23 o
   3   9   4     135152.47     136830.72      3073.09 o
   5   9   4      12858.49      12782.54       360.90 o
   7   9   4       1488.50       1420.78       152.55 o
   9   9   4     104567.28     105528.23      2543.63 o
  11   9   4      23361.14      23773.31       913.34 o
 -12  10   4       4979.87       5202.46       312.17 o
 -10  10   4      51867.51      50841.98      1397.79 o
  -8  10   4      32785.68      32030.29       930.72 o
  -6  10   4      24825.41      23789.97       672.22 o
  -4  10   4       1421.77       1778.16       186.49 o
  -2  10   4     202480.33     202613.33      4141.36 o
   0  10   4      12534.25      12791.90       352.61 o
   2  10   4     123854.40     121555.22      2525.60 o
   4  10   4      11092.25      11703.69       340.73 o
   6  10   4     134066.08     134659.30      2806.31 o
   8  10   4       1660.03       1988.26       246.35 o
  10  10   4      12146.77      12219.74       567.51 o
  12  10   4      16237.76      16950.60      1082.50 o
 -11  11   4       6924.38       7228.04       424.73 o
  -9  11   4      55409.28      51762.95      1734.56 o
  -7  11   4        338.85        645.53       129.30 o
  -5  11   4      20441.50      18859.95       776.19 o
  -3  11   4      48463.53      44876.58      1165.36 o
  -1  11   4      75166.27      75867.47      1878.60 o
   1  11   4      12435.93      12086.06       491.42 o
   3  11   4       4523.17       4807.76       201.34 o
   5  11   4      54875.29      57438.20      1277.32 o
   7  11   4      18115.24      19373.59       602.09 o
   9  11   4       6107.58       6879.91       330.45 o
  11  11   4        692.81        938.34       222.23 o
 -10  12   4       8958.60       8240.17       450.50 o
  -8  12   4       3583.61       4051.90       320.99 o
  -6  12   4      24543.32      23457.17       680.94 o
  -4  12   4      43874.81      40494.47      1070.01 o
  -2  12   4      12368.76      12982.87       444.17 o
   0  12   4      10271.32      10326.11       382.61 o
   2  12   4      52679.11      52767.40      1532.22 o
   4  12   4      10216.77      10940.81       608.01 o
   6  12   4       7367.86       7433.76       347.93 o
   8  12   4      20551.02      21837.29       847.89 o
  10  12   4      14613.74      15675.04      1388.05 o
  -9  13   4       2401.08       2141.25       261.90 o
  -7  13   4       5936.53       5766.00       284.52 o
  -5  13   4      25912.19      24249.50       706.57 o
  -3  13   4         38.61        308.63       133.56 o
  -1  13   4       7780.54       8141.75       340.40 o
   1  13   4      45695.37      44325.63      1621.62 o
   3  13   4      47850.35      46783.71      1241.18 o
   5  13   4       4880.91       5067.48       303.01 o
   7  13   4        116.95        451.33       243.42 o
   9  13   4      15201.99      15223.45       656.80 o
 -10  14   4       9508.59       9599.85       493.37 o
  -8  14   4       1685.58       2005.72       259.26 o
  -6  14   4      53157.76      50374.18      1302.63 o
  -4  14   4      21164.47      20433.02       667.82 o
  -2  14   4      16248.11      17118.23       558.88 o
   0  14   4        773.46        742.83       140.64 o
   2  14   4     103378.82     100172.82      3930.70 o
   4  14   4       1090.62       1308.32       180.04 o
   6  14   4      13782.56      14176.97       639.53 o
   8  14   4      11510.93      12163.55       579.99 o
  -9  15   4      64381.59      60567.71      2828.47 o
  -7  15   4       1578.04       1819.45       265.22 o
  -5  15   4       8626.40       8538.53       410.99 o
  -3  15   4      61060.33      61179.67      1812.20 o
  -1  15   4      94715.37      97668.08      4551.28 o
   1  15   4       2078.71       2417.75       352.81 o
   3  15   4       1013.18        941.90       171.53 o
   5  15   4      77828.32      84202.56      2125.17 o
   7  15   4      33798.76      35440.25      1223.06 o
   9  15   4       4122.85       4333.95       368.61 o
  -8  16   4         33.86        261.90       197.53 o
  -6  16   4      25821.45      24591.24       740.35 o
  -4  16   4       4143.59       4050.14       292.33 o
  -2  16   4       9628.86       9908.71       509.06 o
   0  16   4       2632.03       2548.43       224.90 o
   2  16   4      35005.04      34897.94      1441.49 o
   4  16   4       1236.99       1125.60       180.73 o
   6  16   4       6369.55       7393.88       482.64 o
   8  16   4       4040.36       4150.72       377.19 o
  -5  17   4       3934.25       3814.42       276.45 o
  -3  17   4       4030.78       4360.75       295.25 o
  -1  17   4       3150.73       3505.76       267.97 o
   1  17   4       3318.31       3733.67       274.66 o
   3  17   4       1967.08       2291.39       228.42 o
   5  17   4       2504.25       3015.60       341.23 o
  -4  18   4      16134.95      17048.45       579.36 o
  -2  18   4        886.29        990.18       181.66 o
   0  18   4       4189.23       4217.47       292.44 o
   2  18   4      40230.66      41750.36      1552.38 o
   4  18   4       5508.80       5442.35       432.50 o
  -1  19   4      26226.28      27019.83      1640.58 o
   1  19   4       5316.32       5709.03       373.06 o
 -13   1   5      47088.03      47097.54      1182.77 o
 -11   1   5      42853.14      43438.63      1091.08 o
  -9   1   5       3560.79       3598.63       243.27 o
  -7   1   5       3573.98       3724.29       228.33 o
  -5   1   5     194356.31     196010.03      4876.76 o
  -3   1   5      79023.32      82291.15      1815.72 o
  -1   1   5       3286.82       3943.21       113.22 o
   1   1   5      12356.03      12609.62       330.70 o
   3   1   5     237154.47     248844.75      6740.19 o
   5   1   5       3857.01       3881.63       122.59 o
   7   1   5          9.90        167.30        59.69 o
   9   1   5      70572.00      69396.12      1336.26 o
  11   1   5      54474.38      52247.73      1759.25 o
  13   1   5        144.78        236.80       196.38 o
 -14   2   5        529.29        425.53       162.81 o
 -12   2   5      12216.63      11850.20       431.93 o
 -10   2   5      62357.62      62072.07      1477.28 o
  -8   2   5     194683.58     192337.52      4201.24 o
  -6   2   5      15819.69      15759.26       630.02 o
  -4   2   5      14528.86      16612.64       456.62 o
  -2   2   5     643399.31     604614.81     13887.32 o
   0   2   5     220488.27     230450.47      4632.98 o
   2   2   5      31878.03      34990.69       739.40 o
   4   2   5       3696.06       4123.60       131.28 o
   6   2   5     249492.56     247518.36      4515.23 o
   8   2   5      22017.85      21810.04       476.41 o
  10   2   5      25656.10      24769.23       607.22 o
  12   2   5      16236.24      15567.46       691.37 o
  14   2   5      49124.34      50749.67      1777.81 o
 -13   3   5      29702.94      29660.49       809.39 o
 -11   3   5       5813.74       6094.93       402.78 o
  -9   3   5      80873.67      77849.59      1796.06 o
  -7   3   5       1749.24       1649.72       157.01 o
  -5   3   5     157332.03     154741.39      3365.21 o
  -3   3   5       3117.72       3616.67       161.37 o
  -1   3   5     167294.19     167718.75      3061.57 o
   1   3   5      34936.72      38862.61       817.69 o
   3   3   5     131142.52     138492.89      3382.70 o
   5   3   5      33455.77      33651.59       659.81 o
   7   3   5      90237.16      89911.58      1690.64 o
   9   3   5      38431.09      36365.78       830.15 o
  11   3   5      17695.89      18096.04       604.15 o
  13   3   5      20964.47      21771.83       894.50 o
 -14   4   5      10668.57      10576.05       414.47 o
 -12   4   5      40055.12      39980.00      1016.89 o
 -10   4   5       3200.02       3418.73       234.11 o
  -8   4   5        147.83        522.50       234.00 o
  -6   4   5     120494.89     120929.05      2440.86 o
  -4   4   5     133995.86     134197.55      2497.83 o
  -2   4   5       8724.68       9220.01       230.69 o
   0   4   5      13871.27      15263.03       411.23 o
   2   4   5     145604.67     150586.05      3032.23 o
   4   4   5      66005.34      66011.09      1240.55 o
   6   4   5       2578.50       3084.49       131.86 o
   8   4   5      17705.65      17998.90       411.84 o
  10   4   5      63998.10      63347.34      1516.84 o
  12   4   5        596.90        528.70       196.38 o
  14   4   5         85.57          0.00       261.90 o
 -13   5   5       7612.79       7789.06       346.79 o
 -11   5   5      12154.99      12279.82       425.00 o
  -9   5   5      17711.54      17035.35       506.00 o
  -7   5   5       7141.32       8428.84       539.30 o
  -5   5   5      44150.56      44536.22       889.29 o
  -3   5   5      32075.79      32417.59       670.81 o
  -1   5   5      13647.86      13463.51       297.50 o
   1   5   5      41779.70      43965.32       838.38 o
   3   5   5      44851.77      45997.67       879.82 o
   5   5   5      66067.42      66965.48      1269.50 o
   7   5   5       9355.12       9305.67       247.74 o
   9   5   5      11165.73      10954.24       334.06 o
  11   5   5      17115.46      17321.76       590.65 o
  13   5   5       3393.55       3901.05       387.57 o
 -12   6   5      19092.13      18496.77       609.86 o
 -10   6   5       8545.67       8570.96       478.82 o
  -8   6   5      52453.41      52569.24      1239.59 o
  -6   6   5      38694.28      39518.56       803.30 o
  -4   6   5      30922.06      30518.20       642.94 o
  -2   6   5      46349.34      45231.42      1210.27 o
   0   6   5        916.67       1239.63       143.65 o
   2   6   5      62523.43      65452.73      1231.28 o
   4   6   5       2309.30       2513.35       107.12 o
   6   6   5      48413.84      46889.03       975.88 o
   8   6   5        400.05        697.25       130.83 o
  10   6   5      28928.37      28700.79       772.03 o
  12   6   5       6695.25       6795.39       361.75 o
 -13   7   5      12483.40      11872.22       414.46 o
 -11   7   5       2295.32       2129.10       188.09 o
  -9   7   5     189469.41     184735.41      4013.52 o
  -7   7   5      12379.65      12010.41       374.77 o
  -5   7   5      30138.20      30016.96       636.74 o
  -3   7   5      70327.45      66412.90      1586.37 o
  -1   7   5     199535.70     185894.95      3815.61 o
   1   7   5         43.99        246.57        55.88 o
   3   7   5      18427.23      19037.65       408.69 o
   5   7   5     130345.14     127824.19      2381.05 o
   7   7   5     127198.97     122106.34      2706.57 o
   9   7   5       5489.95       5893.90       250.71 o
  11   7   5        203.98        345.73       145.10 o
  13   7   5      48054.45      48509.71      1703.60 o
 -12   8   5      59887.06      57811.82      1368.35 o
 -10   8   5         18.13        138.09       133.11 o
  -8   8   5       4104.69       4052.89       219.83 o
  -6   8   5     115677.90     112636.25      2122.53 o
  -4   8   5     143247.41     132840.14      2493.29 o
  -2   8   5      24529.12      23806.27       503.45 o
   0   8   5         37.69        218.00        75.93 o
   2   8   5     237128.55     232517.86      5388.77 o
   4   8   5      71433.57      72502.41      1547.67 o
   6   8   5      20162.31      20606.72       515.13 o
   8   8   5       7225.37       7761.74       312.42 o
  10   8   5      81800.49      82798.59      2291.84 o
  12   8   5       1833.19       1622.20       245.99 o
 -11   9   5       2525.55       2641.24       284.77 o
  -9   9   5      18420.71      17940.24       503.76 o
  -7   9   5       1607.54       1630.59       141.99 o
  -5   9   5      27192.23      27409.71       747.98 o
  -3   9   5       1116.98       1219.90       106.84 o
  -1   9   5      32391.48      33113.11       761.34 o
   1   9   5       7615.55       8384.17       403.67 o
   3   9   5      25457.08      25568.04       607.87 o
   5   9   5      15250.57      15760.17       422.03 o
   7   9   5       3965.72       4343.85       238.80 o
   9   9   5       8570.88       8550.73       347.22 o
  11   9   5       3941.97       4938.83       838.07 o
 -12  10   5      11519.50      10771.97       531.03 o
 -10  10   5       6579.87       6815.12       406.85 o
  -8  10   5       9525.69       8840.22       372.70 o
  -6  10   5      31606.86      30409.38       712.39 o
  -4  10   5      42723.21      38970.16       886.38 o
  -2  10   5       9829.51      10017.43       359.23 o
   0  10   5      21486.33      21863.84       665.64 o
   2  10   5      44171.69      44940.25      1335.57 o
   4  10   5      14333.44      14564.87       400.48 o
   6  10   5       2406.59       2874.97       208.54 o
   8  10   5      10056.86      10658.30       391.74 o
  10  10   5      15878.91      15188.25       577.68 o
  12  10   5       4896.81       4933.74       388.75 o
 -11  11   5       1637.21       1667.48       238.62 o
  -9  11   5      59499.91      56994.29      1895.06 o
  -7  11   5      20118.99      18855.94       740.75 o
  -5  11   5      19820.77      18421.01       560.43 o
  -3  11   5      26942.16      26048.24       735.69 o
  -1  11   5     132046.31     129339.28      3089.69 o
   1  11   5       5671.27       5552.15       257.49 o
   3  11   5        368.95        591.55       117.19 o
   5  11   5      55937.32      57423.58      1272.23 o
   7  11   5      51661.24      53095.85      1375.29 o
   9  11   5        781.34       1096.23       163.17 o
  11  11   5        631.80        950.44       218.25 o
 -10  12   5       5841.30       5127.82       471.41 o
  -8  12   5      43038.30      40118.30      1388.87 o
  -6  12   5      22770.00      21427.43       632.12 o
  -4  12   5      40666.34      38107.89      1015.03 o
  -2  12   5      57372.74      56889.76      1452.87 o
   0  12   5      29621.96      27800.38       796.35 o
   2  12   5      37102.78      37165.20      1007.89 o
   4  12   5       9621.42       9464.73       410.77 o
   6  12   5      52535.98      55044.20      1418.52 o
   8  12   5       1333.65       1783.82       199.03 o
  10  12   5      43286.18      44904.86      3099.10 o
  -9  13   5       9594.98       8921.91       475.20 o
  -7  13   5       5692.00       5637.99       387.57 o
  -5  13   5     105483.69     100088.03      2431.48 o
  -3  13   5      12629.36      12414.81       443.38 o
  -1  13   5      27985.05      27819.04       882.03 o
   1  13   5      36260.49      34566.25      1235.99 o
   3  13   5     146932.38     146789.09      3520.53 o
   5  13   5        350.68        909.83       243.26 o
   7  13   5       6207.97       7154.46       453.40 o
   9  13   5      49106.96      48759.14      1560.92 o
  -8  14   5      17918.18      16637.84       697.46 o
  -6  14   5        429.15        631.94       145.95 o
  -4  14   5       2585.07       2527.94       218.78 o
  -2  14   5      32818.58      31681.29       894.54 o
   0  14   5      30999.04      30987.62      1247.44 o
   2  14   5         23.88         68.88       120.88 o
   4  14   5       4855.12       5465.02       304.63 o
   6  14   5      31913.83      33862.64      1180.01 o
   8  14   5       5730.25       6285.43       429.78 o
  -7  15   5        108.24        144.85       166.33 o
  -5  15   5       5771.48       5628.72       306.81 o
  -3  15   5       1419.22       1420.61       185.24 o
  -1  15   5       6850.09       6782.17       333.42 o
   1  15   5       3427.10       3644.51       252.24 o
   3  15   5       2258.49       2199.92       345.25 o
   5  15   5        141.43        432.19       209.42 o
   7  15   5        970.90       1263.43       356.54 o
  -6  16   5         34.91        298.57       144.42 o
  -4  16   5         24.92        261.69       139.99 o
  -2  16   5      46020.48      44745.95      1791.78 o
   0  16   5      30659.82      30985.88      1471.73 o
   2  16   5       3446.74       3545.87       265.20 o
   4  16   5       1949.15       2498.06       317.01 o
   6  16   5      39173.55      42790.50      1443.09 o
  -5  17   5      70131.06      68539.13      1739.62 o
  -3  17   5       3091.22       2976.07       241.31 o
  -1  17   5       9410.83      10114.18       506.54 o
   1  17   5      23025.42      23997.42       735.86 o
   3  17   5      64579.35      64764.82      2483.12 o
   5  17   5        909.65        965.03       242.73 o
  -4  18   5       8276.87       8790.10       400.81 o
  -2  18   5      19333.20      20805.53       666.77 o
   0  18   5       2040.46       2232.36       332.65 o
   2  18   5      22498.21      24010.20       910.65 o
   4  18   5       1512.51       1320.23       265.88 o
 -14   0   6       6187.69       6201.25       493.37 o
 -12   0   6     106070.24     110031.95      3537.08 o
 -10   0   6      12217.67      12764.95      1344.40 o
  -8   0   6      16662.33      16246.74      1248.37 o
  -6   0   6     142990.02     144652.16      4499.96 o
  -4   0   6     296394.72     297161.38      8987.80 o
  -2   0   6       1295.45       1626.82       120.12 o
   0   0   6      60803.43      66176.63      2182.01 o
   2   0   6     334212.97     346136.22     11116.00 o
   4   0   6     333069.25     338673.91     10924.23 o
   6   0   6      16439.68      16886.39       513.64 o
   8   0   6        801.02       1003.77       162.51 o
  10   0   6     135142.27     126517.75      4215.53 o
  12   0   6      24387.59      22802.37      1274.56 o
  14   0   6       6767.87       7367.99       680.93 o
 -13   1   6       6740.13       7205.68       357.92 o
 -11   1   6       5060.83       5398.10       309.09 o
  -9   1   6      89493.55      90444.27      2066.78 o
  -7   1   6      40917.24      41167.16      1012.21 o
  -5   1   6      40541.40      43411.01      1082.91 o
  -3   1   6      18929.98      21329.80       811.47 o
  -1   1   6     241566.05     245158.44      4469.24 o
   1   1   6       8020.52       8569.83       244.61 o
   3   1   6      52047.12      53915.67      2006.18 o
   5   1   6      11808.49      11960.79       266.04 o
   7   1   6     114974.27     113081.41      2103.53 o
   9   1   6       1290.31       1552.03       177.90 o
  11   1   6      10947.98      10598.07       518.53 o
  13   1   6      13545.56      14083.16       660.42 o
 -14   2   6       1935.89       2271.44       226.72 o
 -12   2   6          2.07        316.57       145.70 o
 -10   2   6       8982.24       9512.02       364.41 o
  -8   2   6      30976.75      31184.90       811.31 o
  -6   2   6      21195.51      22306.83       603.46 o
  -4   2   6          4.67         59.82        79.14 o
  -2   2   6       5713.21       6215.12       168.86 o
   0   2   6      47087.95      49859.48      1042.44 o
   2   2   6       7406.56       8399.22       228.83 o
   4   2   6         52.07        414.28        51.23 o
   6   2   6      35973.30      36100.45       710.28 o
   8   2   6       7318.29       7374.95       238.96 o
  10   2   6         12.87         98.91       178.93 o
  12   2   6       2388.90       2541.14       296.30 o
  14   2   6       8811.72       8910.23       530.87 o
 -13   3   6       1183.85       1205.51       185.07 o
 -11   3   6       2238.68       2154.40       201.69 o
  -9   3   6      62127.08      62363.62      1470.88 o
  -7   3   6      60053.21      59054.78      1385.68 o
  -5   3   6        183.16        516.62        95.00 o
  -3   3   6      27536.38      28705.38       640.27 o
  -1   3   6     236568.30     236825.97      4310.81 o
   1   3   6     109396.65     116259.61      2361.72 o
   3   3   6        720.25       1077.42        72.06 o
   5   3   6      74054.62      75526.14      1411.60 o
   7   3   6      95888.98      94451.30      1776.06 o
   9   3   6       8825.57       8853.09       278.16 o
  11   3   6        715.46        619.82       185.19 o
  13   3   6      13125.04      13259.50       635.72 o
 -14   4   6        424.02        426.24       158.51 o
 -12   4   6      66870.87      66658.52      1575.72 o
 -10   4   6        522.63        358.55       140.95 o
  -8   4   6      32950.89      32791.49       835.79 o
  -6   4   6      62769.50      62425.70      1444.46 o
  -4   4   6     185569.23     176593.97      4014.64 o
  -2   4   6       6652.40       7405.92       198.84 o
   0   4   6      46781.08      49913.74       942.52 o
   2   4   6     122827.18     125749.40      2546.41 o
   4   4   6      83856.92      86580.27      2029.78 o
   6   4   6      43375.45      43718.41       852.20 o
   8   4   6        110.93        426.87        85.75 o
  10   4   6      66061.74      63286.12      1377.63 o
  12   4   6       9562.44      10172.74      1038.85 o
  14   4   6       7179.46       7649.85       611.09 o
 -13   5   6      22088.57      21777.13       630.61 o
 -11   5   6      51084.27      49378.51      1195.85 o
  -9   5   6      19698.91      18563.81       539.03 o
  -7   5   6       4578.40       5404.54       245.96 o
  -5   5   6     220169.05     211357.42      3895.69 o
  -3   5   6      67165.89      66532.33      1283.52 o
  -1   5   6     198224.77     202069.36      3683.42 o
   1   5   6      13240.75      14575.39       386.51 o
   3   5   6     400680.59     394998.47      7122.33 o
   5   5   6       1834.57       1912.37       130.22 o
   7   5   6      79817.30      78243.20      1646.87 o
   9   5   6      31780.16      31800.03       746.80 o
  11   5   6      64410.14      62443.67      1673.10 o
  13   5   6       3444.05       3541.73       785.69 o
 -12   6   6       4906.53       4926.47       276.89 o
 -10   6   6      28859.27      27832.69       735.46 o
  -8   6   6     180742.61     176067.58      3834.54 o
  -6   6   6       1321.80       1701.95       133.53 o
  -4   6   6       7560.40       7588.04       229.54 o
  -2   6   6     157392.83     152220.59      2797.52 o
   0   6   6     216289.84     217707.84      5236.71 o
   2   6   6       1600.28       2030.38       170.48 o
   4   6   6        162.75        689.28        84.53 o
   6   6   6     149202.67     144953.77      2967.99 o
   8   6   6      42803.55      42115.85       947.66 o
  10   6   6       1947.45       2068.08       160.78 o
  12   6   6       3655.98       4101.86       360.30 o
 -13   7   6       4354.79       4461.86       263.77 o
 -11   7   6       8910.05       9389.85       563.50 o
  -9   7   6       3255.81       3117.22       204.45 o
  -7   7   6        415.55        500.75       108.16 o
  -5   7   6      20479.86      19962.82       456.93 o
  -3   7   6      19950.17      19429.59       439.37 o
  -1   7   6       1012.83       1389.80       171.78 o
   1   7   6       7490.28       7859.95       198.26 o
   3   7   6      30870.12      31804.67       641.07 o
   5   7   6       2713.57       3127.01       140.44 o
   7   7   6         55.09        304.32        86.49 o
   9   7   6       9752.62       9841.57       322.02 o
  11   7   6       7150.51       8234.90       376.62 o
  13   7   6         39.90         52.38       261.90 o
 -12   8   6        428.30        530.62       146.17 o
 -10   8   6       9183.91       8675.02       320.21 o
  -8   8   6      25515.67      24720.46       645.65 o
  -6   8   6       3841.08       4207.93       178.92 o
  -4   8   6         68.96        349.24       122.34 o
  -2   8   6      13032.57      12963.12       312.22 o
   0   8   6      60968.66      62117.92      1326.75 o
   2   8   6        566.59       1124.26       102.33 o
   4   8   6       3132.54       3361.16       150.97 o
   6   8   6      41769.23      41159.03      1061.25 o
   8   8   6      11398.61      11764.67       401.76 o
  10   8   6        267.79        378.86       128.24 o
  12   8   6        310.97        360.83       166.33 o
 -11   9   6      46740.67      45195.04      1101.45 o
  -9   9   6       6615.60       6599.07       292.33 o
  -7   9   6       1398.65       1554.98       142.43 o
  -5   9   6     146278.11     139952.83      2619.80 o
  -3   9   6      58388.06      54734.80      1199.35 o
  -1   9   6       3654.85       4311.50       301.95 o
   1   9   6      24136.87      24630.57       758.99 o
   3   9   6     225798.25     225054.89      4587.19 o
   5   9   6      10814.88      10489.09       366.04 o
   7   9   6       4074.48       4522.69       267.13 o
   9   9   6      33272.71      33478.80       910.47 o
  11   9   6      49887.73      50260.06      1691.38 o
 -12  10   6      17681.20      17370.53       695.04 o
 -10  10   6       5466.59       5665.71       312.72 o
  -8  10   6      97821.41      95267.91      3454.77 o
  -6  10   6       1843.27       2076.90       146.52 o
  -4  10   6      39593.29      37367.63       859.61 o
  -2  10   6      64417.63      63394.39      1371.96 o
   0  10   6     144804.11     140427.77      4080.15 o
   2  10   6      26197.63      26957.25       974.20 o
   4  10   6      23704.07      25269.55       615.09 o
   6  10   6      83531.77      85023.27      2080.47 o
   8  10   6      34486.55      34808.25       952.51 o
  10  10   6      21293.50      22318.08       673.22 o
  12  10   6          1.51         72.33       171.52 o
 -11  11   6       1076.61        919.49       209.88 o
  -9  11   6      25193.02      22278.44       857.97 o
  -7  11   6      20672.65      19117.11       759.20 o
  -5  11   6      20525.85      18837.62       572.48 o
  -3  11   6       8139.54       7724.43       322.80 o
  -1  11   6      97218.91      95735.82      2324.72 o
   1  11   6       2673.82       2955.96       217.03 o
   3  11   6       2863.16       3469.36       193.29 o
   5  11   6       3104.71       3803.82       400.69 o
   7  11   6      53414.46      54755.50      1408.11 o
   9  11   6       1524.33       1708.99       190.39 o
  11  11   6       6941.95       7688.98       444.45 o
 -10  12   6      12235.30      12173.83       567.51 o
  -8  12   6       6869.24       6711.38       395.07 o
  -6  12   6      15826.02      15102.73       488.07 o
  -4  12   6      40306.18      38034.90      1015.03 o
  -2  12   6      22437.46      21435.65       646.83 o
   0  12   6      15483.03      14456.58       478.08 o
   2  12   6      11069.10      11355.89       407.67 o
   4  12   6      17056.56      17060.01       689.87 o
   6  12   6       6453.81       6468.66       360.37 o
   8  12   6      12476.16      13193.84       517.50 o
  10  12   6      15502.42      16628.92       566.16 o
  -9  13   6       1323.41       1086.68       215.79 o
  -7  13   6          6.32         69.84       160.50 o
  -5  13   6      31970.83      30331.98       845.72 o
  -3  13   6       6746.25       7465.06       331.77 o
  -1  13   6       6355.55       6549.14       306.62 o
   1  13   6       2533.94       2365.83       199.83 o
   3  13   6      38847.05      39118.80      1072.91 o
   5  13   6       2205.33       2573.54       281.39 o
   7  13   6       3655.07       4435.33       588.62 o
   9  13   6       3715.15       3852.73       379.99 o
  -8  14   6      20041.80      18139.44       746.85 o
  -6  14   6      22113.62      20597.90       620.95 o
  -4  14   6      74493.70      71635.62      1890.52 o
  -2  14   6       6143.00       5901.38       305.17 o
   0  14   6      13926.85      14123.10       727.79 o
   2  14   6      49021.92      48446.72      1733.82 o
   4  14   6      38200.84      40604.79      1375.63 o
   6  14   6      15024.42      16202.60      1008.25 o
   8  14   6        807.68        885.62       230.71 o
  -7  15   6      33612.55      31323.46      1178.53 o
  -5  15   6       6419.10       6015.28       305.60 o
  -3  15   6        910.18        863.03       168.03 o
  -1  15   6     131765.89     133446.75      5390.48 o
   1  15   6      20570.87      20406.69       652.70 o
   3  15   6      17930.74      18256.09       776.20 o
   5  15   6      18664.25      19604.20       804.87 o
   7  15   6      77463.24      83126.97      2528.39 o
  -6  16   6       8463.34       7847.23       348.60 o
  -4  16   6      23344.43      22960.53       919.83 o
  -2  16   6       1184.39       1424.07       190.22 o
   0  16   6       1688.27       1788.93       194.05 o
   2  16   6      24106.62      23983.98       738.22 o
   4  16   6      14630.53      15595.96       698.55 o
   6  16   6       2063.19       2730.63       429.62 o
  -5  17   6       4701.03       5209.14       317.61 o
  -3  17   6       4240.25       4881.19       309.07 o
  -1  17   6       1469.99       1604.73       190.56 o
   1  17   6       6617.47       6717.04       337.56 o
   3  17   6       3948.29       5228.60       425.61 o
   5  17   6       4170.60       4749.42       417.79 o
  -4  18   6      29955.40      30479.93       884.58 o
  -2  18   6        896.49        982.17       184.70 o
   0  18   6        343.44        590.84       169.46 o
   2  18   6      28112.19      29617.64      1491.15 o
   4  18   6      23868.46      26392.47      1016.56 o
 -13   1   7      19188.68      19957.66       608.87 o
 -11   1   7      70800.96      71068.18      2114.36 o
  -9   1   7        106.12        403.64       323.17 o
  -7   1   7        113.39        366.05       124.56 o
  -5   1   7     189288.42     200375.55      4336.52 o
  -3   1   7     205963.39     207141.09      5066.35 o
  -1   1   7       4186.05       5732.16       219.43 o
   1   1   7      19757.06      21476.61       519.85 o
   3   1   7     192215.72     195633.64      5311.40 o
   5   1   7      17597.35      17410.36       420.79 o
   7   1   7       7410.65       7926.75       235.61 o
   9   1   7      25975.19      25056.13       684.32 o
  11   1   7      48347.01      46331.80      1561.72 o
  13   1   7       2157.23       2095.16       289.93 o
 -14   2   7      22448.20      22662.49       667.28 o
 -12   2   7       8568.39       8891.96       364.26 o
 -10   2   7       2586.15       2471.14       208.97 o
  -8   2   7     182473.19     182177.36      3980.81 o
  -6   2   7      37350.66      38173.16       942.05 o
  -4   2   7      72724.77      73402.59      1407.69 o
  -2   2   7      63292.15      63281.85      1529.11 o
   0   2   7     333666.56     343565.78      6904.97 o
   2   2   7        492.50        848.53        94.98 o
   4   2   7       6865.82       6533.75       220.73 o
   6   2   7     100096.93      99905.36      2053.20 o
   8   2   7     150365.27     148448.56      3039.46 o
  10   2   7       3478.53       3536.91       219.74 o
  12   2   7       2419.89       2473.05       283.96 o
  14   2   7      41224.02      43310.92      1798.35 o
 -13   3   7       3559.43       3436.09       256.08 o
 -11   3   7      38568.57      39128.78       997.31 o
  -9   3   7      17316.90      17413.17       602.30 o
  -7   3   7      78386.73      77747.05      2515.05 o
  -5   3   7      92843.47      94855.23      1991.90 o
  -3   3   7      62036.66      62271.33      1195.90 o
  -1   3   7     214292.58     216981.64      3957.41 o
   1   3   7      33272.71      34982.98       753.46 o
   3   3   7     136910.94     140762.48      2842.71 o
   5   3   7       9879.41      10450.19       304.84 o
   7   3   7      70013.34      68892.38      1453.53 o
   9   3   7        423.55        428.45       127.78 o
  11   3   7      43347.22      40514.55      1388.87 o
  13   3   7       2125.75       2435.30       302.29 o
 -12   4   7      48678.92      48369.78      1187.16 o
 -10   4   7      29752.70      30283.90       794.34 o
  -8   4   7        369.67        836.99       407.94 o
  -6   4   7        690.99       1047.26       140.21 o
  -4   4   7     182866.33     174671.12      4902.93 o
  -2   4   7      24162.14      25013.44       518.67 o
   0   4   7       2412.42       2697.29       101.54 o
   2   4   7      90049.11      94625.44      1931.75 o
   4   4   7      93262.37      90494.12      1863.39 o
   6   4   7       3484.75       3709.74       147.91 o
   8   4   7       1527.70       1589.34       121.47 o
  10   4   7      40924.32      40295.98      1046.88 o
  12   4   7      26531.39      27584.16      1043.17 o
 -13   5   7       9988.09      10286.98       392.39 o
 -11   5   7      15257.69      15786.09       495.26 o
  -9   5   7       8559.79       8789.15       331.56 o
  -7   5   7       7931.35       7838.84       293.30 o
  -5   5   7      65123.26      65870.16      1283.83 o
  -3   5   7      36399.19      36075.93       732.43 o
  -1   5   7       9387.60       9383.75       227.93 o
   1   5   7      66502.78      68830.58      1285.50 o
   3   5   7      55128.75      55856.12      1058.50 o
   5   5   7      21995.33      22191.62       517.94 o
   7   5   7       5609.53       6273.23       374.16 o
   9   5   7      12319.13      12635.33       360.87 o
  11   5   7      13794.00      12835.60       611.09 o
  13   5   7       1465.40       1877.33       289.93 o
 -12   6   7      16888.19      16628.40       510.18 o
 -10   6   7       3532.50       3255.63       217.98 o
  -8   6   7      28812.12      28991.00       743.96 o
  -6   6   7      29826.93      28847.35       732.48 o
  -4   6   7      74268.81      70841.96      2407.53 o
  -2   6   7         59.99        248.61        71.58 o
   0   6   7      57898.94      57573.58      1093.70 o
   2   6   7       5588.73       6417.36       236.99 o
   4   6   7      39952.64      39906.90       785.61 o
   6   6   7       2932.13       3087.99       155.65 o
   8   6   7      17033.06      16792.88       505.59 o
  10   6   7      10163.63      10692.00       469.00 o
  12   6   7       8115.21       8553.65       481.01 o
 -13   7   7        146.93        203.79       137.33 o
 -11   7   7      10644.87      10634.15       604.82 o
  -9   7   7      51355.37      49814.11      1182.82 o
  -7   7   7     177702.86     172184.78      4701.68 o
  -5   7   7        297.49        418.42        84.94 o
  -3   7   7       7504.29       7723.65       227.64 o
  -1   7   7     260187.14     247852.97      4513.90 o
   1   7   7     134139.59     131330.64      2421.04 o
   3   7   7      27979.90      29067.06       587.82 o
   5   7   7       2040.55       2159.81       131.03 o
   7   7   7     109499.20     107868.35      2250.66 o
   9   7   7      15447.55      15278.58       425.77 o
  11   7   7       8531.13       8101.30       611.09 o
  13   7   7       6730.12       7874.33       663.47 o
 -12   8   7      60747.50      57980.84      2177.36 o
 -10   8   7      33053.44      32399.94       818.33 o
  -8   8   7      20210.10      18988.29       525.29 o
  -6   8   7       8433.65       8222.37       266.25 o
  -4   8   7     226112.42     208229.98      3967.04 o
  -2   8   7       8351.09       8631.36       286.30 o
   0   8   7      44568.93      44857.93       985.75 o
   2   8   7     101439.98     103071.80      2139.17 o
   4   8   7     171179.66     165856.16      3878.76 o
   6   8   7        494.84        809.25       173.13 o
   8   8   7       7197.10       7628.74       303.49 o
  10   8   7      54358.18      56304.26      1425.56 o
  12   8   7      28644.15      29908.47      1553.91 o
 -11   9   7       8158.09       8106.29       360.37 o
  -9   9   7       2996.03       3289.18       214.21 o
  -7   9   7       7280.71       6900.98       271.51 o
  -5   9   7      11748.60      11594.71       312.24 o
  -3   9   7      15740.84      14981.64       405.47 o
  -1   9   7       9200.44       9366.39       339.37 o
   1   9   7       8493.35       9616.98       312.86 o
   3   9   7      17988.46      18990.27       477.57 o
   5   9   7       4907.00       4989.64       239.38 o
   7   9   7      19888.43      20724.17       611.61 o
   9   9   7          0.78        241.25       117.59 o
  11   9   7       7818.30       8209.45       438.15 o
 -12  10   7       7829.81       7681.25       361.77 o
 -10  10   7      15037.55      14492.25       517.39 o
  -8  10   7       5547.66       5660.28       278.02 o
  -6  10   7      18342.12      17571.20       463.38 o
  -4  10   7      30480.89      27899.78       670.90 o
  -2  10   7      14614.20      13761.84       381.55 o
   0  10   7       4674.47       5116.10       221.78 o
   2  10   7      13314.29      13247.07       451.72 o
   4  10   7      31148.12      31535.15       852.53 o
   6  10   7      14096.19      14620.79       475.33 o
   8  10   7       4896.87       5352.65       278.58 o
  10  10   7      10636.13      10656.70       410.85 o
 -11  11   7       2360.58       2071.44       288.09 o
  -9  11   7      24689.97      21924.53       851.60 o
  -7  11   7      66504.91      60951.96      2006.18 o
  -5  11   7        629.93        493.25       119.36 o
  -3  11   7       1254.76       1254.85       236.24 o
  -1  11   7      85677.44      84363.45      2503.54 o
   1  11   7      43573.64      44586.96      1126.36 o
   3  11   7        326.86        573.40        95.69 o
   5  11   7       4864.58       5253.56       263.90 o
   7  11   7      68503.33      69476.54      1733.49 o
   9  11   7       6825.27       7358.45       336.72 o
  11  11   7       3838.22       3777.86       338.00 o
 -10  12   7       1141.57       1267.94       228.15 o
  -8  12   7      51770.59      45989.18      1567.93 o
  -6  12   7         53.51        238.39       121.75 o
  -4  12   7     103031.84      94152.57      2291.37 o
  -2  12   7       7160.47       7312.70       322.44 o
   0  12   7      67715.77      65551.53      1649.59 o
   2  12   7      19360.25      18669.21       586.40 o
   4  12   7      23678.58      24269.77       924.87 o
   6  12   7      22983.32      24337.52      1048.36 o
   8  12   7      22157.77      24072.07       722.33 o
  10  12   7      16490.42      17072.60       713.19 o
  -9  13   7         65.09        281.76       183.33 o
  -7  13   7        937.55       1166.97       221.20 o
  -5  13   7      75813.82      69624.52      1739.80 o
  -3  13   7      65436.66      63196.72      1599.14 o
  -1  13   7       6931.75       7053.49       330.13 o
   1  13   7         13.93         69.97       110.17 o
   3  13   7     121943.95     117574.47      3435.45 o
   5  13   7      18706.15      18820.10      1341.24 o
   7  13   7       8864.62       9076.41       597.34 o
   9  13   7       4535.85       4794.19       385.29 o
  -8  14   7      24858.92      22363.00       870.32 o
  -6  14   7      10383.88      10264.51       390.35 o
  -4  14   7        114.94        464.82       144.52 o
  -2  14   7      14996.35      14444.28       495.26 o
   0  14   7      37383.05      37392.59      1113.88 o
   2  14   7       2757.12       3388.06       325.37 o
   4  14   7        437.67        481.32       190.91 o
   6  14   7      19131.09      20357.31      1250.88 o
   8  14   7      12960.39      13992.60       642.58 o
  -7  15   7       1598.57       1891.23       488.87 o
  -5  15   7       2097.54       2241.33       207.83 o
  -3  15   7       1864.88       1932.31       198.11 o
  -1  15   7       1000.35       1077.17       168.29 o
   1  15   7         92.52        300.89       140.07 o
   3  15   7       3402.81       3825.61       353.29 o
   5  15   7       1061.60       1460.89       264.51 o
   7  15   7       2302.99       2745.82       505.09 o
  -6  16   7       8475.45       7996.86       392.33 o
  -4  16   7       6415.35       6213.03       478.82 o
  -2  16   7      16170.68      16393.73       549.57 o
   0  16   7      57078.48      56464.46      1955.59 o
   2  16   7        746.29        759.81       218.50 o
   4  16   7       3910.35       3710.20       359.96 o
   6  16   7      25344.22      28640.29      1289.59 o
  -5  17   7      31118.18      28842.21       836.31 o
  -3  17   7      46284.19      44735.51      1716.18 o
  -1  17   7       6183.23       6170.11       326.62 o
   1  17   7        139.07        373.66       200.91 o
   3  17   7      62065.12      65745.66      3920.08 o
   5  17   7      12465.32      13716.20       911.16 o
  -2  18   7         43.86        119.02       140.15 o
   0  18   7      31679.86      35286.92      2152.10 o
   2  18   7       3537.76       4021.95       383.06 o
 -14   0   8       6251.76       6169.93      1283.29 o
 -12   0   8      70366.90      72711.92      2425.75 o
 -10   0   8      96456.28      98173.91      3160.47 o
  -8   0   8      26844.52      26695.88      1024.48 o
  -6   0   8       1638.82       2354.97       264.11 o
  -4   0   8     258160.75     248920.06     11293.05 o
  -2   0   8     135319.23     143742.70      5535.78 o
   0   0   8      85117.42      91265.55      2398.80 o
   2   0   8      26728.70      26441.98       943.89 o
   4   0   8     865054.50     828590.62     26567.57 o
   6   0   8       5154.24       4989.69       290.55 o
   8   0   8      25861.61      26351.94       994.20 o
  10   0   8      49376.36      47957.35      1714.09 o
  12   0   8      54428.39      54020.32      2549.12 o
 -13   1   8       3903.86       3738.67       287.29 o
 -11   1   8      25152.66      24744.04       698.14 o
  -9   1   8      27146.21      27109.83       735.38 o
  -7   1   8     148935.59     150246.16      3308.58 o
  -5   1   8        972.47       1189.62       134.83 o
  -3   1   8      37222.98      36584.75       949.14 o
  -1   1   8     120718.51     126112.04      2578.32 o
   1   1   8     134036.59     138811.67      2818.31 o
   3   1   8      47183.59      49574.55      1191.92 o
   5   1   8       5241.65       5703.72       236.89 o
   7   1   8      88255.12      86276.81      2046.34 o
   9   1   8      14073.75      13791.62       428.56 o
  11   1   8       8498.39       8116.15       323.16 o
  13   1   8        579.90        689.66       209.88 o
 -12   2   8        113.69         46.06       132.52 o
 -10   2   8         99.68        335.80       132.17 o
  -8   2   8      17061.48      17684.89       564.50 o
  -6   2   8      34012.97      35836.41       893.88 o
  -4   2   8        266.07        573.70        75.45 o
  -2   2   8       3323.12       3953.14       135.30 o
   0   2   8      71780.88      75335.95      1410.40 o
   2   2   8      11437.93      11251.38       278.55 o
   4   2   8       1502.19       1710.61        93.26 o
   6   2   8      10046.13      10387.44       329.66 o
   8   2   8      27468.79      26440.89       707.40 o
  10   2   8        751.99        770.99       133.42 o
  12   2   8          3.48        253.49       166.33 o
 -13   3   8      11090.78      11338.55       420.61 o
 -11   3   8       2955.12       2772.17       214.94 o
  -9   3   8      42581.68      42291.36      1045.27 o
  -7   3   8      58090.36      58923.89      1383.41 o
  -5   3   8      38257.49      39122.56       863.85 o
  -3   3   8      19939.93      20035.30       440.55 o
  -1   3   8      49333.55      51887.93       995.45 o
   1   3   8      92423.44      95622.68      1962.24 o
   3   3   8       8602.29       8976.89       340.72 o
   5   3   8       6539.41       6791.70       201.15 o
   7   3   8      66588.01      65959.07      1389.27 o
   9   3   8      19110.68      18988.45       551.68 o
  11   3   8       1577.86       1604.20       169.32 o
  13   3   8       5811.91       5955.41       488.87 o
 -12   4   8      34143.71      34341.13       887.91 o
 -10   4   8      44447.16      44076.72      1086.79 o
  -8   4   8      23220.78      23767.96       652.35 o
  -6   4   8        167.50        267.95       105.52 o
  -4   4   8     158517.81     148174.52      3552.33 o
  -2   4   8      32568.75      33275.84       672.20 o
   0   4   8      49903.12      51182.48       976.45 o
   2   4   8       5529.48       5948.03       256.08 o
   4   4   8     147014.88     144138.89      2928.28 o
   6   4   8       1474.21       1823.23       140.68 o
   8   4   8      26358.12      26374.72       616.51 o
  10   4   8      13693.71      13384.12       443.25 o
  12   4   8      35406.76      35915.96      1277.75 o
 -13   5   8       1244.93       1388.07       180.06 o
 -11   5   8      69572.98      68577.97      1599.62 o
  -9   5   8       2977.66       3377.32       229.07 o
  -7   5   8      26775.52      26617.61       700.14 o
  -5   5   8      63344.87      64816.12      1898.25 o
  -3   5   8     223604.23     210749.83      3874.99 o
  -1   5   8       5439.81       5870.22       169.09 o
   1   5   8     117422.66     121417.95      2239.78 o
   3   5   8     108902.41     108034.90      2211.71 o
   5   5   8      92870.15      89624.88      1857.66 o
   7   5   8      34579.45      34741.51       779.23 o
   9   5   8       5613.43       5634.80       276.04 o
  11   5   8      61990.22      59951.57      1506.27 o
  13   5   8       9783.48      10370.00       602.36 o
 -12   6   8        253.96        415.48       134.27 o
 -10   6   8         18.37        114.29       112.98 o
  -8   6   8     108601.98     107938.25      2402.86 o
  -6   6   8      30269.13      29629.29       752.18 o
  -4   6   8       1174.69       1626.06       121.78 o
  -2   6   8      31434.07      31969.69       652.65 o
   0   6   8     200396.77     193529.20      3529.86 o
   2   6   8      61378.40      63535.08      1306.46 o
   4   6   8       3915.22       4363.96       159.81 o
   6   6   8      44696.29      43400.16       953.08 o
   8   6   8      85850.19      84678.62      1784.96 o
  10   6   8       5039.80       5558.20       275.35 o
  12   6   8        145.30         97.65       166.33 o
 -11   7   8      10386.13      10514.15       464.68 o
  -9   7   8       2658.97       2649.64       195.69 o
  -7   7   8         97.79        689.98       124.77 o
  -5   7   8       1109.61       1639.90       126.04 o
  -3   7   8      39739.43      38996.46       796.61 o
  -1   7   8      12583.42      13241.53       309.94 o
   1   7   8        672.02       1328.64       151.21 o
   3   7   8       8631.95       8760.02       249.79 o
   5   7   8      15127.62      14919.78       383.55 o
   7   7   8        479.74        701.95       100.03 o
   9   7   8       1846.81       1947.11       157.76 o
  11   7   8       8061.36       8876.17       526.36 o
 -12   8   8        363.72        260.41       128.18 o
 -10   8   8        136.64        274.18       117.61 o
  -8   8   8      30360.35      30046.16       761.35 o
  -6   8   8       9720.22       9036.93       347.77 o
  -4   8   8       2175.97       2696.11       182.19 o
  -2   8   8        721.39        886.97        83.21 o
   0   8   8      67940.88      66165.36      1417.43 o
   2   8   8      26200.06      27663.81       640.57 o
   4   8   8       3154.62       3728.33       195.65 o
   6   8   8      10634.21      10523.72       359.64 o
   8   8   8      29224.90      28876.75       793.96 o
  10   8   8        608.25        738.39       244.00 o
  12   8   8        343.40        872.99       279.36 o
 -11   9   8     100680.78      98405.64      2204.14 o
  -9   9   8       7339.69       6971.36       282.57 o
  -7   9   8      14532.12      13358.86       408.91 o
  -5   9   8      63797.79      59712.43      1183.95 o
  -3   9   8     201171.64     187998.92      3864.49 o
  -1   9   8          7.80        151.32        76.05 o
   1   9   8       8070.00       8135.37       253.25 o
   3   9   8     130164.29     129863.07      3064.73 o
   5   9   8      89623.96      87770.66      2122.14 o
   7   9   8       6540.32       7248.52       307.45 o
   9   9   8        832.37        894.13       159.83 o
  11   9   8      51308.48      53022.24      1959.09 o
 -10  10   8       5324.25       5002.38       343.59 o
  -8  10   8      65418.96      61006.75      1622.69 o
  -6  10   8      34409.23      32127.13       913.24 o
  -4  10   8      33999.55      31594.83       750.44 o
  -2  10   8          2.79        217.46       112.54 o
   0  10   8     160872.61     154356.72      3178.92 o
   2  10   8       6974.60       7171.38       243.14 o
   4  10   8      84165.14      83927.73      2045.12 o
   6  10   8      12997.78      13297.99       438.50 o
   8  10   8      67378.76      70672.70      1762.81 o
  10  10   8        954.12       1005.08       181.45 o
 -11  11   8       6158.73       6383.61       811.88 o
  -9  11   8      12528.36      11821.59       555.56 o
  -7  11   8      55709.60      49324.14      1660.49 o
  -5  11   8         34.12        405.48       156.25 o
  -3  11   8      13453.26      12850.93       401.51 o
  -1  11   8      47490.83      46396.83      1481.69 o
   1  11   8      50636.78      50539.75      1283.21 o
   3  11   8      11036.53      11636.93       844.23 o
   5  11   8        925.62        869.41       132.44 o
   7  11   8      33935.24      35193.53       961.85 o
   9  11   8       8762.89       9522.09       391.52 o
  11  11   8       3738.15       3708.85       326.99 o
 -10  12   8      19317.69      18030.41       746.85 o
  -8  12   8       8891.34       8599.34       456.80 o
  -6  12   8       5692.02       6088.90       864.26 o
  -4  12   8      23921.05      23128.37       682.29 o
  -2  12   8      36937.49      35881.71       978.62 o
   0  12   8       7245.17       7133.52       347.77 o
   2  12   8      15432.23      14249.87       611.87 o
   4  12   8      29908.38      31811.14      1199.56 o
   6  12   8       5767.30       6001.05       294.80 o
   8  12   8       3233.43       3481.79       299.89 o
  10  12   8      15835.23      17233.98       577.54 o
  -9  13   8         73.02         26.19       154.88 o
  -7  13   8       1680.72       2431.42       366.65 o
  -5  13   8       6061.86       6233.31       330.13 o
  -3  13   8      22799.39      21868.96       665.80 o
  -1  13   8         13.71        211.91       123.69 o
   1  13   8       4252.55       4554.37       258.94 o
   3  13   8      29854.20      29858.86      1059.25 o
   5  13   8      30968.44      29428.52      1224.09 o
   7  13   8       3286.61       3633.03       333.63 o
   9  13   8         65.49          0.00       135.82 o
  -8  14   8      13787.65      13571.18       611.03 o
  -6  14   8        740.47        640.94       191.06 o
  -4  14   8      57014.61      54501.09      1405.85 o
  -2  14   8      16220.46      16266.65       540.93 o
   0  14   8      20662.11      20143.55       628.86 o
   2  14   8       3781.89       3866.77       355.87 o
   4  14   8      73469.43      74420.53      2940.03 o
   6  14   8         93.67          0.00       174.17 o
   8  14   8      11175.13      11201.15       639.75 o
  -7  15   8      69139.40      63407.91      2104.94 o
  -5  15   8        651.90        761.71       157.97 o
  -3  15   8       4622.34       4714.29       291.15 o
  -1  15   8      49755.58      49980.53      1965.67 o
   1  15   8      74360.41      75943.17      2430.60 o
   3  15   8       2007.57       1713.97       256.21 o
   5  15   8        242.07        356.63       184.08 o
   7  15   8      47543.57      50961.31      1664.56 o
  -6  16   8        231.71         60.21       261.90 o
  -4  16   8      29393.73      28635.53       912.27 o
  -2  16   8       4041.69       4433.78       284.01 o
   0  16   8       8310.33       8721.45       496.42 o
   2  16   8       1487.66       1702.88       359.96 o
   4  16   8      27191.09      28041.74      1086.78 o
   6  16   8        500.77        915.89       251.58 o
  -5  17   8        127.57        283.35       145.70 o
  -3  17   8       6320.70       6838.36       346.02 o
  -1  17   8       3052.16       3156.32       358.98 o
   1  17   8       2446.40       2497.40       303.09 o
   3  17   8       1824.95       2085.50       306.81 o
   5  17   8       2217.85       2506.66       318.74 o
  -2  18   8      13728.62      14888.34       703.11 o
   0  18   8       1140.25       1556.37       270.62 o
   2  18   8       4120.69       4793.56       412.76 o
 -13   1   9        578.93        666.13       160.86 o
 -11   1   9      52579.22      51871.24      1265.74 o
  -9   1   9      53902.81      54113.54      1305.09 o
  -7   1   9       2079.09       2194.81       190.86 o
  -5   1   9       4213.35       4766.28       297.31 o
  -3   1   9     139830.47     140642.86      2950.20 o
  -1   1   9      61839.99      66948.07      1265.63 o
   1   1   9       2526.25       3311.66       157.18 o
   3   1   9      29306.28      28354.91       719.20 o
   5   1   9     100219.78      99692.09      2342.96 o
   7   1   9       1167.75       1404.70       129.15 o
   9   1   9         17.58        115.00        98.17 o
  11   1   9      42808.47      40707.10      1049.91 o
  13   1   9      17938.43      17639.14       740.44 o
 -12   2   9         39.27         46.00       132.98 o
 -10   2   9      10226.70      10082.20       379.37 o
  -8   2   9      75501.15      77458.83      1785.17 o
  -6   2   9     187370.31     194184.77      4227.34 o
  -4   2   9      18658.38      18246.53       415.69 o
  -2   2   9       1684.06       2054.15       109.32 o
   0   2   9     386339.78     386334.09      7017.99 o
   2   2   9     104449.84     104526.51      2142.86 o
   4   2   9      20191.79      20035.43       479.31 o
   6   2   9       8031.84       7613.11       264.42 o
   8   2   9     112493.26     108035.83      2547.06 o
  10   2   9       8946.77       8903.77       335.02 o
  12   2   9       9350.74       9122.58       532.52 o
 -13   3   9       6441.08       6802.62       427.82 o
 -11   3   9      39159.32      39296.73       999.31 o
  -9   3   9       6149.93       7028.32       425.90 o
  -7   3   9      92052.57      91768.70      2079.74 o
  -5   3   9       2374.44       2756.11       513.37 o
  -3   3   9     162950.28     158660.94      2942.51 o
  -1   3   9       3726.85       4389.26       211.57 o
   1   3   9     122989.45     123274.09      2524.28 o
   3   3   9      16208.73      16718.38       396.83 o
   5   3   9      86496.03      85005.73      1759.39 o
   7   3   9      25935.55      25742.75       686.60 o
   9   3   9      35891.50      34189.36       898.71 o
  11   3   9      19252.61      17531.70       541.20 o
  13   3   9       8660.66       9072.49       493.83 o
 -12   4   9      12825.72      13079.69       446.84 o
 -10   4   9      62818.25      63573.91      1499.26 o
  -8   4   9       1220.73       1177.92       157.13 o
  -6   4   9         23.08        202.32       110.35 o
  -4   4   9     107546.93     103142.73      1955.05 o
  -2   4   9     147061.08     146811.47      2712.27 o
   0   4   9        216.17        528.98        56.28 o
   2   4   9       6675.19       7022.20       204.73 o
   4   4   9      97929.88      96892.54      1992.55 o
   6   4   9      42107.43      40265.26       881.52 o
   8   4   9       3351.82       3728.03       207.45 o
  10   4   9       9300.78       8720.56       333.52 o
  12   4   9      32090.11      32379.54      1166.64 o
 -13   5   9      10231.38      10622.96       438.13 o
 -11   5   9       6658.98       7113.76       306.25 o
  -9   5   9      15769.78      15221.03       473.43 o
  -7   5   9      26447.94      26471.06       699.75 o
  -5   5   9       4851.74       5178.39       231.82 o
  -3   5   9      35412.40      35636.29       729.82 o
  -1   5   9      27282.01      28371.03       585.31 o
   1   5   9      12936.39      12887.92       289.01 o
   3   5   9      25340.47      25657.96       582.50 o
   5   5   9      25817.71      25501.73       586.41 o
   7   5   9      24973.04      24094.88       569.39 o
   9   5   9       6083.56       6283.29       271.44 o
  11   5   9       6541.95       6344.21       294.95 o
  13   5   9       7181.98       7411.17       602.36 o
 -12   6   9       5282.27       5320.41       289.27 o
 -10   6   9      29293.59      29440.38       770.31 o
  -8   6   9      18341.66      18793.26       534.15 o
  -6   6   9      41712.01      39919.02      1426.37 o
  -4   6   9      31745.00      30960.74       658.53 o
  -2   6   9      29340.28      28592.79       598.39 o
   0   6   9      45032.37      45246.93       879.45 o
   2   6   9        349.44        676.81        96.44 o
   4   6   9      31386.60      31061.38       699.40 o
   6   6   9       2876.61       3012.91       149.93 o
   8   6   9      26152.57      25025.88       599.43 o
  10   6   9        148.47        233.39       117.57 o
  12   6   9      12449.02      12670.27       592.22 o
 -11   7   9      19121.99      18868.47       837.61 o
  -9   7   9       3059.80       3484.46       222.48 o
  -7   7   9     224024.72     216223.55      4674.72 o
  -5   7   9      12619.07      11777.96       468.29 o
  -3   7   9      36842.77      35368.18       815.03 o
  -1   7   9      55480.99      54882.96      1065.95 o
   1   7   9     173715.11     163843.38      3007.08 o
   3   7   9        146.14        361.47        67.68 o
   5   7   9      18793.37      18843.95       463.59 o
   7   7   9      74905.07      73692.62      1571.35 o
   9   7   9      67481.66      67091.30      1972.35 o
  11   7   9       2932.11       3023.57       273.20 o
 -12   8   9      18574.85      18090.92       789.56 o
 -10   8   9      65354.46      64730.50      1497.07 o
  -8   8   9         53.78        125.12       112.98 o
  -6   8   9       6076.93       5952.72       325.09 o
  -4   8   9     122109.98     117596.53      2227.63 o
  -2   8   9     117683.84     111246.91      2088.71 o
   0   8   9      15325.88      15153.12       443.29 o
   2   8   9        540.78        657.77       103.37 o
   4   8   9     166657.23     160965.70      3752.65 o
   6   8   9      34235.36      33431.95       884.43 o
   8   8   9      11132.33      11496.75       397.32 o
  10   8   9       4108.82       4484.19       311.42 o
  12   8   9      42759.75      43561.96      2112.62 o
 -11   9   9      11592.36      11850.46       427.06 o
  -9   9   9       1559.85       1471.02       156.77 o
  -7   9   9      19586.91      18786.65       525.18 o
  -5   9   9        202.29        322.56        95.07 o
  -3   9   9      16521.76      16506.40       445.50 o
  -1   9   9       1231.55       1592.74       134.83 o
   1   9   9      17119.18      16829.53       435.67 o
   3   9   9       6863.40       7996.05       629.88 o
   5   9   9       8293.30       8831.40       324.04 o
   7   9   9       5845.33       6140.74       274.84 o
   9   9   9       2184.28       2747.76       209.21 o
  11   9   9       4654.06       5096.07       368.81 o
 -10  10   9      14437.38      13360.06       486.93 o
  -8  10   9       6499.92       6597.87       312.17 o
  -6  10   9       6458.86       6209.79       356.65 o
  -4  10   9      40687.66      38913.43       899.76 o
  -2  10   9      37803.66      36837.58       851.53 o
   0  10   9       6970.73       7143.91       251.29 o
   2  10   9      10286.38      10730.45       374.67 o
   4  10   9      30323.81      30402.30       830.26 o
   6  10   9       9173.08       8971.30       342.57 o
   8  10   9       1837.39       2093.21       186.75 o
  10  10   9       4461.34       4582.67       283.05 o
  -9  11   9       1868.49       1775.15       245.99 o
  -7  11   9      69611.28      64097.97      2098.80 o
  -5  11   9      18202.91      17112.38       560.64 o
  -3  11   9      17595.61      16678.72       457.55 o
  -1  11   9      21110.23      20994.57       536.85 o
   1  11   9     110443.77     109513.49      2630.60 o
   3  11   9       1559.75       2058.61       191.53 o
   5  11   9        149.83        190.93       105.47 o
   7  11   9      30890.46      31421.80       934.95 o
   9  11   9      32543.15      33234.04       925.19 o
 -10  12   9      25414.06      23386.33       906.85 o
  -8  12   9       5716.57       5757.76       358.03 o
  -6  12   9      43247.55      40007.11      1382.57 o
  -4  12   9      21051.63      19919.36       836.67 o
  -2  12   9      33545.94      32078.31      1013.08 o
   0  12   9      47946.29      46182.74      1213.65 o
   2  12   9      17394.56      17623.65       556.78 o
   4  12   9      29440.90      30662.22      1050.88 o
   6  12   9       2995.76       3550.91       233.69 o
   8  12   9      32664.11      34378.35      1053.34 o
  10  12   9         95.50        161.23       134.81 o
  -9  13   9      20958.29      20001.60       808.58 o
  -7  13   9       8954.15       8707.28       462.85 o
  -5  13   9       8267.30       7972.00       339.74 o
  -3  13   9      92477.02      90174.79      2219.90 o
  -1  13   9       5804.31       6104.24       483.86 o
   1  13   9      12107.91      11729.13       632.86 o
   3  13   9      25203.52      24954.82       927.86 o
   5  13   9      85859.77      87067.22      4431.15 o
   7  13   9        861.47       1098.81       223.55 o
   9  13   9       1056.88       1166.78       193.18 o
  -8  14   9      17627.12      16428.65       703.71 o
  -6  14   9      17323.97      14649.93       647.37 o
  -4  14   9        664.37        849.50       159.91 o
  -2  14   9       1211.59       1552.40       244.45 o
   0  14   9      31804.58      31603.88      1304.98 o
   2  14   9      21453.43      21373.15      1054.10 o
   4  14   9        127.98        260.19       184.77 o
   6  14   9       3310.33       3451.66       329.92 o
   8  14   9      20764.82      22246.45      1020.65 o
  -7  15   9        908.64       1355.89       234.57 o
  -5  15   9        120.96        107.60       127.49 o
  -3  15   9       4145.66       4052.25       273.36 o
  -1  15   9       1589.69       1846.69       201.08 o
   1  15   9       2735.86       3229.85       362.19 o
   3  15   9       1665.70       1932.31       278.54 o
   5  15   9       1233.63       1195.95       246.92 o
   7  15   9         20.69        223.95       202.20 o
  -6  16   9      35891.75      32868.80      1203.68 o
  -4  16   9        499.85        494.20       161.74 o
  -2  16   9        112.94        300.48       140.76 o
   0  16   9      39736.30      39833.40      1961.15 o
   2  16   9      19441.76      18919.25       785.62 o
   4  16   9       1906.11       1853.55       295.64 o
   6  16   9       1282.04       1525.62       270.01 o
  -3  17   9      61140.04      59621.31      1559.94 o
  -1  17   9       1816.55       1968.45       279.48 o
   1  17   9       6566.42       6689.94       593.63 o
   3  17   9      18398.87      19501.76      1763.43 o
 -12   0  10       7285.02       8128.13       511.35 o
 -10   0  10     129450.40     135240.56      4271.62 o
  -8   0  10      14258.85      15147.11       691.04 o
  -6   0  10      16357.22      16601.64      1038.85 o
  -4   0  10     125653.27     129228.26      3788.06 o
  -2   0  10     237916.03     241555.42      6266.14 o
   0   0  10        150.85        258.78        69.11 o
   2   0  10      16245.90      16771.21       653.94 o
   4   0  10     147822.27     147473.95      4831.94 o
   6   0  10     157794.03     151964.06      5008.16 o
   8   0  10       7960.82       8259.14       523.79 o
  10   0  10        148.75        273.98       148.06 o
  12   0  10      53612.03      55853.59      2618.96 o
 -13   1  10      27686.61      28020.79       776.22 o
 -11   1  10       6158.56       6578.90       317.87 o
  -9   1  10       7246.82       8007.79       335.14 o
  -7   1  10      89341.57      94740.89      2149.40 o
  -5   1  10      41843.11      41120.59      1003.42 o
  -3   1  10      23760.75      24030.22       572.60 o
  -1   1  10       4549.99       5455.73       204.25 o
   1   1  10     151085.97     150071.52      3058.60 o
   3   1  10       8563.83       8213.11       266.88 o
   5   1  10      28177.89      27997.62       729.66 o
   7   1  10       5667.18       5483.81       231.47 o
   9   1  10      58576.82      56587.42      1391.70 o
  11   1  10        243.24        444.28       122.89 o
  13   1  10       4926.01       5076.65       388.75 o
 -12   2  10       1955.43       2151.55       216.28 o
 -10   2  10          8.17        127.94       137.33 o
  -8   2  10      11756.83      12355.59       592.22 o
  -6   2  10      32167.18      32910.42       845.27 o
  -4   2  10      13521.91      12985.42       324.39 o
  -2   2  10         56.80        241.83        65.46 o
   0   2  10       5996.32       6524.15       176.93 o
   2   2  10      38286.03      38566.96       835.76 o
   4   2  10        576.74        944.51       101.43 o
   6   2  10         31.89        300.71        87.28 o
   8   2  10      17850.40      17535.49       512.64 o
  10   2  10       6320.64       6514.40       278.67 o
  12   2  10        402.87        384.11       235.71 o
 -13   3  10      21841.92      22228.56       649.04 o
 -11   3  10       3828.53       3505.54       241.25 o
  -9   3  10       1476.72       1676.65       189.13 o
  -7   3  10      60249.10      61957.34      1728.33 o
  -5   3  10      48798.94      47466.46      1136.31 o
  -3   3  10       6900.93       6895.64       213.42 o
  -1   3  10      13629.39      14457.49       332.17 o
   1   3  10     117021.41     116409.92      2391.36 o
   3   3  10      57738.21      58600.09      1234.77 o
   5   3  10       4626.17       4662.18       166.91 o
   7   3  10      22690.69      22529.51       613.90 o
   9   3  10      41440.89      39779.27      1027.73 o
  11   3  10       5524.92       5345.37       276.41 o
  13   3  10        585.23        869.75       208.79 o
 -12   4  10        434.88        518.24       150.05 o
 -10   4  10      90443.22      93891.61      2136.57 o
  -8   4  10        162.53        339.70       163.58 o
  -6   4  10      40499.44      38861.94       965.73 o
  -4   4  10      76839.53      74210.67      1684.24 o
  -2   4  10     138628.75     136790.55      2540.26 o
   0   4  10      10452.79      11025.57       262.22 o
   2   4  10      21099.32      21415.05       570.32 o
   4   4  10      83758.23      84270.19      1752.36 o
   6   4  10      34435.99      33893.61       867.54 o
   8   4  10      19231.79      19053.88       548.32 o
  10   4  10         33.84        298.14       181.83 o
  12   4  10      31784.63      32446.06      1160.51 o
 -11   5  10      39083.43      38121.93      1083.25 o
  -9   5  10      42694.76      43843.26      1078.11 o
  -7   5  10      22330.31      22272.40       616.55 o
  -5   5  10       3466.10       3905.05       225.24 o
  -3   5  10     227081.70     221347.92      4063.31 o
  -1   5  10      30045.51      30185.88       618.71 o
   1   5  10     107697.80     107007.59      2208.58 o
   3   5  10       5928.36       5937.05       265.46 o
   5   5  10     214358.58     204877.67      4149.15 o
   7   5  10        102.27        394.94        95.75 o
   9   5  10      37595.95      36726.42       960.87 o
  11   5  10      14929.07      14778.49       489.33 o
 -12   6  10      17298.15      18241.62       546.67 o
 -10   6  10       6504.63       6737.39       295.56 o
  -8   6  10      40338.73      40837.92      1003.76 o
  -6   6  10     191272.52     174264.20      7580.75 o
  -4   6  10        205.75        365.69        85.22 o
  -2   6  10       6686.52       6776.11       231.41 o
   0   6  10     134062.55     130632.38      2420.57 o
   2   6  10     137560.28     133036.70      2972.75 o
   4   6  10       2010.18       2016.50       131.79 o
   6   6  10         48.26        375.70       142.26 o
   8   6  10      84517.94      83524.66      2014.81 o
  10   6  10      21463.35      20805.82       611.71 o
  12   6  10       1601.68       1396.78       296.81 o
 -11   7  10       5352.15       5242.57       460.00 o
  -9   7  10      14390.42      14876.49       455.96 o
  -7   7  10        425.29        671.83       133.14 o
  -5   7  10        400.39        976.33       294.64 o
  -3   7  10      15424.99      15611.82       377.94 o
  -1   7  10      13042.24      13303.19       317.65 o
   1   7  10         44.37        401.70        92.55 o
   3   7  10      12111.02      11936.30       321.12 o
   5   7  10      12359.11      12028.42       328.76 o
   7   7  10       1333.83       1378.44       137.73 o
   9   7  10         66.30        709.21       204.20 o
  11   7  10       5536.04       6089.78       362.94 o
 -12   8  10       3236.68       2928.29       216.28 o
 -10   8  10       1151.68       1014.28       152.59 o
  -8   8  10      14620.88      14429.56       444.35 o
  -6   8  10      30021.23      27895.79       721.37 o
  -4   8  10        742.22       1090.20       145.60 o
  -2   8  10         63.29        572.71        79.82 o
   0   8  10      17225.62      17045.08       436.12 o
   2   8  10      41710.95      41094.50      1053.60 o
   4   8  10       2301.85       2463.11       167.89 o
   6   8  10        560.20        847.91       120.96 o
   8   8  10      24005.19      24374.64       687.75 o
  10   8  10       6483.53       7259.63       391.25 o
 -11   9  10      49050.52      48813.70      1181.92 o
  -9   9  10      56084.10      54397.07      1278.86 o
  -7   9  10      12024.32      11934.88       386.14 o
  -5   9  10       3418.18       3198.53       220.33 o
  -3   9  10     132813.53     125965.75      2632.96 o
  -1   9  10      48091.62      46476.66      1037.55 o
   1   9  10       9046.79       9392.69       341.27 o
   3   9  10      20820.63      21708.25       621.71 o
   5   9  10     143461.25     140585.95      3323.70 o
   7   9  10       5174.65       5190.44       252.76 o
   9   9  10       4807.28       5304.00       365.38 o
  11   9  10      20030.33      21958.18       802.28 o
 -10  10  10      18311.67      17671.69       687.84 o
  -8  10  10       5961.57       5676.66       291.98 o
  -6  10  10      91721.68      83973.09      2180.52 o
  -4  10  10       1032.45       1020.45       129.83 o
  -2  10  10      31782.21      31012.53       737.92 o
   0  10  10      46684.10      45875.34      1423.85 o
   2  10  10      88016.38      87647.48      2132.38 o
   4  10  10      10994.12      12032.18       407.41 o
   6  10  10      16936.03      17521.64       551.90 o
   8  10  10      47895.03      49717.20      1281.94 o
  10  10  10      15397.61      16256.03       649.80 o
  -9  11  10       1690.79       1388.25       228.15 o
  -7  11  10      26602.99      26662.02       955.00 o
  -5  11  10      22295.95      20612.96       624.36 o
  -3  11  10      19191.28      18315.80       490.78 o
  -1  11  10       7009.74       6763.03       254.82 o
   1  11  10      66025.77      65898.22      1662.27 o
   3  11  10       1406.76       1551.99       158.07 o
   5  11  10       1635.67       1850.11       177.20 o
   7  11  10       3100.36       3770.12       240.86 o
   9  11  10      23012.18      23845.82       709.94 o
  -8  12  10      15908.01      15135.38       654.33 o
  -6  12  10       8562.30       8667.45       733.31 o
  -4  12  10      12582.20      11858.37       429.10 o
  -2  12  10      27451.89      26844.31       777.15 o
   0  12  10      24352.69      23965.57       701.46 o
   2  12  10       8762.64       9406.88       370.52 o
   4  12  10       7071.59       7715.19       330.72 o
   6  12  10      10010.91      10910.27       405.34 o
   8  12  10       5284.37       5672.02       297.56 o
  -9  13  10       8583.75       7727.87       532.52 o
  -7  13  10       1821.67       1863.19       419.03 o
  -5  13  10        120.26        324.75       131.47 o
  -3  13  10      26944.90      26691.24       819.03 o
  -1  13  10       4975.48       5971.82       424.02 o
   1  13  10       4321.29       4566.75       561.49 o
   3  13  10       2562.28       3197.03       310.80 o
   5  13  10      20281.30      20480.38       806.18 o
   7  13  10       1799.74       1789.12       195.84 o
   9  13  10       1636.96       1858.83       206.78 o
  -8  14  10       1561.32       1504.62       246.92 o
  -6  14  10      18587.97      17597.37       881.72 o
  -4  14  10      17623.71      16066.31       534.28 o
  -2  14  10      56105.64      55403.45      2119.40 o
   0  14  10       2271.10       2291.68       282.70 o
   2  14  10      10052.09       9365.08       512.76 o
   4  14  10      30834.74      31440.86      1118.51 o
   6  14  10      21528.20      21272.77       924.33 o
   8  14  10       6165.72       6126.43       428.13 o
  -7  15  10      53676.41      50167.59      2531.66 o
  -5  15  10      32569.65      31466.67       999.01 o
  -3  15  10       8087.67       8288.61       368.08 o
  -1  15  10       2498.18       2675.18       307.39 o
   1  15  10      91451.80      92453.73      2772.44 o
   3  15  10      12922.23      13544.76       659.38 o
   5  15  10      10893.88      11745.19       764.22 o
  -4  16  10       9942.36      10191.47       410.09 o
  -2  16  10      21394.03      22574.29       851.76 o
   0  16  10       1897.12       1967.50       265.74 o
   2  16  10       1150.87       1570.15       268.42 o
   4  16  10      17023.65      17143.44       755.33 o
  -3  17  10       3284.12       3633.01       452.35 o
  -1  17  10       4253.07       4653.59       454.88 o
   1  17  10        415.13        640.80       225.11 o
   3  17  10       6063.98       6584.90       486.86 o
 -13   1  11       3571.34       3906.94       326.45 o
 -11   1  11      23247.64      24269.07       691.65 o
  -9   1  11      81875.76      84417.86      1948.93 o
  -7   1  11        256.18        494.12       145.16 o
  -5   1  11        213.92        279.36       102.72 o
  -3   1  11     139067.58     141702.14      2642.46 o
  -1   1  11     133957.58     137495.70      2545.67 o
   1   1  11         52.68        365.23        69.70 o
   3   1  11       3788.55       3699.05       221.07 o
   5   1  11      92701.27      90066.30      2137.56 o
   7   1  11      12240.82      12045.33       380.61 o
   9   1  11       1348.30       1414.29       140.91 o
  11   1  11       6875.53       6556.44       290.70 o
  13   1  11      23481.96      24713.82       938.29 o
 -12   2  11      33803.67      34155.75       898.60 o
 -10   2  11      12625.94      12929.14       892.11 o
  -8   2  11       2295.82       3143.92       413.29 o
  -6   2  11     181130.70     185209.42      4050.47 o
  -4   2  11      44164.10      44664.95       903.17 o
  -2   2  11      73642.52      76460.26      1457.42 o
   0   2  11      43661.04      45836.99      1037.98 o
   2   2  11     212726.14     205170.88      4164.20 o
   4   2  11        729.43        710.36       126.00 o
   6   2  11       6454.92       5890.07       236.24 o
   8   2  11      55020.22      53715.06      1334.71 o
  10   2  11      59797.99      57748.38      1439.50 o
  12   2  11       1769.86       1767.92       172.41 o
 -13   3  11      27921.54      28906.11       791.53 o
 -11   3  11       6258.51       6759.33       325.62 o
  -9   3  11      37271.82      39249.75      1144.22 o
  -7   3  11      19951.32      20643.75       846.07 o
  -5   3  11      63529.28      60457.06      1413.48 o
  -3   3  11      76923.29      76206.61      1461.12 o
  -1   3  11      37760.83      38665.71       769.33 o
   1   3  11     125598.05     122923.68      2529.13 o
   3   3  11      12360.82      12431.33       324.75 o
   5   3  11      61503.96      56967.16      1385.01 o
   7   3  11       5143.87       5082.11       345.25 o
   9   3  11      37403.80      36027.61       940.30 o
  11   3  11          8.61          7.64       116.20 o
 -12   4  11       5772.23       5905.78       514.10 o
 -10   4  11      49421.30      51089.30      1241.71 o
  -8   4  11      29272.69      29384.10       781.00 o
  -6   4  11        889.58        891.21       143.73 o
  -4   4  11       4538.95       4475.80       185.98 o
  -2   4  11     114596.63     113394.12      2127.16 o
   0   4  11      14423.88      14926.04       336.74 o
   2   4  11       1979.41       2198.79       123.55 o
   4   4  11      65126.88      64284.51      1352.88 o
   6   4  11      42404.53      40661.86      1027.61 o
   8   4  11       1370.55       1913.55       154.59 o
  10   4  11        270.94        429.90       128.71 o
  12   4  11      21611.38      20803.14       631.30 o
 -11   5  11      13072.39      12840.01       438.09 o
  -9   5  11      17207.76      17588.23       530.19 o
  -7   5  11       8804.12       8265.79       322.64 o
  -5   5  11       7514.49       7719.68       297.30 o
  -3   5  11      44914.44      44843.71       898.93 o
  -1   5  11      30428.84      31482.52       646.07 o
   1   5  11      10919.88      10793.63       295.87 o
   3   5  11      27251.97      27203.36       619.98 o
   5   5  11      20377.04      20460.57       487.97 o
   7   5  11      15796.26      15409.55       462.99 o
   9   5  11       3888.28       4029.53       277.21 o
  11   5  11       4444.12       4586.56       273.47 o
 -12   6  11        352.75        399.76       144.88 o
 -10   6  11      15646.38      16840.51       531.56 o
  -8   6  11       6442.10       6827.96       290.69 o
  -6   6  11      37742.28      36186.31      1489.37 o
  -4   6  11      15786.89      14985.14       376.20 o
  -2   6  11      51867.21      50135.67       991.28 o
   0   6  11         46.18        575.55       150.09 o
   2   6  11      48912.79      46902.63      1021.25 o
   4   6  11      11994.51      11941.01       321.01 o
   6   6  11      18377.85      17965.29       518.89 o
   8   6  11       3108.57       3204.54       202.80 o
  10   6  11       8404.82       8502.79       337.55 o
  12   6  11       6976.42       7333.67       455.32 o
 -11   7  11         16.14        279.39       130.51 o
  -9   7  11       8657.50       8740.90       335.85 o
  -7   7  11      59693.62      57331.02      1352.63 o
  -5   7  11     148925.12     139798.69      3070.46 o
  -3   7  11       1317.36       1730.95       122.63 o
  -1   7  11       1930.09       2069.79       117.47 o
   1   7  11     186290.25     177986.48      3630.95 o
   3   7  11      58993.21      56404.69      1212.78 o
   5   7  11      18690.71      18184.89       458.67 o
   7   7  11       2913.31       2899.02       240.06 o
   9   7  11      60714.49      61224.22      1829.01 o
  11   7  11       4763.21       4877.34       334.77 o
 -10   8  11      78902.00      75322.70      1728.48 o
  -8   8  11      23527.72      23197.91       632.08 o
  -6   8  11      15871.24      15691.84       531.74 o
  -4   8  11       8035.83       7934.60       250.79 o
  -2   8  11     190086.38     180845.25      4237.89 o
   0   8  11       2347.42       2793.35       193.47 o
   2   8  11      19578.09      18942.23       555.02 o
   4   8  11      53870.03      53228.54      1330.24 o
   6   8  11      91955.72      89940.27      2170.83 o
   8   8  11        835.27        778.12       161.55 o
  10   8  11       2247.18       2827.24       337.16 o
 -11   9  11         67.80          8.24       119.85 o
  -9   9  11      12612.77      12395.00       498.98 o
  -7   9  11       2556.59       2526.58       245.72 o
  -5   9  11      11284.35      10220.62       389.43 o
  -3   9  11      12575.52      12332.51       367.88 o
  -1   9  11      12944.39      13247.39       377.26 o
   1   9  11       8665.55       8435.05       327.30 o
   3   9  11       5623.31       5510.66       258.35 o
   5   9  11      13954.30      14312.84       546.86 o
   7   9  11       1498.58       1680.38       158.48 o
   9   9  11       9487.78       9730.08       805.41 o
  11   9  11          2.04        200.75       151.51 o
 -10  10  11       9356.78       8928.08       389.43 o
  -8  10  11      12753.97      11998.31       446.59 o
  -6  10  11       6772.28       6836.06       312.17 o
  -4  10  11      16264.51      15638.70       441.03 o
  -2  10  11      28107.14      27614.18       678.68 o
   0  10  11       7449.33       7240.26       383.05 o
   2  10  11       3769.17       3811.03       223.19 o
   4  10  11      10157.16      10322.55       368.19 o
   6  10  11      19443.99      20026.01       603.69 o
   8  10  11       3715.14       4277.81       305.94 o
  10  10  11       3043.66       3290.30       295.46 o
  -9  11  11       2124.12       2708.51       366.65 o
  -7  11  11      26819.46      25014.09       759.21 o
  -5  11  11      58123.68      53556.19      1444.41 o
  -3  11  11        828.20        779.55       123.24 o
  -1  11  11        233.83        180.34       112.56 o
   1  11  11      57228.17      56834.16      1452.29 o
   3  11  11      28594.35      28747.43       807.56 o
   5  11  11        205.68        415.03       158.77 o
   7  11  11       4411.22       4645.04       262.36 o
   9  11  11      33157.92      35103.97      1174.00 o
  -8  12  11        959.58        654.74       185.19 o
  -6  12  11      48569.32      43560.43      1493.70 o
  -4  12  11         18.00         55.45       120.19 o
  -2  12  11      78039.82      76536.37      2302.69 o
   0  12  11       3954.68       4424.75       400.69 o
   2  12  11      44030.94      45500.49      1675.86 o
   4  12  11       8812.88       9466.08       374.09 o
   6  12  11      14100.61      14926.17       506.26 o
   8  12  11      10001.32      10537.00       405.92 o
  -7  13  11         13.89        127.59       159.08 o
  -5  13  11       1779.02       1858.98       243.24 o
  -3  13  11      64369.50      63280.35      1614.84 o
  -1  13  11      58416.49      57414.89      1802.38 o
   1  13  11       6204.08       6965.88       555.69 o
   3  13  11         12.04        223.61       184.77 o
   5  13  11      68343.52      71874.97      3465.13 o
   7  13  11      12666.78      14205.12       499.32 o
  -6  14  11      25249.97      24088.87       925.69 o
  -4  14  11       6886.90       7196.28       336.96 o
  -2  14  11        516.80        469.83       185.75 o
   0  14  11      10357.19       9901.62       508.93 o
   2  14  11      25784.71      25852.49       972.05 o
   4  14  11       1393.50       1782.53       260.77 o
   6  14  11        608.51        797.74       213.36 o
  -5  15  11       2320.61       2439.23       288.36 o
  -3  15  11       1387.44       1351.06       237.55 o
  -1  15  11       3043.35       3619.33       337.32 o
   1  15  11        943.23       1185.45       304.96 o
   3  15  11        210.33        400.27       205.29 o
   5  15  11       1745.46       1853.47       275.29 o
  -4  16  11       5906.46       6374.60       422.83 o
  -2  16  11       3225.50       2935.02       308.86 o
   0  16  11       9600.79       9261.94       837.36 o
   2  16  11      42144.42      42405.84      1436.28 o
   4  16  11        427.69        554.35       231.49 o
  -1  17  11      36273.90      37195.80      3291.15 o
   1  17  11       6477.70       6881.11       464.74 o
 -12   0  12       7981.78       8067.34       516.77 o
 -10   0  12      87216.03      90239.68      2944.47 o
  -8   0  12      97897.48     102448.94      3296.07 o
  -6   0  12      28742.35      27493.54      1047.44 o
  -4   0  12        585.10       4696.66       541.25 o
  -2   0  12     212684.81     212997.66      5551.42 o
   0   0  12      98079.05     104187.88      2740.52 o
   2   0  12      53459.01      54713.11      1895.75 o
   4   0  12      13859.86      13184.01       561.19 o
   6   0  12     348953.25     327641.69     10632.63 o
   8   0  12       4640.35       4507.50       309.33 o
  10   0  12      15706.86      14600.36       653.94 o
  12   0  12      23989.98      23659.40       972.94 o
 -11   1  12       2853.87       2852.94       237.09 o
  -9   1  12      30617.63      32436.22       926.27 o
  -7   1  12      32657.01      33930.58      1151.68 o
  -5   1  12     141682.69     138405.16      3059.62 o
  -3   1  12       3854.54       4203.66       178.29 o
  -1   1  12      24499.57      25359.76       532.31 o
   1   1  12      80980.74      81674.55      1705.77 o
   3   1  12      72683.46      70540.77      1697.76 o
   5   1  12      24723.63      24320.04       653.94 o
   7   1  12       1683.22       1866.36       149.18 o
   9   1  12      37746.04      36194.87       940.30 o
  11   1  12       6899.73       6826.48       298.81 o
 -12   2  12       5562.19       5143.24       296.05 o
 -10   2  12        174.39        330.22       143.05 o
  -8   2  12         18.02         31.29       121.43 o
  -6   2  12      15532.40      16370.72       561.98 o
  -4   2  12      20174.41      20054.86       461.63 o
  -2   2  12          1.83        157.21        64.46 o
   0   2  12       7937.77       7741.20       240.29 o
   2   2  12      26728.23      25889.62       682.18 o
   4   2  12       3919.21       3994.05       185.69 o
   6   2  12       1092.41       1058.97       119.24 o
   8   2  12       6024.69       6219.83       260.21 o
  10   2  12       8369.49       8470.13       325.93 o
  12   2  12        742.42        684.54       142.15 o
 -11   3  12       9069.38       9555.25       405.73 o
  -9   3  12       2348.70       2935.01       428.42 o
  -7   3  12      42533.58      42948.50      1072.32 o
  -5   3  12      69440.87      66792.30      1777.37 o
  -3   3  12      17051.61      16949.07       398.46 o
  -1   3  12      11758.38      11980.43       293.79 o
   1   3  12      34435.23      35082.42       784.09 o
   3   3  12      64965.73      62560.58      1510.83 o
   5   3  12       2258.46       2335.94       153.06 o
   7   3  12       3924.26       3905.65       202.09 o
   9   3  12      27964.21      27842.97       757.77 o
  11   3  12      11434.13      11868.32       417.91 o
 -12   4  12       8503.68       9393.61       374.77 o
 -10   4  12      33126.29      33972.38       888.17 o
  -8   4  12      49996.89      50343.38      1225.88 o
  -6   4  12      18730.76      17903.62       650.18 o
  -4   4  12       1384.67       1601.02       121.37 o
  -2   4  12     126339.53     124371.16      2324.31 o
   0   4  12      27472.79      27847.73       647.93 o
   2   4  12      37278.07      36699.74       814.94 o
   4   4  12       2101.26       1790.18       130.53 o
   6   4  12      86448.34      83741.85      1999.94 o
   8   4  12        358.82        359.67       101.01 o
  10   4  12      14480.46      14045.27       459.22 o
  12   4  12       6627.84       6940.94       385.57 o
 -11   5  12       1099.54       1287.57       264.61 o
  -9   5  12      76900.65      79756.02      1841.97 o
  -7   5  12        549.71        630.86       141.93 o
  -5   5  12      13749.15      14557.97       448.42 o
  -3   5  12      43493.18      43151.28       873.72 o
  -1   5  12     155275.91     152947.73      2838.31 o
   1   5  12       8583.38       8758.51       263.14 o
   3   5  12      37068.98      36583.34       814.88 o
   5   5  12      52603.07      50347.19      1247.23 o
   7   5  12      40888.96      38041.32       975.57 o
   9   5  12      17077.07      16612.44       507.79 o
  11   5  12        964.42       1137.00       163.25 o
 -12   6  12      45151.25      45814.73      1582.75 o
 -10   6  12        161.44        348.93       136.94 o
  -8   6  12         14.86          0.00       113.38 o
  -6   6  12      99019.11      94212.16      2131.83 o
  -4   6  12      24265.04      22995.84       521.07 o
  -2   6  12        869.46       1221.98       169.15 o
   0   6  12      24089.23      23159.00       559.55 o
   2   6  12     118131.81     112346.43      2328.94 o
   4   6  12      23990.75      23233.26       550.10 o
   6   6  12       1706.21       2020.31       154.27 o
   8   6  12      26011.96      25202.04       699.07 o
  10   6  12      37010.64      37551.10      1001.98 o
 -11   7  12       2990.99       3281.61       228.81 o
  -9   7  12       6426.23       6594.06       410.77 o
  -7   7  12       6322.35       6631.36       293.85 o
  -5   7  12          5.31        237.03       106.47 o
  -3   7  12       1247.77       1213.29       112.21 o
  -1   7  12      22524.82      22063.93       546.06 o
   1   7  12      11783.38      11760.67       328.81 o
   3   7  12        186.98        524.79       141.32 o
   5   7  12       8644.67       9281.23       338.10 o
   7   7  12       6836.82       6652.33       350.55 o
   9   7  12        335.01        436.97       156.62 o
  11   7  12        380.91        366.38       167.77 o
 -10   8  12         32.69        219.65       135.10 o
  -8   8  12         28.27        146.37       121.62 o
  -6   8  12      24168.14      23268.29       631.66 o
  -4   8  12       6422.71       6416.49       240.75 o
  -2   8  12        573.04       1148.96       155.73 o
   0   8  12       1629.23       1870.85       171.20 o
   2   8  12      33072.66      32585.56       872.01 o
   4   8  12      12021.55      12230.94       453.74 o
   6   8  12       1249.34       1598.44       190.07 o
   8   8  12       5930.40       6451.65       479.50 o
  10   8  12      11779.62      12420.17       534.34 o
  -9   9  12      97070.22      92331.16      2402.39 o
  -7   9  12       8438.58       8147.67       352.52 o
  -5   9  12      12608.93      11842.71       429.79 o
  -3   9  12      60342.89      57365.15      1273.82 o
  -1   9  12     121171.58     116372.95      2787.67 o
   1   9  12          0.93         61.96       128.52 o
   3   9  12       3240.49       3315.05       219.91 o
   5   9  12      79609.71      79120.25      1932.23 o
   7   9  12      37791.65      38218.82      1218.65 o
   9   9  12       2229.91       2079.42       235.12 o
 -10  10  12       8842.39       8364.75       774.04 o
  -8  10  12       3820.56       3622.08       254.82 o
  -6  10  12      69665.98      67153.62      1774.09 o
  -4  10  12      24249.34      23980.60       636.44 o
  -2  10  12      30482.89      29773.55       724.49 o
   0  10  12        305.60        543.55       179.59 o
   2  10  12     103652.81     101832.35      2461.42 o
   4  10  12       1882.93       2115.43       186.49 o
   6  10  12      36468.46      36746.75       987.18 o
   8  10  12       5878.21       6482.73       378.47 o
  10  10  12      32721.76      36438.49      1214.03 o
  -9  11  12       8195.58       7625.56       794.42 o
  -7  11  12      13092.95      12742.69       460.26 o
  -5  11  12      54080.53      51545.80      1397.14 o
  -3  11  12          1.58         79.20       105.69 o
  -1  11  12      16259.04      15343.48       511.20 o
   1  11  12      34024.07      33969.52       931.89 o
   3  11  12      38994.53      38018.69      1019.44 o
   5  11  12       6868.43       7338.96       320.87 o
   7  11  12       1158.59       1364.01       210.85 o
   9  11  12      19844.53      21964.11       817.61 o
  -8  12  12      19995.22      19631.62       789.85 o
  -6  12  12       6213.43       6296.02       382.13 o
  -4  12  12       5835.86       5738.98       372.97 o
  -2  12  12      21528.98      21856.19       664.84 o
   0  12  12      21900.18      21916.56       665.53 o
   2  12  12       5707.33       5695.31       287.89 o
   4  12  12       8766.53       9985.25       388.72 o
   6  12  12      17062.89      18488.77       583.24 o
   8  12  12       2484.30       2470.35       286.06 o
  -7  13  12        132.08        245.60       244.44 o
  -5  13  12       2297.16       2833.26      1038.85 o
  -3  13  12       5698.05       6459.41       761.17 o
  -1  13  12      17503.07      18885.59       765.67 o
   1  13  12         41.51        287.85       188.73 o
   3  13  12       3309.44       3887.22       339.32 o
   5  13  12      17400.32      18583.37       645.86 o
   7  13  12      16736.32      17648.17       578.36 o
  -6  14  12      16954.33      16573.20       703.39 o
  -4  14  12        605.41        694.71       199.59 o
  -2  14  12      54149.45      55723.82      1760.78 o
   0  14  12      10211.22      10826.63       634.14 o
   2  14  12      16392.18      16596.90       968.81 o
   4  14  12       2169.19       2551.55       403.87 o
   6  14  12      47135.59      47875.10      2012.52 o
  -5  15  12      59680.48      52088.56      4958.56 o
  -3  15  12       1192.56       1345.84       239.60 o
  -1  15  12       6042.53       6643.45       465.26 o
   1  15  12      38768.29      40311.99      2410.98 o
   3  15  12      48564.82      49296.39      1808.92 o
   5  15  12       1201.33       1151.08       240.45 o
  -2  16  12      22892.97      24709.65      1177.96 o
   0  16  12       2426.79       2525.51       507.63 o
   2  16  12       5305.86       5602.73       432.99 o
 -11   1  13       1444.77       1249.70       195.69 o
  -9   1  13      59884.05      64496.04      2444.49 o
  -7   1  13      46397.23      48483.00      1587.66 o
  -5   1  13       5064.64       5551.05       269.60 o
  -3   1  13       8567.58       8669.17       253.41 o
  -1   1  13     114325.42     117789.13      2201.95 o
   1   1  13      18287.21      18513.07       526.43 o
   3   1  13       2377.86       2313.66       152.11 o
   5   1  13      23965.49      22130.25       611.90 o
   7   1  13      54241.99      52528.16      1303.62 o
   9   1  13         95.36        197.04       100.39 o
  11   1  13         24.72         38.75       105.23 o
 -12   2  13      71332.23      76648.23      1802.38 o
 -10   2  13         85.96        347.51       156.12 o
  -8   2  13       9498.72       9839.44       667.82 o
  -6   2  13      83314.81      82690.15      1904.59 o
  -4   2  13     130456.02     127485.11      2815.25 o
  -2   2  13      10879.55      11069.76       321.23 o
   0   2  13       2584.68       2790.16       151.15 o
   2   2  13     214368.23     205422.09      4735.79 o
   4   2  13      53218.30      50857.50      1251.57 o
   6   2  13      12089.38      11573.90       373.37 o
   8   2  13       2799.67       2895.40       192.01 o
  10   2  13      58425.47      58370.88      1451.51 o
  12   2  13       3496.70       3700.67       246.02 o
 -11   3  13       7720.69       7857.92       346.61 o
  -9   3  13      45184.37      48899.53      1701.06 o
  -7   3  13       4414.81       5008.80       292.96 o
  -5   3  13      82582.18      78863.43      1806.21 o
  -3   3  13        947.29       1441.30       114.77 o
  -1   3  13     109088.55     108730.14      2264.89 o
   1   3  13       3153.29       3378.85       166.03 o
   3   3  13      68169.72      65198.54      1577.57 o
   5   3  13      10935.39      11013.00       357.22 o
   7   3  13      33879.50      32487.53       851.21 o
   9   3  13      12412.21      12019.55       438.50 o
  11   3  13      13453.12      13830.19       459.64 o
 -12   4  13       1722.32       1667.53       209.17 o
 -10   4  13      14930.34      16305.60       521.46 o
  -8   4  13      56180.43      60296.04      2321.00 o
  -6   4  13       3689.36       3720.98       306.86 o
  -4   4  13        192.82        347.31        93.45 o
  -2   4  13      76467.63      74561.68      1430.52 o
   0   4  13      69473.01      69716.07      1484.21 o
   2   4  13       1333.95       1707.09       150.71 o
   4   4  13       2587.55       2584.81       162.57 o
   6   4  13      51154.19      47627.01      1190.90 o
   8   4  13      13691.25      12976.59       416.55 o
  10   4  13        369.33        635.60       132.36 o
 -11   5  13      11130.49      11700.71       552.68 o
  -9   5  13       9138.81       9545.64       370.35 o
  -7   5  13      13599.22      13463.92       446.04 o
  -5   5  13      17001.39      16794.49       498.76 o
  -3   5  13       5801.63       6283.04       215.37 o
  -1   5  13      30532.32      31704.37       736.07 o
   1   5  13      12306.37      12003.44       332.29 o
   3   5  13       5502.58       5080.92       220.74 o
   5   5  13      18596.27      17362.73       501.28 o
   7   5  13      12216.40      11974.06       388.01 o
   9   5  13       8463.29       8768.94       328.63 o
  11   5  13       2726.17       3091.53       252.01 o
 -10   6  13       7903.59       8228.82       402.22 o
  -8   6  13      19921.47      20002.98       585.89 o
  -6   6  13       9537.59       9247.03       378.63 o
  -4   6  13      35025.47      34827.34       743.08 o
  -2   6  13      21117.26      20859.52       471.51 o
   0   6  13      12066.27      11932.19       344.98 o
   2   6  13      14699.19      14719.70       388.60 o
   4   6  13       1874.62       1813.75       141.12 o
   6   6  13      18355.52      17382.43       509.63 o
   8   6  13       1220.81       1258.82       140.98 o
  10   6  13       9663.43      10315.52       462.05 o
 -11   7  13      31306.66      31810.05      1113.88 o
  -9   7  13      18794.02      19233.90       700.59 o
  -7   7  13       2630.86       2665.28       208.05 o
  -5   7  13     181748.83     173627.83      3784.14 o
  -3   7  13      11253.77      11110.22       305.56 o
  -1   7  13      20068.97      19391.33       498.64 o
   1   7  13      31156.56      30683.01       713.50 o
   3   7  13      95362.20      93804.50      2245.76 o
   5   7  13        214.31        273.91       155.10 o
   7   7  13       7393.91       7485.64       376.22 o
   9   7  13      33704.19      32893.07      1068.54 o
  11   7  13      26590.52      27472.42       946.87 o
 -10   8  13      18111.88      18058.14       657.74 o
  -8   8  13      70563.52      69171.63      1605.91 o
  -6   8  13        217.21        449.63       121.70 o
  -4   8  13       2250.14       2455.83       153.90 o
  -2   8  13      78574.45      75637.23      1871.66 o
   0   8  13      83173.50      80749.68      1980.21 o
   2   8  13      11662.38      11535.50       393.98 o
   4   8  13         40.53        196.40       104.67 o
   6   8  13      78768.83      75356.09      2201.81 o
   8   8  13      14805.04      15248.15       597.69 o
  10   8  13       5550.99       5846.94       364.94 o
  -9   9  13      10689.02      10409.59       423.38 o
  -7   9  13        809.20        816.83       144.26 o
  -5   9  13      15895.62      15181.75       517.01 o
  -3   9  13         54.93        186.54        99.33 o
  -1   9  13      11930.64      12193.77       431.83 o
   1   9  13        582.04        779.90       136.88 o
   3   9  13      10483.95      10485.14       375.98 o
   5   9  13       2622.33       2795.61       244.67 o
   7   9  13       6573.04       6854.38       365.10 o
   9   9  13       3200.52       3325.61       282.83 o
  -8  10  13      14144.15      13821.40       503.82 o
  -6  10  13       7303.16       7616.50       373.53 o
  -4  10  13       7078.07       6602.20       265.70 o
  -2  10  13      20667.49      20448.40       632.47 o
   0  10  13      27908.07      26869.41       772.39 o
   2  10  13       6528.46       7111.73       310.74 o
   4  10  13       5576.10       5578.64       370.53 o
   6  10  13      10673.56      10658.55       476.58 o
   8  10  13       5923.84       6233.19       369.28 o
  -9  11  13       2412.96       2407.49       231.85 o
  -7  11  13       1563.74       1674.70       193.71 o
  -5  11  13      61092.37      57561.89      1545.31 o
  -3  11  13      13446.78      13263.53       512.41 o
  -1  11  13      11962.54      11749.94       428.86 o
   1  11  13      15285.90      15577.57       548.37 o
   3  11  13      62708.77      63021.32      1595.14 o
   5  11  13        918.84       1176.54       150.44 o
   7  11  13        145.50        122.06       172.88 o
   9  11  13      17351.53      18594.20       721.48 o
  -8  12  13      26890.86      26201.05       981.44 o
  -6  12  13       8833.20       7731.20       431.58 o
  -4  12  13      36013.34      35389.29       851.26 o
  -2  12  13      23802.78      23485.21       708.96 o
   0  12  13      21702.87      20876.40       735.87 o
   2  12  13      40043.30      39650.18      1217.44 o
   4  12  13       7473.21       8448.25       448.58 o
   6  12  13      21212.32      22604.57       818.17 o
   8  12  13        574.90        589.84       187.25 o
  -7  13  13      14965.33      13379.97       604.95 o
  -5  13  13       8160.22       8221.56       447.46 o
  -3  13  13       8623.77       8150.95       502.71 o
  -1  13  13      69240.52      71608.12      2194.89 o
   1  13  13       3463.65       3560.86       350.58 o
   3  13  13       8533.60       8970.54       377.41 o
   5  13  13      16535.91      18095.76       588.40 o
   7  13  13      45389.45      51781.53      1639.85 o
  -6  14  13      16659.04      16464.83       697.46 o
  -4  14  13      16422.44      16393.64       925.36 o
  -2  14  13         92.25        290.41       197.05 o
   0  14  13       1387.98       1540.05       263.73 o
   2  14  13      21360.50      22460.04       882.02 o
   4  14  13      12685.10      13373.06       744.61 o
   6  14  13        409.45        681.25       200.48 o
  -3  15  13         70.43        153.38       181.47 o
  -1  15  13       3406.80       3917.88       361.29 o
   1  15  13        741.34        940.27       243.52 o
   3  15  13       2522.27       3068.82       461.88 o
  -2  16  13         83.72        114.41       195.62 o
   0  16  13         19.04        296.90       206.22 o
 -12   0  14        591.94        536.45       270.63 o
 -10   0  14      11114.92      12674.61      1134.88 o
  -8   0  14     121706.84     135936.59      8729.85 o
  -6   0  14       4993.33       5645.78       419.03 o
  -4   0  14       9089.88       9133.14       454.80 o
  -2   0  14     105260.80     108004.45      2884.38 o
   0   0  14     127523.49     125892.84      4181.61 o
   2   0  14        432.85        623.08       158.26 o
   4   0  14       3775.28       3935.34       280.26 o
   6   0  14      79129.73      75307.45      2570.92 o
   8   0  14      60899.52      56194.68      1975.83 o
  10   0  14       2959.50       3356.15       305.54 o
 -11   1  14      30290.27      31727.33       942.51 o
  -9   1  14       6050.90       7419.15       441.02 o
  -7   1  14       6635.81       7050.49       324.51 o
  -5   1  14      72779.19      72554.80      1682.09 o
  -3   1  14      35132.95      35773.06       746.51 o
  -1   1  14      21502.89      22450.37       547.82 o
   1   1  14       2684.99       3340.05       215.72 o
   3   1  14      87596.26      85565.84      2048.76 o
   5   1  14       2998.67       2661.51       231.85 o
   7   1  14      17687.24      16879.10       503.07 o
   9   1  14       4779.58       5209.10       315.01 o
  11   1  14      25269.04      26191.95       738.58 o
 -10   2  14       2170.17       2604.40       239.48 o
  -8   2  14         17.35          0.00       133.76 o
  -6   2  14       7110.68       7226.96       318.68 o
  -4   2  14      28490.79      29233.86       754.03 o
  -2   2  14       8943.45       9231.26       257.67 o
   0   2  14         10.77        289.06       108.45 o
   2   2  14       4689.39       5311.44       272.17 o
   4   2  14      19334.82      18640.86       530.12 o
   6   2  14        499.58        727.51       189.85 o
   8   2  14         44.59        236.37       105.54 o
  10   2  14       8469.35       8441.25       333.43 o
 -11   3  14      23633.94      24519.67       858.63 o
  -9   3  14       2578.48       2309.57       221.97 o
  -7   3  14       3646.36       3906.73       265.12 o
  -5   3  14      46415.97      45786.57      1520.05 o
  -3   3  14      32805.48      33176.33       699.20 o
  -1   3  14       1981.43       2345.61       154.39 o
   1   3  14      19487.02      19158.90       539.73 o
   3   3  14      54424.83      52991.07      1309.38 o
   5   3  14      21201.08      20530.47       574.83 o
   7   3  14       1045.06       1007.30       125.65 o
   9   3  14      13985.48      13924.36       445.02 o
  11   3  14      15634.67      16037.85       508.03 o
 -10   4  14       1622.79       1742.85       251.11 o
  -8   4  14      82906.23      86465.16      1996.55 o
  -6   4  14         82.57        341.25       153.73 o
  -4   4  14      27481.14      26874.68       701.74 o
  -2   4  14      61388.70      61077.34      1324.71 o
   0   4  14      73307.36      72545.07      1541.63 o
   2   4  14       7595.78       7608.88       278.92 o
   4   4  14       7146.83       7050.04       266.59 o
   6   4  14      37311.54      35315.88       914.85 o
   8   4  14      16451.31      15727.59       486.20 o
  10   4  14       8273.91       8410.29       327.63 o
 -11   5  14      13614.77      14452.61       496.46 o
  -9   5  14      37211.11      37715.12       970.76 o
  -7   5  14      47207.10      46569.83      1509.53 o
  -5   5  14      26767.42      26651.92      1131.52 o
  -3   5  14       1120.45       1472.76       122.33 o
  -1   5  14     134998.72     134293.23      2777.95 o
   1   5  14      25009.62      25727.81       615.75 o
   3   5  14      60162.70      56014.11      1380.47 o
   5   5  14       4061.29       4045.01       202.58 o
   7   5  14      81574.45      77700.56      1880.11 o
   9   5  14        308.65        232.51       114.69 o
  11   5  14      17284.45      17347.68       546.27 o
 -10   6  14      20351.91      21466.25       623.96 o
  -8   6  14       7420.98       7532.81       325.91 o
  -6   6  14      31297.40      30815.00       807.04 o
  -4   6  14     158122.81     152740.83      3837.13 o
  -2   6  14        129.86        243.67        96.92 o
   0   6  14       5204.54       5652.61       219.07 o
   2   6  14      70894.77      67584.13      1444.81 o
   4   6  14      74153.16      69893.37      1702.46 o
   6   6  14        447.23        586.73       151.21 o
   8   6  14         11.11        187.77       105.70 o
  10   6  14      36828.64      36194.57      1168.66 o
  -9   7  14       9954.53      10784.95       395.75 o
  -7   7  14       7232.05       7983.95       329.24 o
  -5   7  14        715.57        841.75       135.76 o
  -3   7  14        738.37       1070.23       143.69 o
  -1   7  14      12073.74      12247.71       359.43 o
   1   7  14       2760.04       2942.32       184.16 o
   3   7  14       1454.71       1704.27       195.02 o
   5   7  14       4065.25       3948.29       265.41 o
   7   7  14       6596.43       6597.10       356.47 o
   9   7  14        384.63        384.16       160.21 o
 -10   8  14       2773.62       2408.31       206.17 o
  -8   8  14       1251.32       1100.86       157.15 o
  -6   8  14      11853.46      11570.71       391.02 o
  -4   8  14      25094.61      24029.59       657.28 o
  -2   8  14        648.02        626.06       142.43 o
   0   8  14         75.29        400.98       124.90 o
   2   8  14       9150.97       9089.96       418.34 o
   4   8  14      21169.20      19989.71       715.23 o
   6   8  14        246.19        200.64       138.65 o
   8   8  14        300.73        271.12       158.55 o
  10   8  14       9235.44       9887.26       467.85 o
  -9   9  14      51821.08      49820.98      1381.01 o
  -7   9  14      51988.11      50020.52      1892.67 o
  -5   9  14       7761.18       7692.00       334.65 o
  -3   9  14        706.50       1108.15       163.05 o
  -1   9  14     102356.06      99520.84      2415.69 o
   1   9  14      29668.40      28568.17       800.32 o
   3   9  14       5559.41       5502.34       272.63 o
   5   9  14       7716.12       8099.75       396.48 o
   7   9  14      78863.70      78182.45      2304.54 o
   9   9  14       1883.28       2006.67       230.14 o
  -8  10  14      18745.08      17454.29       591.32 o
  -6  10  14       6212.63       6089.40       302.07 o
  -4  10  14      73949.69      71476.68      2914.42 o
  -2  10  14       1174.72       1056.95       162.07 o
   0  10  14      21335.38      20986.49       643.68 o
   2  10  14      31776.83      31630.37       876.96 o
   4  10  14      47065.05      46879.55      1221.09 o
   6  10  14       7767.59       7860.96       404.72 o
   8  10  14       6704.35       6988.58       527.86 o
  -7  11  14        608.89        291.79       140.40 o
  -5  11  14      26192.20      25963.95       782.74 o
  -3  11  14      11239.65      11437.51       561.98 o
  -1  11  14      12254.59      12290.01       647.66 o
   1  11  14       6128.97       5999.41       354.76 o
   3  11  14      38464.77      37912.97      1028.84 o
   5  11  14        213.07        409.17       147.32 o
   7  11  14        808.37        877.32       231.48 o
  -6  12  14      14578.85      14006.26       616.92 o
  -4  12  14       6542.31       6567.78       602.36 o
  -2  12  14      11329.27      11032.34       517.25 o
   0  12  14      17550.26      17766.90       604.34 o
   2  12  14      11804.28      11982.88       444.14 o
   4  12  14       5336.08       5346.86       332.65 o
   6  12  14       4863.65       5328.21       708.54 o
  -5  13  14       1613.56        942.82       279.36 o
  -3  13  14        268.78        358.81       185.97 o
  -1  13  14      21096.78      21398.15       848.30 o
   1  13  14       1673.43       2155.58       288.96 o
   3  13  14       2110.98       2483.97       217.51 o
   5  13  14       1899.77       2072.49       204.55 o
  -4  14  14      15361.49      13967.76       925.36 o
  -2  14  14      15797.93      16638.62       893.13 o
   0  14  14      37530.55      38763.73      1585.14 o
   2  14  14       2944.54       3061.98       334.37 o
   4  14  14       4878.14       5420.14       808.40 o
  -3  15  14      16939.23      17174.47       709.57 o
  -1  15  14       4307.11       5021.95       411.56 o
   1  15  14       2362.81       2871.27       334.39 o
   3  15  14      55545.62      58214.15      3587.97 o
 -11   1  15       2984.79       3210.51       287.29 o
  -9   1  15      22478.16      23608.35       816.51 o
  -7   1  15      58297.63      60486.51      1463.01 o
  -5   1  15       1542.10       1866.53       189.01 o
  -3   1  15          3.42        157.37        80.32 o
  -1   1  15      75095.24      78661.70      1904.69 o
   1   1  15      61600.54      60330.61      1486.92 o
   3   1  15         29.86        277.01       195.89 o
   5   1  15       2094.02       2309.12       163.31 o
   7   1  15      39952.37      38260.01       992.16 o
   9   1  15       5706.48       5836.40       274.68 o
  11   1  15        967.64       1027.50       155.03 o
 -10   2  15      29080.27      31666.27       863.92 o
  -8   2  15      11236.87      12221.53       708.15 o
  -6   2  15       3212.30       4991.76       644.65 o
  -4   2  15     142387.98     143903.50      3168.76 o
  -2   2  15      16028.11      15984.12       434.57 o
   0   2  15      30338.71      31538.41       839.33 o
   2   2  15      29415.18      30011.97       800.87 o
   4   2  15      98101.77      92552.12      2209.05 o
   6   2  15         31.90         52.12        90.94 o
   8   2  15        898.19        905.24       132.93 o
  10   2  15      24040.98      23497.78       675.58 o
 -11   3  15      25559.88      27422.87       893.53 o
  -9   3  15       5542.63       5358.93       307.23 o
  -7   3  15      34406.88      34074.92       900.84 o
  -5   3  15      16923.16      16480.30       718.23 o
  -3   3  15      45935.48      45021.19       919.18 o
  -1   3  15      46767.85      46022.60      1028.82 o
   1   3  15      23175.81      23602.61       650.96 o
   3   3  15      59435.08      56765.17      1398.23 o
   5   3  15       6728.12       6783.71       309.97 o
   7   3  15      29332.16      27486.14       746.91 o
   9   3  15       2030.47       2148.90       179.54 o
  11   3  15      16505.29      17209.34       539.12 o
 -10   4  15       4305.87       4894.58       365.41 o
  -8   4  15      54811.71      56523.98      1639.52 o
  -6   4  15      21387.53      22067.72       637.11 o
  -4   4  15        545.00       1004.47       143.20 o
  -2   4  15       1597.89       1654.34       145.61 o
   0   4  15      89767.95      89114.33      2133.87 o
   2   4  15       6733.08       7045.54       274.62 o
   4   4  15       1232.59       1283.11       129.34 o
   6   4  15      23811.88      22172.87       616.32 o
   8   4  15      27208.43      26314.59       728.55 o
  10   4  15        253.16        268.33       118.25 o
  -9   5  15      10335.56      10340.85       399.50 o
  -7   5  15      12961.50      12638.66       442.86 o
  -5   5  15       9441.40       9257.59       582.14 o
  -3   5  15       6670.01       6959.54       264.70 o
  -1   5  15      21401.16      21373.17       536.46 o
   1   5  15      17524.28      16683.14       561.98 o
   3   5  15       7847.85       7409.23       280.53 o
   5   5  15      10755.57      10503.41       353.63 o
   7   5  15       8967.77       9463.99       334.04 o
   9   5  15       6970.18       6909.94       296.91 o
 -10   6  15        776.10       1004.16       173.28 o
  -8   6  15      22760.70      22908.68       788.34 o
  -6   6  15       2418.57       2502.52       201.61 o
  -4   6  15      28404.34      28136.52      1002.94 o
  -2   6  15       9238.47       9566.89       317.87 o
   0   6  15      40729.58      39297.67       896.68 o
   2   6  15       1517.41       1559.77       139.32 o
   4   6  15      19686.73      17682.90       516.50 o
   6   6  15       5317.63       5309.66       235.56 o
   8   6  15      10143.04       9970.28       465.21 o
  10   6  15       2492.95       2215.36       329.70 o
  -9   7  15         65.77         85.33       134.38 o
  -7   7  15      10053.26      10059.56       519.94 o
  -5   7  15      54703.02      53319.48      1265.25 o
  -3   7  15     114781.41     110749.16      2335.52 o
  -1   7  15       2168.87       2579.07       170.02 o
   1   7  15       2082.99       2325.31       214.21 o
   3   7  15     104593.89     100344.34      2874.14 o
   5   7  15      31163.77      29810.33       975.47 o
   7   7  15      11095.26      11020.55       585.19 o
   9   7  15       1197.81        917.85       174.24 o
  -8   8  15      70185.77      66892.56      1668.30 o
  -6   8  15      22662.46      22018.58       619.96 o
  -4   8  15      17500.80      16867.12       697.46 o
  -2   8  15       7828.25       7239.06       321.83 o
   0   8  15     113392.71     111887.07      2698.81 o
   2   8  15       3200.66       3468.06       232.34 o
   4   8  15      14170.60      14212.26       561.02 o
   6   8  15      28966.98      28351.11       944.00 o
   8   8  15      40233.33      40520.54      1286.62 o
  -9   9  15        295.66        205.95       144.26 o
  -7   9  15       9544.66       9101.38       385.81 o
  -5   9  15       2578.18       2522.76       277.58 o
  -3   9  15       6990.77       7713.54       394.60 o
  -1   9  15      11486.02      11610.48       427.05 o
   1   9  15       3404.67       3763.06       247.38 o
   3   9  15       5952.80       5568.77       333.46 o
   5   9  15        641.65        551.77       152.62 o
   7   9  15       5501.66       5670.53       345.97 o
   9   9  15        247.08        709.94       178.35 o
  -8  10  15      10403.00       9348.14       399.52 o
  -6  10  15      12448.86      11725.12       446.37 o
  -4  10  15       2437.68       2941.61       289.93 o
  -2  10  15      12732.40      12556.39       455.05 o
   0  10  15      19283.77      18979.92       647.66 o
   2  10  15       6405.47       6310.03       481.34 o
   4  10  15       1064.32       1263.67       193.03 o
   6  10  15       5625.83       5610.44       347.61 o
   8  10  15       9140.58       9540.37       464.94 o
  -7  11  15       1292.94       1486.96       190.04 o
  -5  11  15      21805.39      19425.51       765.15 o
  -3  11  15      43438.69      42384.83      1388.57 o
  -1  11  15        913.71       1175.65       170.35 o
   1  11  15         79.35        103.06       117.36 o
   3  11  15      33788.72      35276.02       974.99 o
   5  11  15      14837.38      15048.75       615.06 o
   7  11  15        155.37        298.15       158.51 o
  -6  12  15        673.60       1169.80       331.73 o
  -4  12  15      32373.20      30873.97      1116.02 o
  -2  12  15          2.25        131.09       134.28 o
   0  12  15      44983.62      44156.08      1186.59 o
   2  12  15       2132.27       1952.67       195.02 o
   4  12  15      23832.55      24926.08       899.06 o
   6  12  15       4611.09       4925.76       351.13 o
  -5  13  15        192.40        419.03       279.36 o
  -3  13  15        463.61        668.89       211.21 o
  -1  13  15      45680.30      46363.86      2220.11 o
   1  13  15      29470.22      29402.92       857.77 o
   3  13  15       3408.52       3471.27       254.04 o
   5  13  15        277.53        432.71       181.51 o
  -4  14  15      17582.44      17512.08      1065.04 o
  -2  14  15       5961.77       6216.08       447.17 o
   0  14  15        134.00        475.75       223.77 o
   2  14  15       7040.83       6628.15       529.33 o
 -10   0  16       6554.64       7123.56       733.31 o
  -8   0  16      71585.01      77124.67      2585.38 o
  -6   0  16      85932.86      87599.88      2868.80 o
  -4   0  16      21883.63      22386.34       874.21 o
  -2   0  16        759.85        918.64       270.63 o
   0   0  16     120539.45     123202.51      4127.02 o
   2   0  16      44642.57      45009.23      1614.89 o
   4   0  16      19939.97      19416.01       792.34 o
   6   0  16       8398.68       8159.93       425.61 o
   8   0  16     127396.96     119456.67      3995.47 o
  10   0  16       1072.87        961.08       218.25 o
  -9   1  16       2234.97       2404.64       241.57 o
  -7   1  16      23483.87      24517.71       761.07 o
  -5   1  16      26254.72      26647.35       726.76 o
  -3   1  16      81916.23      82823.05      1776.58 o
  -1   1  16       1133.80       1338.23       148.76 o
   1   1  16      12155.62      12404.89       408.93 o
   3   1  16      38289.09      37418.90       969.97 o
   5   1  16      31019.42      29624.97       797.64 o
   7   1  16       8365.93       7920.68       305.94 o
   9   1  16        879.15        939.47       139.72 o
 -10   2  16       5685.98       6660.88       526.70 o
  -8   2  16        103.52        161.19       147.64 o
  -6   2  16        503.49        510.07       144.87 o
  -4   2  16      12600.12      13346.78       424.08 o
  -2   2  16      11172.68      11302.91       355.04 o
   0   2  16        224.08        431.27       138.61 o
   2   2  16       6409.23       6488.94       267.07 o
   4   2  16      13573.19      13352.75       425.69 o
   6   2  16       1094.72       1075.67       129.34 o
   8   2  16        421.21        252.29       108.58 o
  10   2  16       1970.93       2035.01       227.08 o
  -9   3  16      10552.48      10495.16       472.33 o
  -7   3  16       2141.98       2329.99       220.43 o
  -5   3  16      31997.55      30595.32       807.47 o
  -3   3  16      36860.82      36723.62       976.77 o
  -1   3  16      15743.39      15664.53       493.88 o
   1   3  16       5330.08       5356.74       243.01 o
   3   3  16      18994.78      18450.13       541.73 o
   5   3  16      24905.12      24009.26       669.28 o
   7   3  16       2838.69       3109.67       200.23 o
   9   3  16       1332.97       1521.36       160.08 o
 -10   4  16      10066.12      10760.67       673.61 o
  -8   4  16      29245.09      29930.09       818.51 o
  -6   4  16      43029.49      42316.29      1066.61 o
  -4   4  16      13197.62      13012.58       570.82 o
  -2   4  16       2055.42       2303.65       166.87 o
   0   4  16      86121.73      84721.58      2049.44 o
   2   4  16      12706.62      12891.49       411.75 o
   4   4  16      22662.43      21625.72       610.21 o
   6   4  16       2273.11       2111.42       164.79 o
   8   4  16      37099.96      35587.40       939.88 o
  10   4  16         19.02         71.74       113.20 o
  -9   5  16       3405.42       3639.90       260.91 o
  -7   5  16      60309.36      60794.08      1460.80 o
  -5   5  16        219.57        525.01       183.97 o
  -3   5  16      14402.86      14589.76       421.67 o
  -1   5  16      38447.31      38316.46       883.97 o
   1   5  16      80149.49      77242.12      1878.42 o
   3   5  16       4797.92       4768.23       225.56 o
   5   5  16      19971.84      19077.45       557.39 o
   7   5  16      32055.41      31460.49       936.65 o
   9   5  16      14587.56      14628.06       472.59 o
  -8   6  16        516.46        847.60       163.75 o
  -6   6  16        102.78        240.15       127.03 o
  -4   6  16      80218.34      80021.90      3122.54 o
  -2   6  16      17863.06      17487.47       477.39 o
   0   6  16       1891.38       2033.01       169.27 o
   2   6  16      12403.15      12161.32       398.71 o
   4   6  16      67515.98      62463.61      1539.21 o
   6   6  16       9759.94       9298.78       340.25 o
   8   6  16       1624.70       1489.56       194.71 o
  -9   7  16       1405.71       1463.17       191.22 o
  -7   7  16       8554.03       8471.68       349.12 o
  -5   7  16       3201.54       3775.22       587.56 o
  -3   7  16         65.71        304.34       111.15 o
  -1   7  16        706.83        963.65       124.58 o
   1   7  16      16993.47      16817.51       635.53 o
   3   7  16       1877.19       1913.38       214.61 o
   5   7  16         58.55        154.57       156.99 o
   7   7  16       4263.28       4170.15       284.24 o
   9   7  16       3279.37       3616.11       286.46 o
  -8   8  16        548.01        634.62       164.43 o
  -6   8  16          1.00         36.50       206.14 o
  -4   8  16      23135.54      23238.68      2086.43 o
  -2   8  16       3878.68       3950.62       259.95 o
   0   8  16       1790.45       2331.64       202.18 o
   2   8  16       2282.16       2264.05       234.34 o
   4   8  16      20198.42      19539.21       708.29 o
   6   8  16       3509.00       3517.75       327.08 o
   8   8  16        863.63        989.49       178.60 o
  -7   9  16      87827.19      85499.27      2241.10 o
  -5   9  16       3521.71       3599.85       436.49 o
  -3   9  16       7048.90       6879.62       324.57 o
  -1   9  16      39271.35      39590.59      1070.15 o
   1   9  16      76177.90      74720.12      1865.97 o
   3   9  16        515.98        706.16       173.16 o
   5   9  16        986.30        973.20       169.82 o
   7   9  16      37775.43      38246.86      1236.35 o
  -6  10  16       2614.04       2470.64       576.17 o
  -4  10  16      54434.66      52054.53      1740.64 o
  -2  10  16      13452.21      13861.05       486.10 o
   0  10  16      17481.03      17051.15       560.79 o
   2  10  16        318.06        494.82       167.05 o
   4  10  16      51278.65      51017.13      1589.19 o
   6  10  16        835.05        882.52       183.79 o
  -7  11  16       7030.79       7013.18       515.06 o
  -5  11  16       8598.54       9034.83       611.09 o
  -3  11  16      39956.03      40537.69      1098.83 o
  -1  11  16          1.53        171.56       141.13 o
   1  11  16       8842.36       8844.76       375.29 o
   3  11  16      18194.76      18744.76       722.70 o
   5  11  16      19292.28      19719.69       750.91 o
  -4  12  16       6999.39       6760.32       515.06 o
  -2  12  16       4430.80       4169.11       493.94 o
   0  12  16      11465.87      12473.40       463.70 o
   2  12  16      11622.94      11778.49       444.46 o
   4  12  16       4721.26       5464.70       626.38 o
  -3  13  16       1516.11       1686.51       293.23 o
  -1  13  16       3430.49       4564.83       487.46 o
   1  13  16      11074.58      11932.25       501.50 o
   3  13  16          6.80        213.88       192.39 o
  -2  14  16        516.94        957.74       238.16 o
   0  14  16      31853.85      33560.22      1197.28 o
  -9   1  17        557.77        566.36       234.68 o
  -7   1  17      57335.01      59846.88      1459.35 o
  -5   1  17      29381.04      30047.36       800.63 o
  -3   1  17       2570.68       2539.26       289.93 o
  -1   1  17       5405.46       5819.45       285.47 o
   1   1  17      62774.08      64090.31      1584.93 o
   3   1  17       8780.52       8644.73       318.51 o
   5   1  17        689.21        816.38       152.51 o
   7   1  17       9405.46       9099.99       333.22 o
   9   1  17      21348.63      20780.80       609.97 o
 -10   2  17      73346.20      80203.34      3562.30 o
  -8   2  17         21.02        138.43       148.15 o
  -6   2  17       8895.98       8875.64       360.30 o
  -4   2  17      52244.17      53671.52      1494.61 o
  -2   2  17      95861.54      97776.86      2361.14 o
   0   2  17       5766.89       6044.38       280.60 o
   2   2  17       2619.71       2865.25       194.59 o
   4   2  17      90396.63      85813.75      2066.77 o
   6   2  17      29766.18      27781.23       759.05 o
   8   2  17       7382.36       7060.51       295.22 o
  10   2  17       1640.27       1294.86       162.11 o
  -9   3  17       3985.52       4277.52       496.43 o
  -7   3  17      37511.79      38619.89      1006.93 o
  -5   3  17       1960.22       2089.14       245.02 o
  -3   3  17      58999.79      59340.82      2584.04 o
  -1   3  17          0.74        233.48       106.60 o
   1   3  17      53446.56      52297.27      1318.31 o
   3   3  17       2386.02       2561.86       186.37 o
   5   3  17      29485.41      27485.60       751.39 o
   7   3  17       5512.54       5281.72       252.32 o
   9   3  17      12645.28      12426.15       423.55 o
  -8   4  17      14622.85      15614.37       642.62 o
  -6   4  17      42638.31      43497.33      1095.52 o
  -4   4  17        495.12        508.11       157.12 o
  -2   4  17        750.52        857.22       202.05 o
   0   4  17      41659.90      41132.91      1068.62 o
   2   4  17      30751.82      29147.31       785.91 o
   4   4  17          6.92        130.74        92.18 o
   6   4  17       3510.92       3184.69       197.28 o
   8   4  17      21133.59      20829.70       610.44 o
  -9   5  17      10364.56      11339.76       431.92 o
  -7   5  17       8155.17       8368.78       365.74 o
  -5   5  17      10173.74       9356.80       543.60 o
  -3   5  17      10761.97      10962.04       383.82 o
  -1   5  17       3819.87       4069.59       234.67 o
   1   5  17      14937.11      14765.00       467.55 o
   3   5  17       7661.18       7426.63       287.17 o
   5   5  17       3463.91       3210.47       201.31 o
   7   5  17       6878.20       6339.39       355.33 o
   9   5  17       4594.51       4543.04       257.05 o
  -8   6  17       4926.32       5513.67       329.09 o
  -6   6  17      17730.00      18315.42       658.84 o
  -4   6  17       8661.96       9569.84       724.74 o
  -2   6  17      17655.07      18322.68       498.21 o
   0   6  17       9291.44       9447.64       360.37 o
   2   6  17       8869.20       8724.69       346.74 o
   4   6  17      11774.83      11031.31       372.15 o
   6   6  17        486.38        584.27       153.70 o
   8   6  17       8320.42       8373.57       411.63 o
  -7   7  17      15168.49      14446.37       482.28 o
  -5   7  17       3873.73       4498.14       643.51 o
  -3   7  17     123032.24     119205.31      3183.76 o
  -1   7  17       3748.34       3946.22       256.42 o
   1   7  17       9179.13       8812.82       424.25 o
   3   7  17      20323.96      20180.98       889.48 o
   5   7  17      45381.04      43802.95      1366.51 o
   7   7  17          1.60        108.98       134.60 o
  -8   8  17      22203.06      21845.29       986.91 o
  -6   8  17      47758.58      47558.49      1798.35 o
  -4   8  17        323.47        447.45       392.84 o
  -2   8  17       1146.56       1342.17       174.57 o
   0   8  17      53179.00      52884.52      1628.04 o
   2   8  17      35010.06      33972.47      1112.96 o
   4   8  17       4335.83       4279.04       303.86 o
   6   8  17         16.59         54.53       139.22 o
   8   8  17      38881.74      40505.40      1291.23 o
  -7   9  17       9090.57      10147.13       524.59 o
  -5   9  17       1060.18       1120.63       228.15 o
  -3   9  17       9814.46      10726.74       610.59 o
  -1   9  17        782.38        910.59       219.25 o
   1   9  17       9695.40       9865.91       468.20 o
   3   9  17         74.56        257.61       223.24 o
   5   9  17       6670.52       6277.76       363.39 o
   7   9  17       1079.98       1043.46       191.44 o
  -6  10  17       9060.75       9331.57       499.89 o
  -4  10  17       5573.53       5518.15       395.07 o
  -2  10  17       4326.28       4761.36       290.21 o
   0  10  17      15110.78      15792.13       532.56 o
   2  10  17      12796.11      12259.69       542.97 o
   4  10  17       3138.83       3730.03       286.69 o
   6  10  17       2325.77       2138.19       237.75 o
  -5  11  17       2245.35       2079.59       401.57 o
  -3  11  17      40227.52      39112.81      1501.53 o
  -1  11  17       7983.55       7825.05       394.76 o
   1  11  17       7257.38       6956.20       470.85 o
   3  11  17       9923.95      10578.83       496.27 o
   5  11  17      30417.11      30481.22      1106.21 o
  -4  12  17       8052.95       6954.03       412.34 o
  -2  12  17      22718.30      23625.21       804.55 o
   0  12  17      15750.18      15913.81       548.56 o
   2  12  17      11301.73      11046.04       725.69 o
   4  12  17      20197.77      20634.54       790.02 o
  -1  13  17       4848.90       5452.75       324.81 o
   1  13  17      43502.71      45860.30      1373.45 o
  -8   0  18      12553.87      12773.80       673.65 o
  -6   0  18      90188.66      97307.51      3171.09 o
  -4   0  18       4908.71       4661.74       576.17 o
  -2   0  18      11576.88      12101.34       611.39 o
   0   0  18      59458.72      57456.66      2566.58 o
   2   0  18      72337.36      70827.80      2461.84 o
   4   0  18        204.93        127.81       126.38 o
   6   0  18       2910.63       2758.02       296.81 o
   8   0  18      34520.79      34262.12      1292.02 o
  -9   1  18      28178.92      30531.21      1665.78 o
  -7   1  18       5937.16       6537.55       336.53 o
  -5   1  18       6113.80       6407.19       377.57 o
  -3   1  18      56384.60      61213.72      2915.77 o
  -1   1  18      20061.13      19982.60       604.79 o
   1   1  18      14032.01      13633.77       448.74 o
   3   1  18       1197.70       1397.13       152.12 o
   5   1  18      44343.43      43222.30      1115.33 o
   7   1  18        647.85        593.63       118.99 o
   9   1  18       7297.94       7397.64       313.58 o
  -8   2  18       2810.50       3030.12       262.84 o
  -6   2  18          7.25         56.31       125.33 o
  -4   2  18       6626.41       8573.81       855.53 o
  -2   2  18      13342.32      13598.49       466.96 o
   0   2  18       3835.26       4259.60       259.34 o
   2   2  18          9.09        117.33        95.89 o
   4   2  18       4209.14       3878.32       212.87 o
   6   2  18       6284.82       6350.63       272.56 o
   8   2  18        112.09        265.59       114.94 o
  -9   3  18      22369.74      23707.73       706.15 o
  -7   3  18       1106.27       1170.08       185.22 o
  -5   3  18       1667.88       1664.93       289.55 o
  -3   3  18      42047.92      42579.57      1493.85 o
  -1   3  18      15940.54      16532.59       527.91 o
   1   3  18        779.21        926.78       141.95 o
   3   3  18       9284.11       8703.47       352.81 o
   5   3  18      28582.47      27600.56       755.87 o
   7   3  18       6394.94       6383.63       280.97 o
   9   3  18        759.09        646.54       181.60 o
  -8   4  18       1370.96        936.33       224.29 o
  -6   4  18      60366.49      60921.48      1715.04 o
  -4   4  18         66.58        341.19       170.61 o
  -2   4  18      14405.71      13730.75       473.73 o
   0   4  18      29367.65      29014.82       804.91 o
   2   4  18      39996.40      39529.14      1037.85 o
   4   4  18       3326.48       3262.87       224.29 o
   6   4  18       4001.51       4073.34       225.42 o
   8   4  18      15246.64      15462.68       612.38 o
  -7   5  18      35452.93      34387.95      1071.17 o
  -5   5  18      25866.02      27100.93      1645.30 o
  -3   5  18      15714.43      16555.72       772.75 o
  -1   5  18        306.50        338.11       120.19 o
   1   5  18      77837.86      74271.77      1820.50 o
   3   5  18       6464.34       6431.67       276.79 o
   5   5  18      20534.24      19453.74       632.33 o
   7   5  18       1814.15       1918.68       168.41 o
  -8   6  18      15663.11      16084.57       532.26 o
  -6   6  18       4280.64       4933.94       349.16 o
  -4   6  18      23648.86      23922.18       769.16 o
  -2   6  18      87558.37      86200.37      2097.44 o
   0   6  18        102.34        453.08       127.02 o
   2   6  18       1083.26       1080.57       138.39 o
   4   6  18      35689.80      33361.48      1081.22 o
   6   6  18      27849.31      26180.76       887.97 o
   8   6  18        187.64        134.02       148.35 o
  -7   7  18       6467.86       6883.36       387.96 o
  -5   7  18       5671.57       6121.89       455.27 o
  -3   7  18        206.72        480.37       162.61 o
  -1   7  18       1498.35       1504.16       221.08 o
   1   7  18       3768.11       3949.75       313.14 o
   3   7  18       2818.24       3152.97       319.29 o
   5   7  18        287.42        457.55       154.68 o
   7   7  18       2006.87       2302.22       243.68 o
  -6   8  18        512.41        651.14       209.52 o
  -4   8  18       8342.35       8561.28       469.14 o
  -2   8  18      12052.00      13087.24       602.30 o
   0   8  18        612.20        786.82       187.25 o
   2   8  18         27.37          7.32       130.18 o
   4   8  18       5046.71       4903.98       324.15 o
   6   8  18       8467.61       8481.01       423.27 o
  -5   9  18      38445.06      38783.84      1501.54 o
  -3   9  18       5566.14       5867.89       376.40 o
  -1   9  18       1397.46       1425.51       220.52 o
   1   9  18      53463.17      53599.96      1662.90 o
   3   9  18      14987.36      14117.17       583.59 o
   5   9  18       3821.72       3419.10       441.04 o
  -4  10  18       4780.88       4567.68       384.11 o
  -2  10  18      53862.63      55083.30      1433.66 o
   0  10  18       2118.66       2414.46       267.24 o
   2  10  18      10370.80      10638.79       496.99 o
   4  10  18      18253.82      17567.26       683.34 o
  -3  11  18      18473.76      18086.00       864.26 o
  -1  11  18       9515.02       9274.33       404.05 o
   1  11  18       7957.80       7766.55       814.12 o
   3  11  18       1931.03       2362.33       260.94 o
  -2  12  18       3927.39       4458.09       332.65 o
   0  12  18       7482.19       7657.62       435.23 o
   2  12  18      10961.32      11450.06       538.71 o
  -7   1  19      16449.05      17579.73       575.97 o
  -5   1  19      48431.48      50459.33      1814.72 o
  -3   1  19         47.98        148.11       176.16 o
  -1   1  19         29.73        202.53       116.60 o
   1   1  19      41682.59      42935.24      1124.15 o
   3   1  19      30155.06      29492.58       809.37 o
   5   1  19        473.97        641.33       171.37 o
   7   1  19        970.64       1123.01       141.72 o
  -8   2  19      18917.97      19857.34       629.85 o
  -6   2  19      11170.71      11857.30       530.57 o
  -4   2  19       5419.34       5951.34       532.52 o
  -2   2  19      85483.27      86267.56      2108.04 o
   0   2  19       6170.95       6216.98       433.84 o
   2   2  19      15003.21      14745.15       482.40 o
   4   2  19      16987.66      16855.90       522.39 o
   6   2  19      40259.14      38572.71      1012.88 o
   8   2  19          0.55         39.28       100.42 o
  -7   3  19       5243.31       6134.58       417.25 o
  -5   3  19      23519.12      24331.70      2077.70 o
  -3   3  19       9575.82       9763.45       611.09 o
  -1   3  19      30519.48      30236.73       846.64 o
   1   3  19      27410.90      27707.22       778.47 o
   3   3  19       9817.91       9155.67       343.45 o
   5   3  19      25394.57      25419.83       716.65 o
   7   3  19       2381.09       2454.39       190.22 o
  -8   4  19       3069.21       4506.58       468.68 o
  -6   4  19      34062.62      34810.34      1084.74 o
  -4   4  19      18189.78      17268.28       777.79 o
  -2   4  19        347.74        609.15       145.93 o
   0   4  19       1427.21       1824.33       183.64 o
   2   4  19      38572.80      38071.34      1011.33 o
   4   4  19       5035.92       5261.44       260.33 o
   6   4  19        768.76        910.35       139.72 o
   8   4  19      11040.66      10883.73       412.61 o
  -7   5  19       8908.77       8736.32       804.01 o
  -5   5  19      10593.10      11657.43      1231.80 o
  -3   5  19       5116.78       5265.85       407.41 o
  -1   5  19       2682.48       3015.78       252.12 o
   1   5  19      13540.66      13075.19       442.79 o
   3   5  19       8968.83       9138.08       380.60 o
   5   5  19       2467.61       2510.54       193.70 o
   7   5  19       4150.58       4367.63       236.61 o
  -6   6  19      14438.53      14837.91       585.15 o
  -4   6  19       1525.71       1946.22       221.31 o
  -2   6  19      17342.36      17238.19       587.18 o
   0   6  19       2425.78       2561.03       219.25 o
   2   6  19      14070.07      13037.38       435.49 o
   4   6  19        232.26        318.41       150.73 o
   6   6  19       9004.64       8632.40       424.61 o
  -7   7  19         12.31          2.05       171.17 o
  -5   7  19       6737.10       7160.18       386.51 o
  -3   7  19      32992.65      32911.54      1711.05 o
  -1   7  19      67013.66      68503.60      2820.92 o
   1   7  19       1284.06       1384.24       207.02 o
   3   7  19        655.04        820.57       181.60 o
   5   7  19      44659.00      44025.80      1381.88 o
  -6   8  19      56210.16      57250.37      2723.71 o
  -4   8  19      13815.45      14143.07       855.53 o
  -2   8  19      10119.40      10218.44       495.12 o
   0   8  19       3730.12       3967.63       381.71 o
   2   8  19      62708.41      61644.12      1869.73 o
   4   8  19        832.21        972.64       190.01 o
   6   8  19       4583.45       4807.22       470.51 o
  -5   9  19       6555.88       6550.16       425.80 o
  -3   9  19       3266.56       4067.54       541.25 o
  -1   9  19       2527.92       2546.58       274.30 o
   1   9  19       6400.22       6353.87       393.43 o
   3   9  19       1182.90       1605.45       224.46 o
   5   9  19       3311.01       3123.60       270.41 o
  -4  10  19       8313.04       8706.83       481.01 o
  -2  10  19       3167.85       3264.09       347.92 o
   0  10  19       5252.86       4854.54       473.43 o
   2  10  19       8567.69       8851.51       461.29 o
   4  10  19       4214.87       3887.65       400.56 o
  -1  11  19      22813.04      23180.04      1401.79 o
   1  11  19        323.14        566.66       191.88 o
  -6   0  20      66478.84      69629.30      3439.56 o
  -4   0  20      38838.86      41885.83      2182.46 o
  -2   0  20      12411.68      12693.20       855.53 o
   0   0  20       1528.27       1548.43       279.36 o
   2   0  20      65542.53      66480.43      2340.22 o
   4   0  20      11602.07      11325.87       571.67 o
   6   0  20       6562.44       6612.16       406.77 o
  -7   1  20       1129.50        925.36       333.34 o
  -5   1  20      13293.51      13292.81       714.78 o
  -3   1  20      15358.92      14962.96       995.20 o
  -1   1  20      43453.13      44982.07      1180.63 o
   1   1  20        673.27       1008.71       231.85 o
   3   1  20       5585.90       6082.41       292.01 o
   5   1  20      17333.91      17006.99       529.44 o
   7   1  20      13972.20      13670.40       453.27 o
  -6   2  20         11.70          0.00       245.99 o
  -4   2  20         44.31        333.23       215.79 o
  -2   2  20       8914.39       8983.23       493.83 o
   0   2  20       5586.07       5947.83       332.65 o
   2   2  20         15.01        177.09       112.85 o
   4   2  20       2016.06       2088.32       231.85 o
   6   2  20       6129.70       5896.62       279.99 o
  -7   3  20       6731.54       6516.11       435.36 o
  -5   3  20       2078.70       2088.92       462.68 o
  -3   3  20      18696.62      20696.92       870.32 o
  -1   3  20      22861.22      23214.91       696.96 o
   1   3  20       4747.90       5090.13       277.49 o
   3   3  20       2589.91       2709.64       233.39 o
   5   3  20      10275.14      10030.89       398.17 o
   7   3  20      12048.38      11846.95       441.02 o
  -6   4  20      21542.91      22329.03      2261.03 o
  -4   4  20      26033.88      26659.88      1632.48 o
  -2   4  20       9609.11      10029.89       518.09 o
   0   4  20        318.70        503.87       129.66 o
   2   4  20      44015.36      42661.80      1118.13 o
   4   4  20       4088.16       4567.76       256.60 o
   6   4  20      10175.02       9230.76       345.54 o
  -5   5  20      46219.26      47816.51      3125.29 o
  -3   5  20         80.72        301.88       218.25 o
  -1   5  20       8860.96       8939.58       375.70 o
   1   5  20      16050.56      16313.68       528.15 o
   3   5  20      45297.15      43668.29      1234.84 o
   5   5  20       3252.57       3012.99       211.47 o
  -6   6  20        197.39         24.80       199.92 o
  -4   6  20         28.16         40.74       180.30 o
  -2   6  20      47675.21      47144.60      1772.16 o
   0   6  20      13953.24      13637.41       494.34 o
   2   6  20       1283.18       1440.37       215.91 o
   4   6  20       3963.92       4037.43       324.34 o
   6   6  20      30602.11      28936.10      1118.09 o
  -5   7  20       5565.18       6527.29       864.26 o
  -3   7  20       1603.63       1571.37       366.65 o
  -1   7  20          9.48         33.66       157.46 o
   1   7  20       1607.48       1567.16       227.78 o
   3   7  20       5078.68       5849.19       369.49 o
   5   7  20        891.23       1049.10       187.76 o
  -4   8  20         38.10          0.00       192.06 o
  -2   8  20      16182.11      15983.88       767.69 o
   0   8  20       1728.38       1855.59       238.23 o
   2   8  20        586.36        558.20       210.00 o
   4   8  20       1048.54        990.18       192.91 o
  -3   9  20       3183.14       2479.28       401.57 o
  -1   9  20       4778.50       4537.32       703.20 o
   1   9  20      20752.35      21478.74      1062.52 o
   3   9  20      35651.52      36381.82      1205.18 o
   0  10  20       8805.79       8455.19       463.71 o
  -5   1  21      28658.49      30046.02      1246.75 o
  -3   1  21      17442.43      18638.37       820.93 o
  -1   1  21       1015.58       1574.16       188.21 o
   1   1  21       4984.47       5096.27       297.27 o
   3   1  21      23100.57      23086.66       678.28 o
   5   1  21       4348.57       4447.20       267.13 o
  -6   2  21         28.52        438.12       260.09 o
  -4   2  21       6082.13       6031.68       680.93 o
  -2   2  21      35006.15      37769.21      1358.05 o
   0   2  21      43601.67      42947.86      1137.16 o
   2   2  21       2918.59       2788.45       213.00 o
   4   2  21        784.57        886.54       206.65 o
   6   2  21      39196.81      39404.68      1037.93 o
  -5   3  21      28423.32      32754.40      1885.65 o
  -3   3  21        377.51        723.40       228.15 o
  -1   3  21      29485.91      29759.61       849.34 o
   1   3  21         20.00         14.23       118.76 o
   3   3  21      25870.55      26267.59       752.60 o
   5   3  21       1287.30       1260.16       154.54 o
  -6   4  21      12831.93      14435.58       775.15 o
  -4   4  21      27473.62      26119.72      1501.53 o
  -2   4  21        241.86        422.41       235.71 o
   0   4  21         86.46        139.94       129.35 o
   2   4  21      22428.59      22166.21       662.03 o
   4   4  21      12661.61      12607.29       437.10 o
  -5   5  21       4204.69       4052.59       794.42 o
  -3   5  21       5312.08       5056.36       558.71 o
  -1   5  21       8342.77       9006.98       506.54 o
   1   5  21       1622.54       1589.15       185.68 o
   3   5  21       5845.02       5811.47       286.89 o
   5   5  21       3866.13       3933.95       319.38 o
  -4   6  21      12243.14      12573.25       648.07 o
  -2   6  21       5564.59       5589.91       412.34 o
   0   6  21      11437.01      11501.57       541.81 o
   2   6  21       7088.19       7723.32       439.23 o
   4   6  21       2835.64       2448.94       267.88 o
  -3   7  21       2664.11       2007.87       366.65 o
  -1   7  21      71119.47      72674.03      2186.81 o
   1   7  21       2284.73       2984.00       296.43 o
   3   7  21       5305.21       5188.51       349.21 o
  -2   8  21        570.65        366.65       261.90 o
   0   8  21        363.12        332.77       250.79 o
   2   8  21      23546.64      24850.61      1046.57 o
  -4   0  22      62464.93      70973.70      3439.56 o
  -2   0  22       2642.86       3387.18       488.87 o
   0   0  22       6101.94       6929.48       469.73 o
   2   0  22      23683.02      24451.55      1027.23 o
   4   0  22      35601.57      35508.25      1371.24 o
  -5   1  22       4013.65       4272.55       474.23 o
  -3   1  22       2628.95       2408.68       320.28 o
  -1   1  22      29274.51      29689.04       968.15 o
   1   1  22       8863.88       9443.82       380.61 o
   3   1  22       5823.00       6115.94       306.23 o
   5   1  22        741.01        996.48       148.90 o
  -4   2  22          5.00         27.44       235.71 o
  -2   2  22       3681.79       3920.66       345.68 o
   0   2  22       8748.38       9308.83       385.57 o
   2   2  22        428.52        521.86       129.97 o
   4   2  22         51.76        179.72       115.63 o
  -3   3  22       1960.40       1886.78       331.73 o
  -1   3  22      18581.72      18885.22       783.31 o
   1   3  22       7361.78       7575.32       428.42 o
   3   3  22        774.36        810.59       149.57 o
  -4   4  22      34095.01      36254.67      2269.76 o
  -2   4  22         30.51        180.42       183.96 o
   0   4  22       8703.87       9465.56       509.06 o
   2   4  22      14285.05      14647.24       500.88 o
   4   4  22      18059.90      18603.13       580.19 o
  -3   5  22      13782.28      14328.63       685.11 o
  -1   5  22      11701.35      12879.15       680.93 o
   1   5  22         50.10        264.66       133.56 o
   3   5  22      35190.53      36432.38       997.32 o
  -2   6  22      16188.79      16534.34      1047.58 o
   0   6  22      43188.49      44835.43      1448.81 o
   2   6  22        220.53        226.88       176.51 o
  -3   1  23      26303.26      27563.58      1117.25 o
  -1   1  23        151.13        480.14       197.53 o
   1   1  23         38.79         32.65       128.55 o
  -2   2  23       1990.01       2413.50       567.44 o
   0   2  23      44680.67      45471.14      1214.30 o
   2   2  23       3243.11       3362.85       247.50 o
  -1   3  23       7524.41       7786.25       462.85 o
   1   3  23      12467.13      12986.02       471.22 o
   0   4  23         89.19         85.68       135.46 o
                                                
